# Supplementary material for: A Critical Role for IL-17RB Signaling in HTLV-1 Tax-Induced NF-κB Activation and T-Cell Transformation
Source: PLoS Pathog. 2014 Oct 23;10(10):e1004418. doi: 10.1371/journal.ppat.1004418 (PMC4207800; doi:10.1371/journal.ppat.1004418)
Supplement: Table S1 — RNA-Seq results of primary T cells infected with HTLV-1. A list of all transcripts that were upregulated or downregulated by more than 5 log2 fold change (P≤0.001) in primary T cells co-cultured with lethally irradiated MT-2 cells for 1 week. (XLSM) [file ppat.1004418.s005.xls]

## Sheet: 2WO_vs_2W1.deseq(1) copy.txt
Gene.id	Gene.Name	Gene.Locus	Gene.Class	Gene.Length	baseMean	baseMeanA	baseMeanB	foldChange	log2FoldChange	pval	padj	X2WO.Count	X2W1.Count
ENSG00000185745	IFIT1	chr10:91152302-91163745	protein_coding	3079	4055	70	8040	114.857	6.8437	2.03572e-10	6.94571e-06	70	8040
ENSG00000187608	ISG15	chr1:948802-949920	protein_coding	711	5044.5	94	9995	106.33	6.7324	2.93123e-10	6.94571e-06	94	9995
ENSG00000231894	RP11-173P16.2	chr13:31651390-31689836	pseudogene	1082	416	827	5	0.00604595	-7.36982	1.38724e-09	1.9699e-05	827	5
ENSG00000165949	IFI27	chr14:94571181-94583033	protein_coding	4157	1652	37	3267	88.2973	6.4643	1.66268e-09	1.9699e-05	37	3267
ENSG00000155897	ADCY8	chr8:131792546-132054672	protein_coding	5961	1138	32	2244	70.125	6.13186	8.45106e-09	8.01008e-05	32	2244
ENSG00000102970	CCL17	chr16:57438678-57449974	protein_coding	615	1129	2217	41	0.0184935	-5.75684	3.49446e-08	0.00027601	2217	41
ENSG00000089127	OAS1	chr12:113344581-113369991	protein_coding	3911	5571.5	311	10832	34.8296	5.12224	2.20199e-07	0.00149078	311	10832
ENSG00000167779	IGFBP6	chr12:53491219-53496129	protein_coding	1279	118.5	1	236	236	7.88264	2.57455e-07	0.00152513	1	236
ENSG00000135114	OASL	chr12:121458120-121477045	protein_coding	2310	1471	83	2859	34.4458	5.10626	3.55085e-07	0.00186976	83	2859
ENSG00000134321	RSAD2	chr2:7005936-7038370	protein_coding	4834	6351.5	394	12309	31.2411	4.96537	4.1053e-07	0.00194554	394	12309
ENSG00000177494	ZBED2	chr3:111311746-111314290	protein_coding	2311	3785.5	7332	239	0.0325968	-4.93912	4.96774e-07	0.00214024	7332	239
ENSG00000126709	IFI6	chr1:27992571-27998729	protein_coding	865	5085.5	329	9842	29.9149	4.90279	5.46178e-07	0.00215699	329	9842
ENSG00000188290	HES4	chr1:934341-935552	protein_coding	1118	319.5	14	625	44.6429	5.48036	6.0469e-07	0.00220437	14	625
ENSG00000137959	IFI44L	chr1:79085606-79108484	protein_coding	6894	3199.5	227	6172	27.1894	4.76497	1.03719e-06	0.00351098	227	6172
ENSG00000157601	MX1	chr21:42792230-42831141	protein_coding	8611	13485.5	1006	25965	25.8101	4.68987	1.18575e-06	0.00374626	1006	25965
ENSG00000184979	USP18	chr22:18632665-18672923	protein_coding	2636	1924.5	146	3703	25.363	4.66465	1.77949e-06	0.00527074	146	3703
ENSG00000183134	GPR44	chr11:60618412-60623444	protein_coding	2895	438	28	848	30.2857	4.92057	2.15065e-06	0.00599537	28	848
ENSG00000144476	CXCR7	chr2:237476429-237491001	protein_coding	2258	382	24	740	30.8333	4.94642	2.41604e-06	0.00636102	24	740
ENSG00000172794	RAB37	chr17:72666716-72743474	protein_coding	5074	1872	156	3588	23	4.52356	3.11856e-06	0.00777447	156	3588
ENSG00000161133	USP41	chr22:20704867-20745048	protein_coding	1592	590.5	44	1137	25.8409	4.69158	3.3604e-06	0.00777447	44	1137
ENSG00000238230	RP11-477B16.4	chr13:95351947-95355116	lincRNA	1844	138	5	271	54.2	5.76022	3.44504e-06	0.00777447	5	271
ENSG00000119917	IFIT3	chr10:91087650-91100728	protein_coding	2640	7509.5	685	14334	20.9255	4.38719	4.17637e-06	0.00899646	685	14334
ENSG00000159167	STC1	chr8:23699427-23712320	protein_coding	4149	414.5	32	797	24.9062	4.63844	6.07829e-06	0.0123631	32	797
ENSG00000104043	ATP8B4	chr15:50150434-50411419	protein_coding	5677	810.5	71	1550	21.831	4.44831	6.26098e-06	0.0123631	71	1550
ENSG00000197463	CSAG3	chrX:151876742-151883038	processed_transcript	1083	57	0	114	Inf	Inf	8.99381e-06	0.017049	0	114
ENSG00000223609	HBD	chr11:5253907-5256600	protein_coding	1062	82.5	163	2	0.0122699	-6.34873	1.12101e-05	0.0204329	163	2
ENSG00000070404	FSTL3	chr19:676388-683392	protein_coding	2511	678.5	66	1291	19.5606	4.28988	1.2701e-05	0.0222931	66	1291
ENSG00000147434	CHRNA6	chr8:42607762-42651535	protein_coding	2596	957	104	1810	17.4038	4.12133	1.9043e-05	0.032231	104	1810
ENSG00000134326	CMPK2	chr2:6980700-7006766	protein_coding	4288	3394.5	396	6393	16.1439	4.01292	1.98557e-05	0.0324477	396	6393
ENSG00000138646	HERC5	chr4:89378267-89427314	protein_coding	4766	3913.5	493	7334	14.8763	3.89494	3.06945e-05	0.0484881	493	7334
ENSG00000164949	GEM	chr8:95261480-95274578	protein_coding	2648	199.5	17	382	22.4706	4.48997	3.25666e-05	0.049786	17	382
ENSG00000137965	IFI44	chr1:79115480-79129763	protein_coding	2801	2578	336	4820	14.3452	3.8425	3.98477e-05	0.0590132	336	4820
ENSG00000256250	RP11-989F5.1	chr12:131295150-131296983	lincRNA	587	94.5	184	5	0.0271739	-5.20163	4.43456e-05	0.0636843	184	5
ENSG00000147852	VLDLR	chr9:2621833-2654480	protein_coding	3766	424.5	49	800	16.3265	4.02915	4.7505e-05	0.066215	49	800
ENSG00000164483	SAMD3	chr6:130465459-130686570	protein_coding	6903	764.5	101	1428	14.1386	3.82157	6.3886e-05	0.0865034	101	1428
ENSG00000226337	RP11-274B18.4	chr9:71155951-71248176	processed_transcript	889	53	1	105	105	6.71425	6.99018e-05	0.0920199	1	105
ENSG00000130707	ASS1	chr9:133320093-133376661	protein_coding	3272	180.5	18	343	19.0556	4.25214	7.90512e-05	0.101252	18	343
ENSG00000238300	SNORD121B	chr9:33934293-33934374	snoRNA	81	237.5	27	448	16.5926	4.05247	8.96125e-05	0.111046	27	448
ENSG00000250993	RP11-404J23.1	chr4:180310287-180386459	lincRNA	539	84.5	164	5	0.0304878	-5.03562	9.13841e-05	0.111046	164	5
ENSG00000139263	LRIG3	chr12:59265930-59314303	protein_coding	5893	372	49	695	14.1837	3.82616	0.000107024	0.126799	49	695
ENSG00000142539	SPIB	chr19:50922194-50932246	protein_coding	1467	146	277	15	0.0541516	-4.20685	0.000137969	0.159475	277	15
ENSG00000137628	DDX60	chr4:169137443-169239958	protein_coding	6750	6024	998	11050	11.0721	3.46886	0.000148206	0.166121	998	11050
ENSG00000138642	HERC6	chr4:89299890-89364263	protein_coding	5875	2016.5	328	3705	11.2957	3.49771	0.000150729	0.166121	328	3705
ENSG00000206952	SNORA50	chr16:58593699-58593833	snoRNA	134	2352	386	4318	11.1865	3.48369	0.000154569	0.166481	386	4318
ENSG00000183486	MX2	chr21:42733869-45746674	protein_coding	13265	4411.5	741	8082	10.9069	3.44717	0.000164308	0.171804	741	8082
ENSG00000145358	DDIT4L	chr4:101107026-101111939	protein_coding	2994	135	14	256	18.2857	4.19265	0.000169704	0.171804	14	256
ENSG00000130589	RP4-697K14.7	chr20:62189438-62205592	protein_coding	12066	2599.5	435	4764	10.9517	3.45309	0.000170387	0.171804	435	4764
ENSG00000157570	TSPAN18	chr11:44748014-44953972	protein_coding	5871	348	51	645	12.6471	3.66073	0.000196867	0.191436	51	645
ENSG00000210184	J01415.19	chrM:12206-12265	Mt_tRNA	59	7743	1351	14135	10.4626	3.38717	0.000197936	0.191436	1351	14135
ENSG00000136634	IL10	chr1:206940946-206945839	protein_coding	1978	110.5	210	11	0.052381	-4.25481	0.000230912	0.218863	210	11
ENSG00000201229	SNORA63	chr3:183169644-183169776	snoRNA	132	752	126	1378	10.9365	3.45108	0.000239067	0.219154	126	1378
ENSG00000196092	PAX5	chr9:36833271-37034476	protein_coding	9627	715	1310	120	0.0916031	-3.44846	0.000246883	0.219154	1310	120
ENSG00000184324	CSAG2	chrX:151922444-151928738	processed_transcript	1083	71.5	5	138	27.6	4.7866	0.000259779	0.219154	5	138
ENSG00000176177	ENTHD1	chr22:40139048-40289868	protein_coding	3068	137	16	258	16.125	4.01123	0.000265807	0.219154	16	258
ENSG00000201470	RNY4P7	chr2:128556476-128556572	misc_RNA	96	949	165	1733	10.503	3.39273	0.000267386	0.219154	165	1733
ENSG00000244059	AL450311.9	chr10:71355032-71355101	Mt_tRNA_pseudogene	69	50.5	2	99	49.5	5.62936	0.000268519	0.219154	2	99
ENSG00000101210	EEF1A2	chr20:62119365-62130505	protein_coding	1843	165	21	309	14.7143	3.87915	0.00026941	0.219154	21	309
ENSG00000172817	CYP7B1	chr8:65500319-65711318	protein_coding	2282	170.5	22	319	14.5	3.85798	0.000270478	0.219154	22	319
ENSG00000111331	OAS3	chr12:113376156-113411054	protein_coding	8251	8478	1564	15392	9.84143	3.29887	0.000272839	0.219154	1564	15392
ENSG00000242503	AL158819.2	chrX:55206596-55206664	Mt_tRNA_pseudogene	68	338	53	623	11.7547	3.55517	0.000285128	0.223434	53	623
ENSG00000172183	ISG20	chr15:89181973-89199714	protein_coding	2138	1877	341	3413	10.0088	3.3232	0.000287596	0.223434	341	3413
ENSG00000199286	U6	chr3:96327657-96327761	snRNA	104	462.5	78	847	10.859	3.44082	0.000324155	0.247774	78	847
ENSG00000124256	ZBP1	chr20:56178901-56195632	protein_coding	5413	408	68	748	11	3.45943	0.000333238	0.250675	68	748
ENSG00000207248	U6	chr16:21653374-21653481	snRNA	107	86	8	164	20.5	4.35755	0.000351021	0.254428	8	164
ENSG00000166165	CKB	chr14:103985995-103989448	protein_coding	2669	253	39	467	11.9744	3.58188	0.000353122	0.254428	39	467
ENSG00000239183	SNORA84	chr9:95054742-95054875	snoRNA	133	3129.5	597	5662	9.48409	3.24551	0.000354335	0.254428	597	5662
ENSG00000205413	SAMD9	chr7:92728828-92747336	protein_coding	6852	10641	2073	19209	9.26628	3.21199	0.000371505	0.262776	2073	19209
ENSG00000123892	RAB38	chr11:87846430-87908635	protein_coding	1444	314.5	52	577	11.0962	3.47199	0.000397973	0.277358	52	577
ENSG00000206936	U4	chrX:48939685-48939823	snRNA	138	195.5	29	362	12.4828	3.64186	0.000409194	0.281045	29	362
ENSG00000166920	C15orf48	chr15:45722762-45725647	protein_coding	917	83	8	158	19.75	4.30378	0.000434611	0.294238	8	158
ENSG00000152969	JAKMIP1	chr4:6027925-6202318	protein_coding	3674	867.5	165	1570	9.51515	3.25023	0.00045349	0.297695	165	1570
ENSG00000161570	CCL5	chr17:34198494-34207797	protein_coding	1499	2939	585	5293	9.04786	3.17758	0.000455025	0.297695	585	5293
ENSG00000132359	RAP1GAP2	chr17:2699731-2941034	protein_coding	6662	322	55	589	10.7091	3.42076	0.000458563	0.297695	55	589
ENSG00000189060	H1F0	chr22:38201113-38203442	protein_coding	2329	1586.5	312	2861	9.16987	3.1969	0.000465116	0.297806	312	2861
ENSG00000244724	AC097526.17	chr4:156376066-156376124	Mt_tRNA_pseudogene	58	206	32	380	11.875	3.56986	0.000471302	0.297806	32	380
ENSG00000136213	CHST12	chr7:2443222-2474242	protein_coding	2211	629.5	118	1141	9.66949	3.27344	0.000477771	0.297922	118	1141
ENSG00000216853	RP3-399J4.1	chr6:95156457-95156897	pseudogene	440	313.5	54	573	10.6111	3.4075	0.000489852	0.299189	54	573
ENSG00000202487	Y_RNA	chr10:128609375-128609472	misc_RNA	97	179.5	27	332	12.2963	3.62015	0.000492429	0.299189	27	332
ENSG00000238886	SNORD121A	chr9:33952766-33952848	snoRNA	82	733.5	144	1323	9.1875	3.19967	0.000574133	0.339089	144	1323
ENSG00000165272	AQP3	chr9:33441151-33447609	protein_coding	2928	2178.5	450	3907	8.68222	3.11806	0.000582714	0.339089	450	3907
ENSG00000133106	EPSTI1	chr13:43460523-43566407	protein_coding	4924	3736.5	784	6689	8.53189	3.09286	0.000601373	0.339089	784	6689
ENSG00000232810	TNF	chr6:31543343-31546113	protein_coding	1676	1080	1941	219	0.112828	-3.1478	0.000603399	0.339089	1941	219
ENSG00000201448	SNORA63	chr1:36884050-36884179	snoRNA	129	207	34	380	11.1765	3.48239	0.000606589	0.339089	34	380
ENSG00000124766	SOX4	chr6:21593971-21598847	protein_coding	4876	1050.5	213	1888	8.86385	3.14793	0.000607728	0.339089	213	1888
ENSG00000165617	DACT1	chr14:59100684-59115039	protein_coding	4514	192.5	354	31	0.0875706	-3.51341	0.000608187	0.339089	354	31
ENSG00000207104	U6	chrX:54369978-54370085	snRNA	107	348.5	64	633	9.89062	3.30606	0.000618778	0.340983	64	633
ENSG00000241514	AC115220.5	chr7:63571928-63571996	Mt_tRNA_pseudogene	68	108.5	14	203	14.5	3.85798	0.000636591	0.343011	14	203
ENSG00000119922	IFIT2	chr10:91061711-91069033	protein_coding	3489	1324	274	2374	8.66423	3.11507	0.000642791	0.343011	274	2374
ENSG00000199709	U4	chr11:122797741-122797881	snRNA	140	2430	513	4347	8.47368	3.08299	0.000649945	0.343011	513	4347
ENSG00000142347	MYO1F	chr19:8585688-8642461	protein_coding	4288	3180	675	5685	8.42222	3.0742	0.00065141	0.343011	675	5685
ENSG00000244734	HBB	chr11:5246693-5250625	protein_coding	1304	61	117	5	0.042735	-4.54844	0.00067043	0.348455	117	5
ENSG00000201458	RNU4-4P	chr3:172514218-172514348	snRNA	130	323.5	60	587	9.78333	3.29033	0.000690602	0.348455	60	587
ENSG00000243134	AC008670.2	chr5:134262220-134262279	Mt_tRNA_pseudogene	59	235	41	429	10.4634	3.38728	0.000694519	0.348455	41	429
ENSG00000145839	IL9	chr5:135227934-135231516	protein_coding	591	106.5	199	14	0.0703518	-3.82927	0.000710188	0.348455	199	14
ENSG00000211895	IGHA1	chr14:106173456-106175002	IG_C_gene	1110	532.5	959	106	0.110532	-3.17747	0.000715588	0.348455	959	106
ENSG00000121807	CCR2	chr3:46395224-46402419	protein_coding	3733	834	172	1496	8.69767	3.12063	0.000716306	0.348455	172	1496
ENSG00000115155	OTOF	chr2:26680070-26781566	protein_coding	7930	330.5	62	599	9.66129	3.27222	0.000718614	0.348455	62	599
ENSG00000199313	U4	chr9:127649688-127649828	snRNA	140	1474.5	313	2636	8.42173	3.07412	0.000724432	0.348455	313	2636
ENSG00000135046	ANXA1	chr9:75766672-75785309	protein_coding	4561	3124	676	5572	8.2426	3.0431	0.000727924	0.348455	676	5572
ENSG00000127946	HIP1	chr7:75162620-75368280	protein_coding	8953	1252	265	2239	8.44906	3.07879	0.000737808	0.349654	265	2239
ENSG00000252847	U2	chr9:98622185-98622298	snRNA	113	290	54	526	9.74074	3.28403	0.000773536	0.360391	54	526
ENSG00000198133	TMEM229B	chr14:67913800-68000456	protein_coding	6377	705.5	146	1265	8.66438	3.1151	0.000775673	0.360391	146	1265
ENSG00000122861	PLAU	chr10:75668934-75677255	protein_coding	3136	132.5	20	245	12.25	3.61471	0.000809888	0.372635	20	245
ENSG00000108702	CCL1	chr17:32687398-32690230	protein_coding	520	145.5	23	268	11.6522	3.54253	0.000841892	0.383636	23	268
ENSG00000207200	U6	chr11:63737941-63738048	snRNA	107	387.5	77	698	9.06494	3.1803	0.000856105	0.386397	77	698
ENSG00000145649	GZMA	chr5:54398475-54406080	protein_coding	894	1324	289	2359	8.16263	3.02903	0.000864746	0.386615	289	2359
ENSG00000180730	SHISA2	chr13:26618734-26625198	protein_coding	2889	107.5	15	200	13.3333	3.73697	0.00087393	0.387069	15	200
ENSG00000207068	U6	chr10:107294416-107294523	snRNA	107	93	12	174	14.5	3.85798	0.000888047	0.389448	12	174
ENSG00000240259	AC131055.6	chr17:22025156-22025224	Mt_tRNA_pseudogene	68	41	2	80	40	5.32193	0.000901222	0.389448	2	80
ENSG00000207330	U6	chr13:28402899-28403006	snRNA	107	572.5	120	1025	8.54167	3.09452	0.000908075	0.389448	120	1025
ENSG00000200419	Y_RNA	chr15:45884181-45884283	misc_RNA	102	129.5	20	239	11.95	3.57894	0.000925362	0.389448	20	239
ENSG00000238835	SCARNA18	chr5:82360022-82360156	snoRNA	134	1104.5	243	1966	8.09053	3.01624	0.000941346	0.389448	243	1966
ENSG00000212534	SNORD70	chr2:203141153-203141241	snoRNA	88	1882.5	422	3343	7.9218	2.98583	0.000942988	0.389448	422	3343
ENSG00000172236	TPSAB1	chr16:1290696-1292555	protein_coding	1385	26.5	53	0	0	#NAME?	0.000952977	0.389448	53	0
ENSG00000207759	MIR181A1	chr1:198828172-198828282	miRNA	110	26.5	0	53	Inf	Inf	0.000952977	0.389448	0	53
ENSG00000201555	Y_RNA	chr6:31746593-31746682	misc_RNA	89	77.5	9	146	16.2222	4.0199	0.00095326	0.389448	9	146
ENSG00000148488	ST8SIA6	chr10:17360381-17496386	protein_coding	3132	225.5	42	409	9.7381	3.28364	0.000989984	0.39442	42	409
ENSG00000240967	AC113407.6	chr5:99382082-99382151	Mt_tRNA_pseudogene	69	476	100	852	8.52	3.09085	0.00100818	0.39442	100	852
ENSG00000181804	SLC9A9	chr3:142984063-143567373	protein_coding	4130	647.5	140	1155	8.25	3.04439	0.00101578	0.39442	140	1155
ENSG00000202314	SNORD6	chr11:93464667-93464740	snoRNA	73	3328	765	5891	7.70065	2.94498	0.00101933	0.39442	765	5891
ENSG00000222489	SNORA79	chr14:20791337-20791485	snoRNA	148	2186	499	3873	7.76152	2.95634	0.00102298	0.39442	499	3873
ENSG00000200795	RNU4-1	chr12:120730899-120731040	snRNA	141	16021.5	3733	28310	7.58371	2.9229	0.00103109	0.39442	3733	28310
ENSG00000198796	ALPK2	chr18:56148478-56296189	protein_coding	7303	521	111	931	8.38739	3.06822	0.00103553	0.39442	111	931
ENSG00000212163	SNORD91A	chr17:2233569-2233664	snoRNA	95	1281.5	289	2274	7.86851	2.97609	0.00104318	0.39442	289	2274
ENSG00000129009	ISLR	chr15:74466011-74469213	protein_coding	2524	95	13	177	13.6154	3.76717	0.00104814	0.39442	13	177
ENSG00000206832	RNU6V	chr1:110134155-110134262	snRNA	107	283.5	56	511	9.125	3.18982	0.00105506	0.39442	56	511
ENSG00000212174	Y_RNA	chr1:52331304-52331381	misc_RNA	77	33.5	1	66	66	6.04439	0.00105698	0.39442	1	66
ENSG00000185507	IRF7	chr11:612552-615999	protein_coding	2628	1810.5	415	3206	7.7253	2.94959	0.00107417	0.396114	415	3206
ENSG00000241988	AC093311.4	chr5:93905171-93905240	Mt_tRNA_pseudogene	69	12770.5	2999	22542	7.51651	2.91006	0.00108307	0.396114	2999	22542
ENSG00000197253	TPSB2	chr16:1277271-1280214	polymorphic_pseudogene	1558	56	107	5	0.046729	-4.41954	0.00109441	0.396114	107	5
ENSG00000111799	COL12A1	chr6:75794041-75915767	protein_coding	12480	230	44	416	9.45455	3.24101	0.00110063	0.396114	44	416
ENSG00000200090	Y_RNA	chr11:47748445-47748544	misc_RNA	99	857	192	1522	7.92708	2.98679	0.00111451	0.396114	192	1522
ENSG00000181381	DDX60L	chr4:169277885-169458937	protein_coding	12156	2890	674	5106	7.57567	2.92137	0.00111972	0.396114	674	5106
ENSG00000252947	SCARNA1	chr1:28160911-28161077	snoRNA	166	2409	560	4258	7.60357	2.92668	0.00112003	0.396114	560	4258
ENSG00000251869	SCARNA23	chrX:24762557-24762687	snoRNA	130	367.5	77	658	8.54545	3.09516	0.00116235	0.408036	77	658
ENSG00000198899	MT-ATP6	chrM:8526-9207	protein_coding	681	9261	16314	2208	0.135344	-2.8853	0.00118996	0.414659	16314	2208
ENSG00000106069	CHN2	chr7:29186184-29553944	protein_coding	8996	318.5	66	571	8.65152	3.11295	0.0012173	0.420107	66	571
ENSG00000177455	CD19	chr16:28943259-28950667	protein_coding	1957	280.5	504	57	0.113095	-3.14439	0.00122333	0.420107	504	57
ENSG00000240155	AC114498.2	chr1:564951-565019	Mt_tRNA_pseudogene	68	14853.5	3608	26099	7.23365	2.85472	0.00130866	0.446176	3608	26099
ENSG00000140465	CYP1A1	chr15:75011882-75017951	protein_coding	2685	318.5	569	68	0.119508	-3.06482	0.00141245	0.47623	569	68
ENSG00000241581	AC022861.4	chr8:68497703-68497762	Mt_tRNA_pseudogene	59	3661.5	894	6429	7.19128	2.84625	0.0014216	0.47623	894	6429
ENSG00000252660	Y_RNA	chr12:63329480-63329582	misc_RNA	102	90	13	167	12.8462	3.68326	0.00142695	0.47623	13	167
ENSG00000068831	RASGRP2	chr11:64494382-64512928	protein_coding	6084	1501.5	363	2640	7.27273	2.8625	0.00148701	0.492207	363	2640
ENSG00000188536	HBA2	chr16:222845-223709	protein_coding	856	48	92	4	0.0434783	-4.52356	0.0014956	0.492207	92	4
ENSG00000138755	CXCL9	chr4:76922427-76928641	protein_coding	2740	4496.5	7880	1113	0.141244	-2.82374	0.00151542	0.495293	7880	1113
ENSG00000221491	SNORA34	chr12:49048164-49048301	snoRNA	137	2281.5	562	4001	7.11922	2.83172	0.00155781	0.500218	562	4001
ENSG00000108771	DHX58	chr17:40253421-40264751	protein_coding	2857	1091	263	1919	7.29658	2.86722	0.0015582	0.500218	263	1919
ENSG00000201628	RNU4-7P	chr6:150647758-150647899	snRNA	141	987	237	1737	7.32911	2.87364	0.00156216	0.500218	237	1737
ENSG00000222821	U4	chr1:36868321-36868460	snRNA	139	310	68	552	8.11765	3.02106	0.00164775	0.524086	68	552
ENSG00000228253	J01415.25	chrM:8365-8572	protein_coding	207	2440.5	4272	609	0.142556	-2.8104	0.00166234	0.524441	4272	609
ENSG00000240409	RP5-857K21.14	chr1:568914-569121	pseudogene	207	455.5	806	105	0.130273	-2.94039	0.001671	0.524441	806	105
ENSG00000128815	WDFY4	chr10:49892920-50191001	protein_coding	14076	635	1119	151	0.134942	-2.88959	0.00169861	0.528238	1119	151
ENSG00000198763	MT-ND2	chrM:4469-5511	protein_coding	1042	11035.5	19265	2806	0.145653	-2.7794	0.0017054	0.528238	19265	2806
ENSG00000200314	Y_RNA	chr6:106902702-106902804	misc_RNA	102	384.5	88	681	7.73864	2.95208	0.00176872	0.544293	88	681
ENSG00000207233	SNORA37	chr18:51748653-51748782	snoRNA	129	1603.5	402	2805	6.97761	2.80273	0.00179787	0.546771	402	2805
ENSG00000199580	Y_RNA	chr15:75275614-75275717	misc_RNA	103	135.5	25	246	9.84	3.29866	0.00179984	0.546771	25	246
ENSG00000238121	RP11-374F3.4	chr13:30914406-30951282	lincRNA	3972	467.5	110	825	7.5	2.90689	0.0018338	0.55354	110	825
ENSG00000171860	C3AR1	chr12:8210897-8219067	protein_coding	2145	158.5	31	286	9.22581	3.20568	0.00186622	0.556667	31	286
ENSG00000116701	NCF2	chr1:183524697-183560011	protein_coding	3104	844.5	208	1481	7.12019	2.83192	0.00186765	0.556667	208	1481
ENSG00000206587	U6	chr11:67663101-67663208	snRNA	107	1250	314	2186	6.96178	2.79946	0.00189656	0.561749	314	2186
ENSG00000137868	STRA6	chr15:74471806-74502046	protein_coding	4973	117	21	213	10.1429	3.34239	0.00201088	0.588312	21	213
ENSG00000198886	MT-ND4	chrM:10759-12137	protein_coding	1378	20830.5	36197	5464	0.150952	-2.72784	0.00201107	0.588312	36197	5464
ENSG00000165929	TC2N	chr14:92246094-92333880	protein_coding	6147	4728	1234	8222	6.66288	2.73615	0.00203433	0.591466	1234	8222
ENSG00000170743	SYT9	chr11:7260098-7490273	protein_coding	4637	76	11	141	12.8182	3.68012	0.00206142	0.592376	11	141
ENSG00000120498	TEX11	chrX:69748789-70128581	protein_coding	3371	112.5	205	20	0.097561	-3.35755	0.00206246	0.592376	205	20
ENSG00000240157	AC022861.2	chr8:68497632-68497703	Mt_tRNA_pseudogene	71	35	2	68	34	5.08746	0.00211531	0.601383	2	68
ENSG00000177409	SAMD9L	chr7:92759367-92777682	protein_coding	7135	5716	1506	9926	6.59097	2.72049	0.00212572	0.601383	1506	9926
ENSG00000235162	C12orf75	chr12:105629064-105789875	protein_coding	2700	1706.5	442	2971	6.72172	2.74883	0.00213189	0.601383	442	2971
ENSG00000207274	SNORA70	chr2:215711670-215711805	snoRNA	135	49.5	5	94	18.8	4.23266	0.0021591	0.601391	5	94
ENSG00000198734	F5	chr1:169483403-169555826	protein_coding	7158	506	888	124	0.13964	-2.84022	0.00218181	0.601391	888	124
ENSG00000239484	AC112721.1	chr2:238432092-238432151	Mt_tRNA_pseudogene	59	95.5	16	175	10.9375	3.45121	0.00218268	0.601391	16	175
ENSG00000241742	AC026764.1	chr12:130800151-130800222	Mt_tRNA_pseudogene	71	95.5	16	175	10.9375	3.45121	0.00218268	0.601391	16	175
ENSG00000255221	CARD17	chr11:104963195-104972158	protein_coding	466	79	12	146	12.1667	3.60486	0.00223313	0.609119	12	146
ENSG00000221740	SNORD93	chr7:22896231-22896305	snoRNA	74	1150.5	297	2004	6.74747	2.75435	0.00223643	0.609119	297	2004
ENSG00000243329	AC114498.7	chr1:564878-564950	Mt_tRNA_pseudogene	72	6714	1791	11637	6.49749	2.69988	0.00226419	0.613154	1791	11637
ENSG00000201648	U4	chr3:175327266-175327401	snRNA	135	213.5	47	380	8.08511	3.01527	0.00229094	0.616875	47	380
ENSG00000240182	AC114940.1	chr5:105889150-105889219	Mt_tRNA_pseudogene	69	303	71	535	7.53521	2.91365	0.00231962	0.621069	71	535
ENSG00000200849	Y_RNA	chr10:10274573-10274675	misc_RNA	102	133	26	240	9.23077	3.20645	0.00235322	0.62319	26	240
ENSG00000221514	SNORD111B	chr16:70563411-70563491	snoRNA	80	2308	613	4003	6.53018	2.70712	0.00236236	0.62319	613	4003
ENSG00000211897	IGHG3	chr14:106235438-106237742	IG_C_gene	1268	520.5	911	130	0.1427	-2.80894	0.00237879	0.62319	911	130
ENSG00000241686	AL356356.3	chr1:150580072-150580151	snRNA_pseudogene	79	283	66	500	7.57576	2.92139	0.00238014	0.62319	66	500
ENSG00000252487	RNY4P20	chr6:151619975-151620068	misc_RNA	93	48.5	5	92	18.4	4.20163	0.00240804	0.627029	5	92
ENSG00000251866	SCARNA21	chr1:15868659-15868799	snoRNA	140	28.5	1	56	56	5.80735	0.00245225	0.635053	1	56
ENSG00000252245	U6	chr3:139107118-139107206	snRNA	88	177	38	316	8.31579	3.05585	0.00247428	0.637275	38	316
ENSG00000160791	CCR5	chr3:46411632-46417697	protein_coding	3883	474.5	119	830	6.97479	2.80215	0.00253061	0.643636	119	830
ENSG00000182557	SPNS3	chr17:4337218-4391498	protein_coding	1892	116	22	210	9.54545	3.25481	0.00254029	0.643636	22	210
ENSG00000253051	SNORA31	chr13:45910448-45910582	snoRNA	134	4073	1106	7040	6.36528	2.67022	0.00255707	0.643636	1106	7040
ENSG00000238317	SNORD11	chr2:203157771-203157859	snoRNA	88	4020.5	1092	6949	6.36355	2.66983	0.00256229	0.643636	1092	6949
ENSG00000162078	ZG16B	chr16:2880169-2882285	protein_coding	831	73	11	135	12.2727	3.61738	0.00257012	0.643636	11	135
ENSG00000252631	AC009228.1	chr2:24587539-24587630	miRNA	91	149.5	268	31	0.115672	-3.11189	0.00258822	0.643636	268	31
ENSG00000163359	COL6A3	chr2:238232645-238323018	protein_coding	19397	443	775	111	0.143226	-2.80364	0.00260127	0.643636	775	111
ENSG00000117586	TNFSF4	chr1:173152872-173176452	protein_coding	3942	1472	394	2550	6.47208	2.69423	0.00260763	0.643636	394	2550
ENSG00000188158	NHS	chrX:17393542-17754114	protein_coding	9241	380	666	94	0.141141	-2.82479	0.00263827	0.645302	666	94
ENSG00000240701	AP003040.1	chr11:122874303-122874371	Mt_tRNA_pseudogene	68	126.5	25	228	9.12	3.18903	0.00264161	0.645302	25	228
ENSG00000226979	LTA	chr6:31539830-31542101	protein_coding	1737	2086.5	3607	566	0.156917	-2.67193	0.00268183	0.645602	3607	566
ENSG00000200062	U4	chr16:59574029-59574170	snRNA	141	200	45	355	7.88889	2.97982	0.00269834	0.645602	45	355
ENSG00000207024	Y_RNA	chr11:64063508-64063610	misc_RNA	102	118.5	23	214	9.30435	3.21791	0.00269901	0.645602	23	214
ENSG00000185527	PDE6G	chr17:79617488-79623607	protein_coding	1023	152	32	272	8.5	3.08746	0.00270721	0.645602	32	272
ENSG00000243132	AL590396.9	chr1:238105792-238105860	Mt_tRNA_pseudogene	68	56	7	105	15	3.90689	0.00271095	0.645602	7	105
ENSG00000175505	CLCF1	chr11:67131638-67141648	protein_coding	1986	103	19	187	9.84211	3.29897	0.0027526	0.652242	19	187
ENSG00000221102	SNORA11B	chr14:91592768-91592897	snoRNA	129	253.5	60	447	7.45	2.89724	0.00277954	0.655349	60	447
ENSG00000252577	SCARNA20	chr17:58308876-58309007	snoRNA	131	321.5	79	564	7.13924	2.83577	0.00281806	0.661141	79	564
ENSG00000210135	J01415.10	chrM:5656-5729	Mt_tRNA	73	16039	4479	27599	6.16187	2.62337	0.00286609	0.669099	4479	27599
ENSG00000185885	IFITM1	chr11:313505-315272	protein_coding	1080	7327	2042	12612	6.1763	2.62674	0.00288197	0.669507	2042	12612
ENSG00000199293	SNORA21	chr17:37009115-37009247	snoRNA	132	5246.5	1471	9022	6.13324	2.61665	0.00301622	0.695576	1471	9022
ENSG00000202354	RNY3	chr7:148680846-148680948	misc_RNA	102	1518.5	418	2619	6.26555	2.64744	0.00302354	0.695576	418	2619
ENSG00000232724	AC111186.1	chr17:73070400-73075644	pseudogene	2848	74	136	12	0.0882353	-3.5025	0.00318598	0.724245	136	12
ENSG00000252522	Y_RNA	chr14:90052005-90052105	misc_RNA	100	129.5	27	232	8.59259	3.10309	0.00318926	0.724245	27	232
ENSG00000221164	SNORA11	chr10:74885837-74885965	snoRNA	128	296.5	74	519	7.01351	2.81014	0.00320617	0.724245	74	519
ENSG00000164512	ANKRD55	chr5:55395506-55529186	protein_coding	2977	204.5	48	361	7.52083	2.91089	0.00320929	0.724245	48	361
ENSG00000200237	SNORA70	chr19:9930629-9930770	snoRNA	141	527.5	140	915	6.53571	2.70834	0.00324099	0.727932	140	915
ENSG00000127951	FGL2	chr7:76822687-76829143	protein_coding	4261	320	81	559	6.90123	2.78685	0.00327182	0.731391	81	559
ENSG00000173198	CYSLTR1	chrX:77526960-77583048	protein_coding	5431	2084.5	589	3580	6.0781	2.60362	0.00335365	0.740607	589	3580
ENSG00000201860	Y_RNA	chr3:191358923-191359026	misc_RNA	103	20.5	0	41	Inf	Inf	0.00336564	0.740607	0	41
ENSG00000163629	PTPN13	chr4:87515467-87736324	protein_coding	9516	391.5	102	681	6.67647	2.73909	0.00337172	0.740607	102	681
ENSG00000152778	IFIT5	chr10:91174342-91180758	protein_coding	4015	3098.5	882	5315	6.02608	2.59122	0.00337556	0.740607	882	5315
ENSG00000252337	SNORA31	chr5:105882365-105882504	snoRNA	139	53.5	7	100	14.2857	3.8365	0.00345121	0.753716	7	100
ENSG00000222032	AC112721.2	chr2:238337562-238343465	lincRNA	541	26.5	52	1	0.0192308	-5.70044	0.00350618	0.762209	52	1
ENSG00000115523	GNLY	chr2:85912297-85925977	protein_coding	3051	832.5	231	1434	6.20779	2.63408	0.00354287	0.766667	231	1434
ENSG00000133574	GIMAP4	chr7:150264364-150271041	protein_coding	2191	2843	817	4869	5.95961	2.57522	0.0035786	0.766872	817	4869
ENSG00000222365	SNORD12B	chr20:47896855-47896946	snoRNA	91	10367	3010	17724	5.88837	2.55787	0.00358548	0.766872	3010	17724
ENSG00000207344	SNORA22	chr7:64526376-64526510	snoRNA	134	321.5	83	560	6.74699	2.75424	0.00359494	0.766872	83	560
ENSG00000132965	ALOX5AP	chr13:31309644-31338556	protein_coding	1344	2067.5	592	3543	5.9848	2.5813	0.00360854	0.766872	592	3543
ENSG00000244275	AC114498.8	chr1:566136-566205	Mt_tRNA_pseudogene	69	8630.5	2509	14752	5.87963	2.55573	0.00362587	0.767115	2509	14752
ENSG00000113749	HRH2	chr5:175085032-175113245	protein_coding	4055	426	738	114	0.154472	-2.69459	0.00370397	0.780155	738	114
ENSG00000186810	CXCR3	chrX:70835765-70838367	protein_coding	1868	530.5	916	145	0.158297	-2.65929	0.00376414	0.789319	916	145
ENSG00000164742	ADCY1	chr7:45613738-45762715	protein_coding	13530	505	138	872	6.31884	2.65966	0.00383193	0.799996	138	872
ENSG00000207130	SNORA24	chr3:128433413-128433548	snoRNA	135	986	280	1692	6.04286	2.59523	0.00385501	0.801283	280	1692
ENSG00000201614	U4	chr1:155864071-155864177	snRNA	106	262.5	67	458	6.83582	2.77311	0.00388514	0.801782	67	458
ENSG00000201390	U6	chr10:21950563-21950670	snRNA	107	166.5	39	294	7.53846	2.91427	0.00389124	0.801782	39	294
ENSG00000179388	EGR3	chr8:22545171-22550815	protein_coding	4855	228	399	57	0.142857	-2.80735	0.00391749	0.803696	399	57
ENSG00000228318	AP001610.5	chr21:42813320-42814669	processed_transcript	555	71	12	130	10.8333	3.43741	0.00397172	0.807958	12	130
ENSG00000128656	CHN1	chr2:175664090-175870097	protein_coding	4971	302	79	525	6.64557	2.73239	0.00398462	0.807958	79	525
ENSG00000165168	CYBB	chrX:37639263-37672714	protein_coding	4423	373	646	100	0.154799	-2.69153	0.00398941	0.807958	646	100
ENSG00000198695	MT-ND6	chrM:14148-14673	protein_coding	525	2286.5	3904	669	0.171363	-2.54487	0.00401986	0.81005	3904	669
ENSG00000240177	AC111194.1	chr4:55895030-55895081	snRNA_pseudogene	51	352	94	610	6.48936	2.69808	0.00403392	0.81005	94	610
ENSG00000240064	AC114770.1	chr4:163342606-163342677	Mt_tRNA_pseudogene	71	1131	326	1936	5.93865	2.57014	0.00406482	0.812811	326	1936
ENSG00000164484	TMEM200A	chr6:130686878-130764208	protein_coding	6131	303.5	80	527	6.5875	2.71973	0.00412276	0.820932	80	527
ENSG00000202093	SNORD58C	chr18:47015614-47015678	snoRNA	64	8299.5	2471	14128	5.71752	2.51539	0.00414015	0.820944	2471	14128
ENSG00000207187	SNORA64	chr2:30410299-30410432	snoRNA	133	1514.5	443	2586	5.83747	2.54534	0.00420223	0.825526	443	2586
ENSG00000206775	SNORD37	chr19:3982504-3982570	snoRNA	66	1687	495	2879	5.81616	2.54007	0.00421516	0.825526	495	2879
ENSG00000199377	RNU5F-1	chr1:45187457-45187574	snRNA	117	8222.5	2456	13989	5.69585	2.50991	0.00421551	0.825526	2456	13989
ENSG00000222640	U2	chr14:70827608-70827805	snRNA	197	129.5	29	230	7.93103	2.98751	0.00428702	0.836074	29	230
ENSG00000206897	SNORA9	chr12:124101254-124101387	snoRNA	133	122.5	27	218	8.07407	3.0133	0.00431288	0.837671	27	218
ENSG00000233559	AC016831.7	chr7:130538478-130613408	lincRNA	1616	203.5	356	51	0.143258	-2.80331	0.00435554	0.841762	356	51
ENSG00000128342	LIF	chr22:30636435-30642840	protein_coding	3969	6010.5	10217	1804	0.176568	-2.5017	0.00436947	0.841762	10217	1804
ENSG00000198888	MT-ND1	chrM:3306-4262	protein_coding	956	8967	15224	2710	0.178008	-2.48998	0.00448746	0.860993	15224	2710
ENSG00000206995	Y_RNA	chr15:52454947-52455049	misc_RNA	102	1020.5	300	1741	5.80333	2.53688	0.00460233	0.879471	300	1741
ENSG00000210191	J01415.20	chrM:12265-12336	Mt_tRNA	71	1059	313	1805	5.76677	2.52776	0.00470285	0.895072	313	1805
ENSG00000100298	APOBEC3H	chr22:39493228-39500072	protein_coding	1251	285.5	77	494	6.41558	2.68158	0.00478615	0.899304	77	494
ENSG00000241780	AC025627.4	chr17:19506659-19506727	Mt_tRNA_pseudogene	68	406.5	114	699	6.13158	2.61626	0.0047927	0.899304	114	699
ENSG00000167721	TSR1	chr17:2225991-2240678	protein_coding	4913	998.5	1701	296	0.174015	-2.52271	0.0048318	0.899304	1701	296
ENSG00000200291	Y_RNA	chrX:117048206-117048308	misc_RNA	102	721	211	1231	5.83412	2.54452	0.00486532	0.899304	211	1231
ENSG00000104951	IL4I1	chr19:50392915-50432796	protein_coding	2435	395.5	680	111	0.163235	-2.61498	0.00487252	0.899304	680	111
ENSG00000188313	PLSCR1	chr3:146232966-146262651	protein_coding	4344	3019	919	5119	5.57018	2.47773	0.0048801	0.899304	919	5119
ENSG00000111796	KLRB1	chr12:9747146-9760482	protein_coding	1448	172.5	43	302	7.02326	2.81214	0.00494436	0.899304	43	302
ENSG00000164398	ACSL6	chr5:131142682-131347936	protein_coding	14273	877.5	260	1495	5.75	2.52356	0.00495008	0.899304	260	1495
ENSG00000212907	MT-ND4L	chrM:10469-10766	protein_coding	297	4874.5	8254	1495	0.181124	-2.46495	0.00495742	0.899304	8254	1495
ENSG00000180828	BHLHE22	chr8:65492813-65496181	protein_coding	3368	162.5	40	285	7.125	2.83289	0.00496171	0.899304	40	285
ENSG00000160683	CXCR5	chr11:118754474-118768508	protein_coding	4431	192	335	49	0.146269	-2.77331	0.00497741	0.899304	335	49
ENSG00000201070	U4	chr2:99398872-99399011	snRNA	139	68	12	124	10.3333	3.36923	0.00497945	0.899304	12	124
ENSG00000132872	SYT4	chr18:40847858-40857615	protein_coding	4094	75	14	136	9.71429	3.28011	0.0049891	0.899304	14	136
ENSG00000206675	U6	chr4:39299224-39299331	snRNA	107	142.5	34	251	7.38235	2.88408	0.00499076	0.899304	34	251
ENSG00000201806	RNU4-8P	chr2:98281053-98281194	snRNA	141	135.5	32	239	7.46875	2.90087	0.0050635	0.908956	32	239
ENSG00000163823	CCR1	chr3:46243199-46249887	protein_coding	2731	301	83	519	6.25301	2.64455	0.00515852	0.919933	83	519
ENSG00000253395	KB-1460A1.1	chr8:102134372-102138386	lincRNA	430	2038.5	624	3453	5.53365	2.46823	0.00519068	0.919933	624	3453
ENSG00000117425	PTCH2	chr1:45285515-45308735	protein_coding	5149	2754	847	4661	5.50295	2.46021	0.00519316	0.919933	847	4661
ENSG00000209482	SNORD83A	chr22:39711217-39711312	snoRNA	95	5527	1713	9341	5.45301	2.44705	0.00522461	0.919933	1713	9341
ENSG00000196154	S100A4	chr1:153516088-153522612	protein_coding	1025	2292.5	704	3881	5.51278	2.46278	0.00522526	0.919933	704	3881
ENSG00000234427	RP3-413H6.2	chr6:11810834-11811481	lincRNA	554	284	78	490	6.28205	2.65124	0.00524112	0.919933	78	490
ENSG00000090104	RGS1	chr1:192544856-192549161	protein_coding	3311	7458	2320	12596	5.42931	2.44077	0.00528158	0.923614	2320	12596
ENSG00000207307	U6	chr4:77453374-77453480	snRNA	106	131	31	231	7.45161	2.89755	0.00531329	0.924027	31	231
ENSG00000252892	U6	chr2:65221879-65221994	snRNA	115	18.5	0	37	Inf	Inf	0.00532294	0.924027	0	37
ENSG00000155366	RHOC	chr1:113243727-113250056	protein_coding	4057	813	244	1382	5.66393	2.5018	0.0053876	0.931838	244	1382
ENSG00000143156	NME7	chr1:169101768-169337205	protein_coding	5737	561.5	166	957	5.76506	2.52734	0.00552268	0.949942	166	957
ENSG00000168685	IL7R	chr5:35852796-35879705	protein_coding	6060	17917.5	5642	30193	5.35147	2.41994	0.00555942	0.949942	5642	30193
ENSG00000207782	MIR150	chr19:50004041-50004125	miRNA	84	277.5	77	478	6.20779	2.63408	0.00558525	0.949942	77	478
ENSG00000204397	CARD16	chr11:104912052-104972158	protein_coding	1688	557	165	949	5.75152	2.52394	0.00559449	0.949942	165	949
ENSG00000229604	MT-ATP8	chr2:88124460-88124664	pseudogene	204	223	386	60	0.15544	-2.68557	0.00561286	0.949942	386	60
ENSG00000201784	SNORD14A	chr11:17096200-17096291	snoRNA	91	1306.5	402	2211	5.5	2.45943	0.00562703	0.949942	402	2211
ENSG00000200534	SNORA33	chr6:133138357-133138487	snoRNA	130	8648.5	2724	14573	5.34985	2.4195	0.00563258	0.949942	2724	14573
ENSG00000199574	SNORD18C	chr15:66793587-66793656	snoRNA	69	696	210	1182	5.62857	2.49277	0.00575733	0.967538	210	1182
ENSG00000243440	AF165138.7	chr21:15954508-16031142	protein_coding	2344	99.5	177	22	0.124294	-3.00817	0.00580934	0.972829	177	22
ENSG00000042493	CAPG	chr2:85621345-85645555	protein_coding	3132	1997	625	3369	5.3904	2.43039	0.00586039	0.977922	625	3369
ENSG00000251889	U4	chr2:48567825-48567965	snRNA	140	240	66	414	6.27273	2.64909	0.00589186	0.979723	66	414
ENSG00000206777	U6	chr3:169437974-169438081	snRNA	107	65.5	12	119	9.91667	3.30986	0.00603908	1	12	119
ENSG00000106066	CPVL	chr7:29034846-29235067	protein_coding	3340	98.5	22	175	7.95455	2.99178	0.00612508	1	22	175
ENSG00000183347	GBP6	chr1:89829604-89853719	protein_coding	3284	403.5	688	119	0.172965	-2.53145	0.00618384	1	688	119
ENSG00000198786	MT-ND5	chrM:12336-14148	protein_coding	1812	11780	19768	3792	0.191825	-2.38214	0.00630564	1	19768	3792
ENSG00000207349	U1	chr1:149194105-149194269	snRNA	164	1429	451	2407	5.33703	2.41604	0.00636258	1	451	2407
ENSG00000200879	SNORD14E	chr11:122928784-122928869	snoRNA	85	10973	3544	18402	5.19244	2.37641	0.00642858	1	3544	18402
ENSG00000211659	IGLV3-25	chr22:23029189-23029735	IG_V_gene	380	84.5	151	18	0.119205	-3.06848	0.00646965	1	151	18
ENSG00000116761	CTH	chr1:70876900-70905534	protein_coding	2414	603	185	1021	5.51892	2.46439	0.00653186	1	185	1021
ENSG00000004468	CD38	chr4:15779897-15851069	protein_coding	3071	2696	865	4527	5.23353	2.38778	0.00653687	1	865	4527
ENSG00000201823	SNORD48	chr6:31803039-31803103	snoRNA	64	1598.5	509	2688	5.28094	2.4008	0.00658017	1	509	2688
ENSG00000172940	SLC22A13	chr3:38307302-38319806	protein_coding	2555	90.5	161	20	0.124224	-3.00899	0.00665967	1	161	20
ENSG00000059378	PARP12	chr7:139723543-139763521	protein_coding	6285	3222.5	1040	5405	5.19712	2.37771	0.00667082	1	1040	5405
ENSG00000130066	SAT1	chrX:23801289-23804343	protein_coding	2498	1944	624	3264	5.23077	2.38702	0.00672885	1	624	3264
ENSG00000181222	SLC35G6	chr17:7384720-7417933	protein_coding	7954	3226	5409	1043	0.192827	-2.37462	0.00673526	1	5409	1043
ENSG00000206634	SNORA22	chr7:65220512-65220646	snoRNA	134	590	182	998	5.48352	2.4551	0.00676021	1	182	998
ENSG00000207142	Y_RNA	chr12:42848521-42848623	misc_RNA	102	7513.5	2446	12581	5.1435	2.36275	0.00676495	1	2446	12581
ENSG00000206659	Y_RNA	chr1:174991614-174991716	misc_RNA	102	23	1	45	45	5.49185	0.0067652	1	1	45
ENSG00000199411	SNORD62	chr9:139988796-139988882	snoRNA	86	39.5	5	74	14.8	3.88753	0.00683127	1	5	74
ENSG00000243331	AP003550.10	chr8:104099267-104099337	Mt_tRNA_pseudogene	70	39.5	5	74	14.8	3.88753	0.00683127	1	5	74
ENSG00000064201	TSPAN32	chr11:2323226-2339430	protein_coding	3793	153	40	266	6.65	2.73335	0.00684354	1	40	266
ENSG00000243553	AC068137.10	chr2:131037738-131037796	Mt_tRNA_pseudogene	58	27.5	2	53	26.5	4.72792	0.00689502	1	2	53
ENSG00000222872	U4	chr3:42263331-42263457	snRNA	126	121.5	30	213	7.1	2.82782	0.00691508	1	30	213
ENSG00000206824	Y_RNA	chr17:48463505-48463607	misc_RNA	102	162	43	281	6.53488	2.70816	0.00691679	1	43	281
ENSG00000202538	RNU4-2	chr12:120729565-120729706	snRNA	141	34533	11331	57735	5.09531	2.34917	0.00692511	1	11331	57735
ENSG00000075340	ADD2	chr2:70834749-70995357	protein_coding	9268	477	808	146	0.180693	-2.46839	0.00696945	1	808	146
ENSG00000242450	AP000351.2	chr22:24349642-24349710	Mt_tRNA_pseudogene	68	86.5	19	154	8.10526	3.01886	0.00697106	1	19	154
ENSG00000173585	CCR9	chr3:45927995-45944667	protein_coding	2807	76.5	16	137	8.5625	3.09803	0.0071199	1	16	137
ENSG00000206600	U6	chr3:194935515-194935622	snRNA	107	102	24	180	7.5	2.90689	0.00712404	1	24	180
ENSG00000239149	SNORA59A	chr1:12567299-12567451	snoRNA	152	111	27	195	7.22222	2.85244	0.00726886	1	27	195
ENSG00000107201	DDX58	chr9:32455299-32526322	protein_coding	5248	2394	783	4005	5.11494	2.35472	0.00730945	1	783	4005
ENSG00000251986	Y_RNA	chr3:41910489-41910587	misc_RNA	98	42.5	6	79	13.1667	3.71882	0.00737748	1	6	79
ENSG00000168961	LGALS9	chr17:25956823-25976586	protein_coding	5084	2174	713	3635	5.09818	2.34998	0.00747437	1	713	3635
ENSG00000006659	LGALS14	chr19:40194945-40200087	protein_coding	1082	27	52	2	0.0384615	-4.70044	0.00749789	1	52	2
ENSG00000134198	TSPAN2	chr1:115590631-115632121	protein_coding	3410	119.5	30	209	6.96667	2.80047	0.00754155	1	30	209
ENSG00000245648	RP11-277P12.20	chr12:10516367-10551105	lincRNA	2830	113	28	198	7.07143	2.822	0.00765161	1	28	198
ENSG00000137198	GMPR	chr6:16238810-16295780	protein_coding	2232	88	20	156	7.8	2.96347	0.00769347	1	20	156
ENSG00000210112	J01415.7	chrM:4401-4469	Mt_tRNA	68	27341	9145	45537	4.97944	2.31598	0.00769707	1	9145	45537
ENSG00000201439	U4	chr12:25557221-25557362	snRNA	141	332.5	101	564	5.58416	2.48134	0.00781948	1	101	564
ENSG00000185880	TRIM69	chr15:45028559-45060025	protein_coding	1901	215.5	62	369	5.95161	2.57328	0.00783969	1	62	369
ENSG00000135898	GPR55	chr2:231772032-231825781	protein_coding	4130	710.5	228	1193	5.23246	2.38749	0.00787513	1	228	1193
ENSG00000247627	MTND4P12	chr5:134262349-134263726	pseudogene	1377	2441.5	4071	812	0.19946	-2.32583	0.00798147	1	4071	812
ENSG00000211640	IGLV6-57	chr22:22550112-22550686	IG_V_gene	449	81	144	18	0.125	-3	0.00803617	1	144	18
ENSG00000133561	GIMAP6	chr7:150322462-150329473	protein_coding	4985	6414	2154	10674	4.95543	2.30901	0.00803717	1	2154	10674
ENSG00000210176	J01415.18	chrM:12137-12206	Mt_tRNA	69	2431.5	810	4053	5.0037	2.323	0.00805399	1	810	4053
ENSG00000206612	SNORA2A	chr12:49050430-49050565	snoRNA	135	2396.5	799	3994	4.99875	2.32157	0.00809816	1	799	3994
ENSG00000074706	IPCEF1	chr6:154475630-154677926	protein_coding	8474	2497	833	4161	4.9952	2.32054	0.00809972	1	833	4161
ENSG00000118308	LRMP	chr12:25173935-25261268	protein_coding	5159	1070	351	1789	5.09687	2.34961	0.00813649	1	351	1789
ENSG00000200728	U6	chr10:97872503-97872608	snRNA	105	1592	528	2656	5.0303	2.33065	0.00817281	1	528	2656
ENSG00000055332	EIF2AK2	chr2:37326352-37384208	protein_coding	10774	7942	2683	13201	4.92024	2.29873	0.00825389	1	2683	13201
ENSG00000100453	GZMB	chr14:25100159-25103473	protein_coding	1411	980.5	1639	322	0.196461	-2.34768	0.00830536	1	1639	322
ENSG00000206805	Y_RNA	chr17:46556458-46556560	misc_RNA	102	867.5	284	1451	5.10915	2.35308	0.00835922	1	284	1451
ENSG00000200816	SNORA38	chr6:31590855-31590987	snoRNA	132	943	310	1576	5.08387	2.34593	0.00840769	1	310	1576
ENSG00000196141	SPATS2L	chr2:201170603-201343253	protein_coding	6704	2132	715	3549	4.96364	2.3114	0.00843172	1	715	3549
ENSG00000221066	SNORD111	chr16:70571907-70572001	snoRNA	94	531	170	892	5.24706	2.39151	0.00843234	1	170	892
ENSG00000103534	TMC5	chr16:19421860-19510435	protein_coding	6140	428	135	721	5.34074	2.41704	0.00843324	1	135	721
ENSG00000115053	NCL	chr2:232318241-232348352	protein_coding	6971	4257.5	7076	1439	0.203363	-2.29787	0.00843697	1	7076	1439
ENSG00000181649	PHLDA2	chr11:2949502-2950685	protein_coding	955	51.5	9	94	10.4444	3.38466	0.00844511	1	9	94
ENSG00000206932	U6	chr3:180949524-180949631	snRNA	107	1696.5	568	2825	4.97359	2.31429	0.00853425	1	568	2825
ENSG00000206013	IFITM5	chr11:298199-299526	protein_coding	736	16.5	33	0	0	#NAME?	0.00860132	1	33	0
ENSG00000207605	MIR191	chr3:49058050-49058142	miRNA	92	16.5	0	33	Inf	Inf	0.00860132	1	0	33
ENSG00000115009	CCL20	chr2:228678557-228682272	protein_coding	1335	182	52	312	6	2.58496	0.00864095	1	52	312
ENSG00000206630	SNORD60	chr16:2205023-2205106	snoRNA	83	5227	1782	8672	4.86644	2.28287	0.00876977	1	1782	8672
ENSG00000104490	NCALD	chr8:102698770-103137135	protein_coding	8069	1016.5	338	1695	5.01479	2.32619	0.00880705	1	338	1695
ENSG00000199920	U4	chrX:133894237-133894378	snRNA	141	57.5	11	104	9.45455	3.24101	0.0088519	1	11	104
ENSG00000200521	Y_RNA	chr4:158689164-158689265	misc_RNA	101	237	71	403	5.67606	2.50489	0.00885775	1	71	403
ENSG00000213949	ITGA1	chr5:52083729-52252327	protein_coding	15853	921.5	306	1537	5.02288	2.32851	0.0088969	1	306	1537
ENSG00000200889	U4	chr17:57614719-57614860	snRNA	141	318.5	99	538	5.43434	2.44211	0.00892705	1	99	538
ENSG00000052749	RRP12	chr10:99116114-99161127	protein_coding	6801	1092	1819	365	0.20066	-2.31718	0.00894583	1	1819	365
ENSG00000200792	SNORA80	chr21:33749495-33749631	snoRNA	136	1591	537	2645	4.92551	2.30027	0.00896669	1	537	2645
ENSG00000188389	PDCD1	chr2:242792032-242801060	protein_coding	2114	338.5	571	106	0.185639	-2.42943	0.00898701	1	571	106
ENSG00000104921	FCER2	chr19:7753643-7767032	protein_coding	1633	335.5	566	105	0.185512	-2.43041	0.00899928	1	566	105
ENSG00000222477	U2	chr11:64915054-64915249	snRNA	195	157	44	270	6.13636	2.61738	0.00900927	1	44	270
ENSG00000049768	FOXP3	chrX:49106896-49121288	protein_coding	2578	209.5	357	62	0.173669	-2.52558	0.00909982	1	357	62
ENSG00000196139	AKR1C3	chr10:5077548-5149878	protein_coding	3024	130	35	225	6.42857	2.6845	0.00913929	1	35	225
ENSG00000206797	Y_RNA	chr20:431306-431406	misc_RNA	100	85	20	150	7.5	2.90689	0.00917801	1	20	150
ENSG00000163106	HPGDS	chr4:95219685-95264027	protein_coding	2111	112	29	195	6.72414	2.74935	0.00920715	1	29	195
ENSG00000200156	RNU5B-1	chr15:65597014-65597130	snRNA	116	46598.5	16120	77077	4.78145	2.25745	0.00920962	1	16120	77077
ENSG00000199405	SNORA1	chr8:56815281-56815414	snoRNA	133	391	125	657	5.256	2.39397	0.00933871	1	125	657
ENSG00000207065	RNU5A-2P	chr4:82255456-82255572	snRNA	116	234.5	71	398	5.60563	2.48688	0.00936707	1	71	398
ENSG00000137801	THBS1	chr15:39873126-39891119	protein_coding	10108	306.5	517	96	0.185687	-2.42906	0.00943908	1	517	96
ENSG00000243371	AL160059.2	chr1:181391984-181392043	Mt_tRNA_pseudogene	59	66	14	118	8.42857	3.07529	0.00955678	1	14	118
ENSG00000133321	RARRES3	chr11:63304280-63313934	protein_coding	1299	1721	589	2853	4.8438	2.27614	0.00957068	1	589	2853
ENSG00000111335	OAS2	chr12:113416199-113449528	protein_coding	6264	9155	3183	15127	4.75243	2.24867	0.00960651	1	3183	15127
ENSG00000127824	TUBA4A	chr2:220114432-220142892	protein_coding	4079	1894.5	3138	651	0.207457	-2.26912	0.00968948	1	3138	651
ENSG00000198727	MT-CYB	chrM:14746-15887	protein_coding	1141	19264	31807	6721	0.211306	-2.2426	0.00969195	1	31807	6721
ENSG00000207595	MIR181A2	chr9:127454720-127454830	miRNA	110	16	0	32	Inf	Inf	0.00973232	1	0	32
ENSG00000206965	U6	chr2:175422693-175422800	snRNA	107	134	37	231	6.24324	2.6423	0.00983639	1	37	231
ENSG00000185339	TCN2	chr22:31002824-31023265	protein_coding	3122	65.5	14	117	8.35714	3.06301	0.00992224	1	14	117
ENSG00000136999	NOV	chr8:120428545-120436593	protein_coding	2673	53	10	96	9.6	3.26303	0.00993174	1	10	96
ENSG00000200506	Y_RNA	chr14:100049353-100049455	misc_RNA	102	2697.5	936	4459	4.76389	2.25214	0.00993606	1	936	4459
ENSG00000210194	J01415.21	chrM:14673-14742	Mt_tRNA	69	4809	1680	7938	4.725	2.24031	0.0100222	1	1680	7938
ENSG00000206661	SNORA70	chr8:4985800-4985934	snoRNA	134	49.5	9	90	10	3.32193	0.0102276	1	9	90
ENSG00000229950	RP1-290I10.6	chr6:10409572-10416679	processed_transcript	1692	43	79	7	0.0886076	-3.49643	0.0102391	1	79	7
ENSG00000163346	PBXIP1	chr1:154916551-154928599	protein_coding	3851	2817.5	985	4650	4.72081	2.23904	0.0103122	1	985	4650
ENSG00000179934	CCR8	chr3:39371196-39375171	protein_coding	1487	233	72	394	5.47222	2.45213	0.0103345	1	72	394
ENSG00000233419	RP4-781L3.1	chr1:25451543-25451945	pseudogene	402	29	3	55	18.3333	4.1964	0.0103464	1	3	55
ENSG00000200789	U1	chr10:85763087-85763235	snRNA	148	71	16	126	7.875	2.97728	0.0103581	1	16	126
ENSG00000222345	SNORD19	chr3:52725393-52725469	snoRNA	76	365.5	119	612	5.14286	2.36257	0.010497	1	119	612
ENSG00000141404	GNAL	chr18:11689183-11885684	protein_coding	7228	286	91	481	5.28571	2.4021	0.0105402	1	91	481
ENSG00000206172	HBA1	chr16:226678-227521	protein_coding	835	25	48	2	0.0416667	-4.58496	0.0105558	1	48	2
ENSG00000207056	U1	chr1:7279419-7279584	snRNA	165	146.5	42	251	5.97619	2.57923	0.0105713	1	42	251
ENSG00000173114	LRRN3	chr7:110731061-110765507	protein_coding	3872	11012	3907	18117	4.63706	2.21321	0.0106747	1	3907	18117
ENSG00000201379	U4	chr6:121863631-121863772	snRNA	141	231.5	72	391	5.43056	2.4411	0.0106896	1	72	391
ENSG00000102962	CCL22	chr16:57392683-57400102	protein_coding	2929	3155.5	5199	1112	0.213887	-2.22508	0.0106902	1	5199	1112
ENSG00000202231	SNORA9	chrX:100077608-100077741	snoRNA	133	67.5	15	120	8	3	0.01072	1	15	120
ENSG00000199675	snoU2-30	chr11:93454962-93455032	snoRNA	70	366.5	120	613	5.10833	2.35285	0.0107765	1	120	613
ENSG00000206865	Y_RNA	chr18:54420456-54420557	misc_RNA	101	93.5	24	163	6.79167	2.76377	0.0111061	1	24	163
ENSG00000107438	PDLIM1	chr10:96997328-97050781	protein_coding	2239	319	104	534	5.13462	2.36026	0.0112173	1	104	534
ENSG00000249948	GBA3	chr4:22694536-22821198	polymorphic_pseudogene	2932	48.5	9	88	9.77778	3.28951	0.0112715	1	9	88
ENSG00000202398	U6	chr13:80943560-80943669	snRNA	109	81.5	20	143	7.15	2.83794	0.0113283	1	20	143
ENSG00000071575	TRIB2	chr2:12857014-12882860	protein_coding	4588	1074.5	376	1773	4.71543	2.23739	0.0113809	1	376	1773
ENSG00000200394	SNORA38B	chr17:65736784-65736915	snoRNA	131	1555	549	2561	4.66485	2.22183	0.0113842	1	549	2561
ENSG00000168243	GNG4	chr1:235710986-235814054	protein_coding	5413	237	75	399	5.32	2.41143	0.0114137	1	75	399
ENSG00000206803	U6	chr1:236078714-236078821	snRNA	107	66.5	15	118	7.86667	2.97575	0.0115321	1	15	118
ENSG00000234961	RP11-124N14.3	chr10:17275323-17276832	processed_transcript	706	647.5	223	1072	4.80717	2.26519	0.0115507	1	223	1072
ENSG00000200494	Y_RNA	chr20:16651285-16651387	misc_RNA	102	341.5	113	570	5.04425	2.33464	0.0116843	1	113	570
ENSG00000132530	XAF1	chr17:6659155-6678962	protein_coding	3816	911.5	319	1504	4.71473	2.23718	0.0116912	1	319	1504
ENSG00000248527	RP5-857K21.10	chr1:569075-569756	pseudogene	681	3250	5334	1166	0.218598	-2.19365	0.0117362	1	5334	1166
ENSG00000223865	HLA-DPB1	chr6:33043702-33054978	protein_coding	2862	2109.5	754	3465	4.59549	2.20022	0.0118189	1	754	3465
ENSG00000207002	SNORA5	chr3:123532923-123533054	snoRNA	131	48	87	9	0.103448	-3.27302	0.0118371	1	87	9
ENSG00000225972	MTND1P23	chr1:564441-564813	pseudogene	372	1659	2726	592	0.217168	-2.20312	0.01196	1	2726	592
ENSG00000252136	SNORA31	chr4:106027143-106027251	snoRNA	108	54	11	97	8.81818	3.14048	0.0119966	1	11	97
ENSG00000210100	J01415.5	chrM:4262-4331	Mt_tRNA	69	328	109	547	5.01835	2.32721	0.0121399	1	109	547
ENSG00000116649	SRM	chr1:11114640-11120081	protein_coding	1898	2021	3315	727	0.219306	-2.18898	0.0122625	1	3315	727
ENSG00000252047	Y_RNA	chr7:103075440-103075539	misc_RNA	99	20	1	39	39	5.2854	0.012301	1	1	39
ENSG00000100592	DAAM1	chr14:59655363-59838123	protein_coding	10712	1310.5	468	2153	4.60043	2.20177	0.0123152	1	468	2153
ENSG00000128040	SPINK2	chr4:57676025-57687908	protein_coding	766	117	33	201	6.09091	2.60666	0.0123275	1	33	201
ENSG00000113520	IL4	chr5:132009677-132018368	protein_coding	717	38	70	6	0.0857143	-3.54432	0.0124827	1	70	6
ENSG00000207737	MIR181B2	chr9:127455988-127456077	miRNA	89	15	0	30	Inf	Inf	0.012516	1	0	30
ENSG00000252420	Y_RNA	chr3:61724800-61724903	misc_RNA	103	15	0	30	Inf	Inf	0.012516	1	0	30
ENSG00000206652	RNU1-1	chr1:16840616-16840780	snRNA	164	3437	1250	5624	4.4992	2.16967	0.0125779	1	1250	5624
ENSG00000188452	CERKL	chr2:182401402-182545392	protein_coding	4765	2765.5	1004	4527	4.50896	2.1728	0.0126009	1	1004	4527
ENSG00000201253	RNU4-10P	chr13:73765664-73765804	snRNA	140	68	16	120	7.5	2.90689	0.012795	1	16	120
ENSG00000212464	SNORA12	chr10:101996912-101997059	snoRNA	147	1615.5	584	2647	4.53253	2.18032	0.0128298	1	584	2647
ENSG00000135750	KCNK1	chr1:233749749-233808258	protein_coding	3542	278	92	464	5.04348	2.33442	0.0128718	1	92	464
ENSG00000209042	SNORD12C	chr20:47895476-47895565	snoRNA	89	10894	4008	17780	4.43613	2.1493	0.0129546	1	4008	17780
ENSG00000026025	VIM	chr10:17270257-17279592	protein_coding	4965	30767.5	11340	50195	4.42637	2.14612	0.0129566	1	11340	50195
ENSG00000117713	ARID1A	chr1:27022523-27108595	protein_coding	9246	1928.5	3156	701	0.222117	-2.17061	0.012999	1	3156	701
ENSG00000199562	U6	chr1:10359023-10359130	snRNA	107	2517	919	4115	4.47769	2.16276	0.0130565	1	919	4115
ENSG00000202031	SNORD38A	chr1:45243514-45243584	snoRNA	70	2411	881	3941	4.47333	2.16135	0.0131471	1	881	3941
ENSG00000113739	STC2	chr5:172741715-172756506	protein_coding	6128	279.5	93	466	5.01075	2.32503	0.0131684	1	93	466
ENSG00000119508	NR4A3	chr9:102584136-102629173	protein_coding	6314	293	488	98	0.20082	-2.31603	0.0131867	1	488	98
ENSG00000172005	MAL	chr2:95691421-95719737	protein_coding	1453	907	1489	325	0.218267	-2.19583	0.0132047	1	1489	325
ENSG00000206637	SNORA70	chr1:201947588-201947723	snoRNA	135	79	20	138	6.9	2.7866	0.0132079	1	20	138
ENSG00000207447	RNU6-2	chr10:13259268-13259375	snRNA	107	2816.5	1033	4600	4.45305	2.15479	0.0132815	1	1033	4600
ENSG00000171115	GIMAP8	chr7:150147717-150176480	protein_coding	4184	1829.5	668	2991	4.47754	2.16271	0.0133647	1	668	2991
ENSG00000207424	SNORD30	chr11:62621134-62621204	snoRNA	70	11702	4343	19061	4.3889	2.13386	0.0135548	1	4343	19061
ENSG00000175938	ORAI3	chr16:30960386-30966259	protein_coding	2206	375	129	621	4.81395	2.26722	0.0135695	1	129	621
ENSG00000239303	AC073869.1	chr2:132143063-132143131	Mt_tRNA_pseudogene	68	19.5	1	38	38	5.24793	0.0136346	1	1	38
ENSG00000255446	CTD-2531D15.4	chr11:62189316-62194196	processed_transcript	510	19.5	1	38	38	5.24793	0.0136346	1	1	38
ENSG00000222790	U4	chr5:139776907-139777029	snRNA	122	55.5	12	99	8.25	3.04439	0.0136469	1	12	99
ENSG00000242576	AL138724.1	chr6:17731090-17731153	snRNA_pseudogene	63	120	35	205	5.85714	2.5502	0.013739	1	35	205
ENSG00000201164	U4	chr16:68569417-68569561	snRNA	144	67	16	118	7.375	2.88264	0.0137437	1	16	118
ENSG00000245164	RP11-622O11.2	chr8:126934551-126963493	lincRNA	5724	489	806	172	0.2134	-2.22837	0.0138341	1	806	172
ENSG00000172673	THEMIS	chr6:128029216-128239776	protein_coding	4309	2396	886	3906	4.40858	2.14031	0.013998	1	886	3906
ENSG00000201113	U6	chr2:32439524-32439631	snRNA	107	119.5	35	204	5.82857	2.54314	0.0140295	1	35	204
ENSG00000207151	Y_RNA	chrX:11134211-11134313	misc_RNA	102	30.5	4	57	14.25	3.83289	0.0140349	1	4	57
ENSG00000206888	U6	chr1:27651709-27651816	snRNA	107	83.5	22	145	6.59091	2.72048	0.0141365	1	22	145
ENSG00000104213	PDGFRL	chr8:17433941-17501580	protein_coding	2409	27	3	51	17	4.08746	0.0141375	1	3	51
ENSG00000251995	Y_RNA	chr11:57278031-57278117	misc_RNA	86	14.5	0	29	Inf	Inf	0.0142263	1	0	29
ENSG00000186480	INSIG1	chr7:155089485-155101945	protein_coding	3650	2904.5	1080	4729	4.3787	2.1305	0.0142497	1	1080	4729
ENSG00000232855	AF131217.1	chr21:29816869-30047170	lincRNA	1329	40	7	73	10.4286	3.38247	0.0143027	1	7	73
ENSG00000140968	IRF8	chr16:85932408-85956197	protein_coding	3012	714.5	1171	258	0.220325	-2.1823	0.0143535	1	1171	258
ENSG00000187554	TLR5	chr1:223282747-223316624	protein_coding	4651	159.5	50	269	5.38	2.42761	0.0143898	1	50	269
ENSG00000234564	RP13-158L7.2	chrX:123338348-123339656	pseudogene	1007	83	144	22	0.152778	-2.71049	0.0145572	1	144	22
ENSG00000222788	U2	chr1:144944671-144944750	snRNA	79	338	117	559	4.77778	2.25634	0.0145687	1	117	559
ENSG00000201033	U1	chr3:27555361-27555523	snRNA	162	33.5	5	62	12.4	3.63227	0.0146264	1	5	62
ENSG00000171617	ENC1	chr5:73923233-73937249	protein_coding	5855	406.5	143	670	4.68531	2.22815	0.0146878	1	143	670
ENSG00000178445	GLDC	chr9:6532463-6645650	protein_coding	4656	164	276	52	0.188406	-2.40808	0.0147897	1	276	52
ENSG00000158417	EIF5B	chr2:99953815-100016728	protein_coding	6816	1161.5	1894	429	0.226505	-2.14239	0.0148747	1	1894	429
ENSG00000201317	U4	chr1:93166375-93166491	snRNA	116	104.5	30	179	5.96667	2.57693	0.0149074	1	30	179
ENSG00000100473	COCH	chr14:31343719-31364271	protein_coding	3623	209	69	349	5.05797	2.33856	0.0149443	1	69	349
ENSG00000222126	U2	chr2:149583259-149583404	snRNA	145	227.5	76	379	4.98684	2.31813	0.0149834	1	76	379
ENSG00000172534	HCFC1	chrX:153213003-153237258	protein_coding	9004	1740	2831	649	0.229248	-2.12502	0.0149942	1	2831	649
ENSG00000117560	FASLG	chr1:172628153-172636014	protein_coding	1892	179.5	301	58	0.192691	-2.37564	0.015025	1	301	58
ENSG00000208310	SNORD75	chr1:173836016-173836076	snoRNA	60	2272.5	852	3693	4.33451	2.11587	0.0150945	1	852	3693
ENSG00000207257	U6	chr15:32576352-32576459	snRNA	107	4070	1535	6605	4.30293	2.10532	0.015122	1	1535	6605
ENSG00000175097	RAG2	chr11:36597123-36619829	protein_coding	3502	39.5	72	7	0.0972222	-3.36257	0.0151384	1	72	7
ENSG00000199667	Y_RNA	chr8:101197365-101197467	misc_RNA	102	79.5	21	138	6.57143	2.71621	0.015211	1	21	138
ENSG00000197646	PDCD1LG2	chr9:5510544-5571282	protein_coding	2418	125.5	38	213	5.60526	2.48678	0.0153019	1	38	213
ENSG00000202529	SNORD18B	chr15:66794357-66794429	snoRNA	72	1417.5	529	2306	4.35917	2.12405	0.0153316	1	529	2306
ENSG00000238597	SNORD4B	chr17:27050699-27050771	snoRNA	72	461	165	757	4.58788	2.19783	0.0153409	1	165	757
ENSG00000238426	Y_RNA	chrX:41175740-41175842	misc_RNA	102	371.5	131	612	4.67176	2.22396	0.0153455	1	131	612
ENSG00000238977	SNORA59B	chr17:19460872-19461024	snoRNA	152	213	71	355	5	2.32193	0.0154242	1	71	355
ENSG00000252556	U6	chr11:121875062-121875159	snRNA	97	213	71	355	5	2.32193	0.0154242	1	71	355
ENSG00000207123	Y_RNA	chr17:60199680-60199782	misc_RNA	102	178.5	58	299	5.15517	2.36602	0.0154573	1	58	299
ENSG00000100097	LGALS1	chr22:38071614-38075813	protein_coding	1099	3093.5	1170	5017	4.28803	2.10032	0.015526	1	1170	5017
ENSG00000207291	U6	chrX:100888993-100889100	snRNA	107	286.5	99	474	4.78788	2.25939	0.0155337	1	99	474
ENSG00000202337	U6	chr14:32672368-32672475	snRNA	107	541	196	886	4.52041	2.17645	0.0155679	1	196	886
ENSG00000116962	NID1	chr1:236139129-236228462	protein_coding	5864	149	47	251	5.34043	2.41695	0.015602	1	47	251
ENSG00000207449	U6	chr15:65845418-65845525	snRNA	107	119.5	36	203	5.63889	2.49541	0.0157064	1	36	203
ENSG00000117226	GBP3	chr1:89472359-89488549	protein_coding	3378	1241	464	2018	4.34914	2.12073	0.01571	1	464	2018
ENSG00000228168	HNRNPA1P21	chr3:39376469-39377430	pseudogene	961	135.5	42	229	5.45238	2.44689	0.0157121	1	42	229
ENSG00000207217	SNORA42	chr7:6056507-6056642	snoRNA	135	322.5	113	532	4.70796	2.2351	0.0157398	1	113	532
ENSG00000201104	U6	chr7:123430658-123430765	snRNA	107	243	83	403	4.85542	2.2796	0.0159851	1	83	403
ENSG00000136715	SAP130	chr2:128698790-128785694	protein_coding	4373	631.5	1031	232	0.225024	-2.15185	0.0160725	1	1031	232
ENSG00000113088	GZMK	chr5:54320080-54330398	protein_coding	1570	132	41	223	5.43902	2.44335	0.0162157	1	41	223
ENSG00000201542	SNORA62	chr1:35775874-35776026	snoRNA	152	81	22	140	6.36364	2.66985	0.0163848	1	22	140
ENSG00000207072	U6	chr18:66526170-66526277	snRNA	107	3155	1206	5104	4.23217	2.0814	0.0163957	1	1206	5104
ENSG00000202172	U6	chr9:558825-558930	snRNA	105	22.5	2	43	21.5	4.42626	0.0164438	1	2	43
ENSG00000110492	MDK	chr11:46402305-46405375	protein_coding	2170	89	25	153	6.12	2.61353	0.0164803	1	25	153
ENSG00000207484	Y_RNA	chr15:52176752-52176850	misc_RNA	98	26	3	49	16.3333	4.02975	0.0165822	1	3	49
ENSG00000238926	Y_RNA	chrX:71504794-71504895	misc_RNA	101	26	3	49	16.3333	4.02975	0.0165822	1	3	49
ENSG00000134709	HOOK1	chr1:60280457-60342050	protein_coding	6845	397	651	143	0.219662	-2.18664	0.0166045	1	651	143
ENSG00000205002	C8orf85	chr8:117950437-117956726	protein_coding	2412	78	21	135	6.42857	2.6845	0.0166741	1	21	135
ENSG00000166750	SLFN5	chr17:33570085-33594739	protein_coding	4625	3960	1522	6398	4.20368	2.07165	0.0167108	1	1522	6398
ENSG00000112116	IL17F	chr6:52101478-52109335	protein_coding	1067	67	117	17	0.145299	-2.7829	0.0167804	1	117	17
ENSG00000235304	RP11-265P11.2	chrX:39164209-39186616	lincRNA	1773	67	117	17	0.145299	-2.7829	0.0167804	1	117	17
ENSG00000257452	RP1-71H24.1	chr12:113345432-113455556	processed_transcript	575	18.5	1	36	36	5.16993	0.0168001	1	1	36
ENSG00000234664	HMGN2P5	chr15:30022916-30023189	pseudogene	273	840.5	1366	315	0.2306	-2.11653	0.0168028	1	1366	315
ENSG00000202157	U4	chr5:83099372-83099504	snRNA	132	41.5	8	75	9.375	3.22882	0.0169186	1	8	75
ENSG00000206905	Y_RNA	chr1:180488151-180488255	misc_RNA	104	35.5	6	65	10.8333	3.43741	0.0169213	1	6	65
ENSG00000225886	RP11-288L9.4	chr1:27995978-27996787	processed_transcript	489	35.5	6	65	10.8333	3.43741	0.0169213	1	6	65
ENSG00000252906	SCARNA3	chr1:175937533-175937676	snoRNA	143	1122.5	425	1820	4.28235	2.0984	0.0169604	1	425	1820
ENSG00000206972	U6	chr15:30546604-30546711	snRNA	107	170	56	284	5.07143	2.34239	0.0169812	1	56	284
ENSG00000226380	AC058791.1	chr7:130565750-130598069	lincRNA	2523	281	463	99	0.213823	-2.22551	0.0171592	1	463	99
ENSG00000160932	LY6E	chr8:144099398-144105249	protein_coding	2640	4985.5	1938	8033	4.14499	2.05137	0.0175966	1	1938	8033
ENSG00000206899	U6	chr12:98115493-98115600	snRNA	107	9283	3619	14947	4.13015	2.04619	0.0176258	1	3619	14947
ENSG00000230191	RP4-725G10.3	chr7:56230837-56231226	pseudogene	389	93	27	159	5.88889	2.558	0.0176951	1	27	159
ENSG00000138760	SCARB2	chr4:77079889-77135046	protein_coding	5685	607	227	987	4.34802	2.12036	0.0177163	1	227	987
ENSG00000156804	FBXO32	chr8:124510128-124553446	protein_coding	7395	995	379	1611	4.25066	2.08769	0.0177721	1	379	1611
ENSG00000136404	TM6SF1	chr15:83776158-83806111	protein_coding	2087	189	64	314	4.90625	2.29462	0.0178254	1	64	314
ENSG00000135480	KRT7	chr12:52626303-52662180	protein_coding	4612	87.5	25	150	6	2.58496	0.0178925	1	25	150
ENSG00000179348	GATA2	chr3:128198269-128212028	protein_coding	4459	108.5	184	33	0.179348	-2.47917	0.0179336	1	184	33
ENSG00000199368	U6	chr8:11249919-11250026	snRNA	107	90	26	154	5.92308	2.56635	0.0180331	1	26	154
ENSG00000167604	NFKBID	chr19:36379142-36393185	protein_coding	2042	293.5	482	105	0.217842	-2.19864	0.018073	1	482	105
ENSG00000207507	U6	chr19:893483-893590	snRNA	107	6908	2711	11105	4.09627	2.03431	0.0183447	1	2711	11105
ENSG00000183709	IL28A	chr19:39759156-39760732	protein_coding	734	13.5	0	27	Inf	Inf	0.0184677	1	0	27
ENSG00000207218	Y_RNA	chr2:42084410-42084512	misc_RNA	102	13.5	0	27	Inf	Inf	0.0184677	1	0	27
ENSG00000222650	U2	chr1:236431079-236431258	snRNA	179	1028	395	1661	4.20506	2.07213	0.0184923	1	395	1661
ENSG00000212588	SNORA26	chr4:53579415-53579537	snoRNA	122	3766	1478	6054	4.09608	2.03424	0.018667	1	1478	6054
ENSG00000230330	HMGN2P3	chr16:26043859-26044132	pseudogene	273	289	474	104	0.219409	-2.1883	0.0187019	1	474	104
ENSG00000142089	IFITM3	chr11:319668-321340	protein_coding	1061	1638.5	638	2639	4.13636	2.04836	0.0188151	1	638	2639
ENSG00000253980	CTB-4E7.1	chr5:156626252-156651390	processed_transcript	569	40.5	73	8	0.109589	-3.18982	0.0188576	1	73	8
ENSG00000206712	U6	chr3:98523821-98523928	snRNA	107	225	79	371	4.6962	2.23149	0.0188885	1	79	371
ENSG00000117475	BLZF1	chr1:169337207-169365778	protein_coding	3820	1384	538	2230	4.14498	2.05137	0.0189483	1	538	2230
ENSG00000206625	RNU6-1	chr15:68132276-68132383	snRNA	107	886	341	1431	4.19648	2.06918	0.0190516	1	341	1431
ENSG00000223279	RNU4-5P	chr10:111629615-111629750	snRNA	135	37.5	7	68	9.71429	3.28011	0.0190582	1	7	68
ENSG00000148700	ADD3	chr10:111756125-111895323	protein_coding	6865	7588.5	3003	12174	4.05395	2.01933	0.0191251	1	3003	12174
ENSG00000222985	U2	chr14:65591069-65591260	snRNA	191	615.5	234	997	4.26068	2.09108	0.019163	1	234	997
ENSG00000100365	NCF4	chr22:37257029-37274057	protein_coding	1759	668	255	1081	4.23922	2.0838	0.0192232	1	255	1081
ENSG00000199223	Y_RNA	chr19:6572966-6573068	misc_RNA	102	73	20	126	6.3	2.65535	0.0193046	1	20	126
ENSG00000183495	EP400	chr12:132434504-132565005	protein_coding	13555	695	1124	266	0.236655	-2.07914	0.0193225	1	1124	266
ENSG00000207260	U6	chr4:110913480-110913587	snRNA	107	65	17	113	6.64706	2.73272	0.0193476	1	17	113
ENSG00000222923	U2	chr2:115177701-115177879	snRNA	178	86	25	147	5.88	2.55582	0.0194407	1	25	147
ENSG00000114737	CISH	chr3:50643920-50649262	protein_coding	5112	3441	5521	1361	0.246513	-2.02026	0.0195047	1	5521	1361
ENSG00000154165	GPR15	chr3:98250742-98251960	protein_coding	1218	1622	636	2608	4.10063	2.03585	0.0195173	1	636	2608
ENSG00000252018	U2	chr1:53219993-53220134	snRNA	141	339	125	553	4.424	2.14535	0.0196499	1	125	553
ENSG00000252326	SNORD116-25	chr15:25342809-25342901	snoRNA	92	54	13	95	7.30769	2.86942	0.0196982	1	13	95
ENSG00000233608	TWIST2	chr2:239756672-239795893	protein_coding	1176	21.5	2	41	20.5	4.35755	0.019733	1	2	41
ENSG00000197506	SLC28A3	chr9:86890371-86955672	protein_coding	5137	96	29	163	5.62069	2.49075	0.0198242	1	29	163
ENSG00000199248	U6	chr22:31875368-31875475	snRNA	107	185	64	306	4.78125	2.25739	0.019846	1	64	306
ENSG00000206833	U6	chr16:57864439-57864546	snRNA	107	98.5	30	167	5.56667	2.47681	0.0198997	1	30	167
ENSG00000138185	ENTPD1	chr10:97454773-97637023	protein_coding	14766	1861	735	2987	4.06395	2.02288	0.0200329	1	735	2987
ENSG00000166886	NAB2	chr12:57482676-57489259	protein_coding	3010	592.5	958	227	0.236952	-2.07733	0.0200747	1	958	227
ENSG00000166592	RRAD	chr16:66955581-66959547	protein_coding	1584	51	12	90	7.5	2.90689	0.0201776	1	12	90
ENSG00000200034	U4	chr2:9880771-9880912	snRNA	141	45.5	10	81	8.1	3.01792	0.0201791	1	10	81
ENSG00000100842	EFS	chr14:23825610-23834961	protein_coding	3237	1045.5	1682	409	0.243163	-2.04	0.0202057	1	1682	409
ENSG00000138496	PARP9	chr3:122246805-122283424	protein_coding	8903	7237.5	2894	11581	4.00173	2.00062	0.0202058	1	2894	11581
ENSG00000172543	CTSW	chr11:65647279-65651212	protein_coding	1719	619	238	1000	4.20168	2.07097	0.0202373	1	238	1000
ENSG00000201184	U4	chr14:104033741-104033882	snRNA	141	95.5	29	162	5.58621	2.48187	0.0203283	1	29	162
ENSG00000236027	PATE3	chr11:125658005-125661495	protein_coding	1336	566	915	217	0.237158	-2.07608	0.0203547	1	915	217
ENSG00000242541	AL121763.1	chr20:41455196-41455253	snRNA_pseudogene	57	53.5	13	94	7.23077	2.85415	0.0205499	1	13	94
ENSG00000199497	U1	chr20:30489056-30489229	snRNA	173	61.5	16	107	6.6875	2.74147	0.020576	1	16	107
ENSG00000208317	SNORD78	chr1:173834759-173834824	snoRNA	65	4965	1989	7941	3.99246	1.99728	0.020581	1	1989	7941
ENSG00000168899	VAMP5	chr2:85811530-85820535	protein_coding	819	667.5	259	1076	4.15444	2.05465	0.0208468	1	259	1076
ENSG00000240369	AC114498.3	chr1:566206-566279	Mt_tRNA_pseudogene	73	2279.5	911	3648	4.00439	2.00158	0.0210014	1	911	3648
ENSG00000238723	Y_RNA	chr17:44292435-44292537	misc_RNA	102	50.5	12	89	7.41667	2.89077	0.0210941	1	12	89
ENSG00000240024	RP11-393B14.1	chr3:183165395-183173801	processed_transcript	2131	297	110	484	4.4	2.1375	0.0211359	1	110	484
ENSG00000111863	C6orf105	chr6:11712286-11807279	protein_coding	4019	398.5	646	151	0.233746	-2.09699	0.021156	1	646	151
ENSG00000196839	ADA	chr20:43248162-43280874	protein_coding	2852	1100	435	1765	4.05747	2.02058	0.021205	1	435	1765
ENSG00000207005	RNU1-2	chr1:17222474-17222638	snRNA	164	41668	16868	66468	3.94048	1.97837	0.0212057	1	16868	66468
ENSG00000206892	RNU6-42	chr3:196511850-196511957	snRNA	107	130	43	217	5.04651	2.33529	0.0212375	1	43	217
ENSG00000138685	FGF2	chr4:123747862-123819391	protein_coding	6775	254.5	93	416	4.47312	2.16128	0.0212697	1	93	416
ENSG00000200885	U1	chr12:19877368-19877533	snRNA	165	92	28	156	5.57143	2.47805	0.0213311	1	28	156
ENSG00000132510	KDM6B	chr17:7743221-7758106	protein_coding	6705	289	471	107	0.227176	-2.13812	0.0213439	1	471	107
ENSG00000153976	HS3ST3A1	chr17:13399005-13505244	protein_coding	2527	61	16	106	6.625	2.72792	0.0213634	1	16	106
ENSG00000223247	U2	chr3:73160142-73160333	snRNA	191	2407	967	3847	3.97828	1.99215	0.0215051	1	967	3847
ENSG00000137731	FXYD2	chr11:117672444-117699413	protein_coding	3724	107	34	180	5.29412	2.40439	0.0215444	1	34	180
ENSG00000199568	RNU5A-1	chr15:65588388-65588504	snRNA	116	10894	4418	17370	3.93164	1.97513	0.0216041	1	4418	17370
ENSG00000199980	Y_RNA	chr14:35402649-35402749	misc_RNA	100	21	2	40	20	4.32193	0.0216405	1	2	40
ENSG00000201774	Y_RNA	chr7:10941604-10941701	misc_RNA	97	21	2	40	20	4.32193	0.0216405	1	2	40
ENSG00000104055	TGM5	chr15:43524792-43559055	protein_coding	2774	47.5	11	84	7.63636	2.93289	0.0216672	1	11	84
ENSG00000179593	ALOX15B	chr17:7942357-7952452	protein_coding	2716	42	9	75	8.33333	3.05889	0.0217193	1	9	75
ENSG00000207166	SNORA68	chr19:17973396-17973529	snoRNA	133	6024.5	2441	9608	3.93609	1.97676	0.021722	1	2441	9608
ENSG00000252404	SCARNA16	chr1:9142754-9142938	snoRNA	184	33.5	6	61	10.1667	3.34577	0.0217228	1	6	61
ENSG00000132832	RP11-445H22.3	chr20:43285091-43324737	processed_transcript	1416	66	18	114	6.33333	2.66297	0.0217245	1	18	114
ENSG00000162594	IL23R	chr1:67632082-67725662	protein_coding	2998	357	135	579	4.28889	2.1006	0.0217309	1	135	579
ENSG00000252310	RNY5	chr7:148638579-148638658	misc_RNA	79	8367.5	3396	13339	3.92786	1.97374	0.0217725	1	3396	13339
ENSG00000225091	AL080249.1	chr20:37055948-37056086	processed_transcript	138	1848.5	742	2955	3.98248	1.99367	0.0217775	1	742	2955
ENSG00000237309	MTND2P6	chr7:57254118-57255148	pseudogene	1030	30.5	5	56	11.2	3.48543	0.0218691	1	5	56
ENSG00000238671	SNORA78	chr16:2015184-2015311	snoRNA	127	479.5	185	774	4.18378	2.06481	0.021871	1	185	774
ENSG00000204252	HLA-DOA	chr6:32971954-32977389	protein_coding	4012	840.5	332	1349	4.06325	2.02264	0.0218799	1	332	1349
ENSG00000183691	NOG	chr17:54671059-54672951	protein_coding	1892	60.5	105	16	0.152381	-2.71425	0.0221841	1	105	16
ENSG00000200118	Y_RNA	chr3:169962569-169962669	misc_RNA	100	39	8	70	8.75	3.12928	0.0222381	1	8	70
ENSG00000201882	snoU2-30	chrX:20154183-20154253	snoRNA	70	215	78	352	4.51282	2.17403	0.022417	1	78	352
ENSG00000161847	RAVER1	chr19:10426894-10444314	protein_coding	3675	614	987	241	0.244174	-2.03402	0.0224415	1	987	241
ENSG00000161243	FBXO27	chr19:39514664-39523198	protein_coding	2320	91	28	154	5.5	2.45943	0.0224699	1	28	154
ENSG00000221539	SNORD99	chr1:28905260-28905334	snoRNA	74	1270.5	510	2031	3.98235	1.99362	0.0225041	1	510	2031
ENSG00000199649	SNORD59B	chr12:57037463-57037534	snoRNA	71	4473	1823	7123	3.9073	1.96617	0.0225635	1	1823	7123
ENSG00000214797	RP11-1036E20.9	chr11:59036348-59051506	lincRNA	2805	532.5	208	857	4.12019	2.04271	0.0226207	1	208	857
ENSG00000207031	SNORD59A	chr12:57038810-57038885	snoRNA	75	1552	626	2478	3.95847	1.98494	0.0226292	1	626	2478
ENSG00000109625	CPZ	chr4:8594386-8621488	protein_coding	5562	55	96	14	0.145833	-2.77761	0.0226424	1	96	14
ENSG00000243163	AL353147.3	chr10:20036682-20036750	Mt_tRNA_pseudogene	68	47	11	83	7.54545	2.91561	0.0227089	1	11	83
ENSG00000211933	IGHV6-1	chr14:106405610-106406108	IG_V_gene	415	36	7	65	9.28571	3.21501	0.0227265	1	7	65
ENSG00000252412	Y_RNA	chr22:37409265-37409360	misc_RNA	95	36	7	65	9.28571	3.21501	0.0227265	1	7	65
ENSG00000239128	snoU13	chr3:47292012-47292116	snoRNA	104	548.5	215	882	4.10233	2.03644	0.0228509	1	215	882
ENSG00000253097	U2	chr1:205535843-205535927	snRNA	84	155	54	256	4.74074	2.24511	0.023017	1	54	256
ENSG00000223001	U2	chr6:89773218-89773409	snRNA	191	1766.5	717	2816	3.92748	1.9736	0.0231227	1	717	2816
ENSG00000199436	SNORD9	chr14:21860308-21860412	snoRNA	104	826.5	330	1323	4.00909	2.00328	0.0231456	1	330	1323
ENSG00000201984	Y_RNA	chr21:30511603-30511705	misc_RNA	102	17	1	33	33	5.04439	0.02315	1	1	33
ENSG00000207039	Y_RNA	chr1:153758195-153758297	misc_RNA	102	17	1	33	33	5.04439	0.02315	1	1	33
ENSG00000167613	LAIR1	chr19:54865261-54882165	protein_coding	5582	559	220	898	4.08182	2.02921	0.0232042	1	220	898
ENSG00000112981	NME5	chr5:137450865-137475132	protein_coding	2387	311	504	118	0.234127	-2.09464	0.0232188	1	504	118
ENSG00000222022	AC112721.1	chr2:238330062-238333919	protein_coding	588	30	55	5	0.0909091	-3.45943	0.0234193	1	55	5
ENSG00000143341	HMCN1	chr1:185703682-186160085	protein_coding	18583	232.5	86	379	4.40698	2.13979	0.0234799	1	86	379
ENSG00000221716	SNORA11	chrX:54840802-54840930	snoRNA	128	504	810	198	0.244444	-2.03242	0.0235717	1	810	198
ENSG00000184113	CLDN5	chr22:19510546-19515068	protein_coding	3429	77.5	23	132	5.73913	2.52083	0.0236244	1	23	132
ENSG00000201642	U6	chr3:100671470-100671577	snRNA	107	95	30	160	5.33333	2.41504	0.0236592	1	30	160
ENSG00000207309	U4	chr6:97097328-97097467	snRNA	139	438	171	705	4.12281	2.04363	0.0237328	1	171	705
ENSG00000132274	TRIM22	chr11:5710918-5758319	protein_coding	6020	7712	3187	12237	3.83966	1.94098	0.0239364	1	3187	12237
ENSG00000238423	SNORD42B	chr17:27047567-27047634	snoRNA	67	1309.5	533	2086	3.9137	1.96853	0.0240644	1	533	2086
ENSG00000207975	MIR181B1	chr1:198828001-198828111	miRNA	110	12.5	0	25	Inf	Inf	0.0241318	1	0	25
ENSG00000170581	STAT2	chr12:56735380-56753939	protein_coding	6109	5045.5	2085	8006	3.83981	1.94103	0.0241499	1	2085	8006
ENSG00000125144	MT1G	chr16:56700646-56701977	protein_coding	405	51.5	90	13	0.144444	-2.79141	0.0243859	1	90	13
ENSG00000199291	Y_RNA	chr14:31727813-31727915	misc_RNA	102	61.5	17	106	6.23529	2.64046	0.0249519	1	17	106
ENSG00000207047	SNORD51	chr2:207026604-207026678	snoRNA	74	570	228	912	4	2	0.0250076	1	228	912
ENSG00000207334	U6	chr8:119988751-119988858	snRNA	107	64	18	110	6.11111	2.61143	0.0250165	1	18	110
ENSG00000206756	Y_RNA	chr10:76311149-76311251	misc_RNA	102	71.5	21	122	5.80952	2.53842	0.0251007	1	21	122
ENSG00000212309	SNORD70	chr2:203142830-203142915	snoRNA	85	850.5	346	1355	3.91618	1.96945	0.0252933	1	346	1355
ENSG00000125384	PTGER2	chr14:52781022-52795324	protein_coding	2473	1541	636	2446	3.84591	1.94333	0.025436	1	636	2446
ENSG00000251761	U6	chr3:18996434-18996541	snRNA	107	51	13	89	6.84615	2.77529	0.0254636	1	13	89
ENSG00000115232	ITGA4	chr2:182321618-182400914	protein_coding	8220	13000	5455	20545	3.76627	1.91314	0.0257196	1	5455	20545
ENSG00000223960	AC009948.5	chr2:179278665-179303866	lincRNA	2795	493	197	789	4.00508	2.00183	0.0257298	1	197	789
ENSG00000207524	U6	chr4:89605998-89606105	snRNA	107	338	132	544	4.12121	2.04307	0.0257711	1	132	544
ENSG00000207247	Y_RNA	chr6:137255902-137256004	misc_RNA	102	16.5	1	32	32	5	0.0258131	1	1	32
ENSG00000242742	AC008670.1	chr5:134262279-134262348	Mt_tRNA_pseudogene	69	623.5	252	995	3.94841	1.98127	0.0258243	1	252	995
ENSG00000167978	SRRM2	chr16:2802329-2821411	protein_coding	10082	5627.5	8896	2359	0.265175	-1.91498	0.0259214	1	8896	2359
ENSG00000198964	SGMS1	chr10:52065345-52384795	protein_coding	4322	758	309	1207	3.90615	1.96575	0.0260097	1	309	1207
ENSG00000135047	CTSL1	chr9:90340433-90346308	protein_coding	2555	1467.5	2327	608	0.261281	-1.93633	0.0260417	1	2327	608
ENSG00000201489	Y_RNA	chr17:7440412-7440513	misc_RNA	101	20	2	38	19	4.24793	0.0260843	1	2	38
ENSG00000177854	TMEM187	chrX:153237777-153248646	protein_coding	1924	151	54	248	4.59259	2.19931	0.0261514	1	54	248
ENSG00000201474	U6	chr5:161904896-161904999	snRNA	103	282	109	455	4.17431	2.06154	0.026293	1	109	455
ENSG00000207434	U6	chr1:12982373-12982480	snRNA	107	32	6	58	9.66667	3.27302	0.0262983	1	6	58
ENSG00000252744	Y_RNA	chr1:147802395-147802519	misc_RNA	124	85.5	27	144	5.33333	2.41504	0.0263883	1	27	144
ENSG00000206981	U6	chr1:31970418-31970525	snRNA	107	208	78	338	4.33333	2.11548	0.0264178	1	78	338
ENSG00000170017	ALCAM	chr3:105085752-105295744	protein_coding	7179	1529	636	2422	3.80818	1.9291	0.0264765	1	636	2422
ENSG00000119596	YLPM1	chr14:75230068-75322378	protein_coding	11120	840.5	1336	345	0.258234	-1.95325	0.0264844	1	1336	345
ENSG00000110324	IL10RA	chr11:117857062-117872196	protein_coding	6546	5529.5	2329	8730	3.74839	1.90627	0.0265736	1	2329	8730
ENSG00000236060	HSPB1P1	chr9:74622796-74623052	pseudogene	256	50.5	88	13	0.147727	-2.75899	0.0265938	1	88	13
ENSG00000201785	SNORD117	chr6:31504150-31504226	snoRNA	76	2763.5	1159	4368	3.76877	1.91409	0.0266045	1	1159	4368
ENSG00000249119	MTND6P4	chr5:134259812-134260334	pseudogene	522	479.5	766	193	0.251958	-1.98874	0.0268262	1	766	193
ENSG00000199325	U4	chr11:66382434-66382561	snRNA	127	58	16	100	6.25	2.64386	0.0268455	1	16	100
ENSG00000196126	HLA-DRB1	chr6:32546545-32557625	protein_coding	1229	3196.5	1345	5048	3.75316	1.90811	0.026885	1	1345	5048
ENSG00000223336	RNU2-6P	chr13:46948535-46948725	snRNA	190	635	259	1011	3.90347	1.96476	0.026906	1	259	1011
ENSG00000207041	U6	chrX:140212214-140212321	snRNA	107	1497.5	625	2370	3.792	1.92296	0.0269763	1	625	2370
ENSG00000159140	SON	chr21:34914923-34949812	protein_coding	13202	5998	9461	2535	0.267942	-1.90001	0.0269954	1	9461	2535
ENSG00000086065	CHMP5	chr9:33264939-33281977	protein_coding	2237	2530.5	1064	3997	3.75658	1.90942	0.0270667	1	1064	3997
ENSG00000241315	AC090204.4	chr8:32872718-32872782	Mt_tRNA_pseudogene	64	34.5	7	62	8.85714	3.14684	0.0271792	1	7	62
ENSG00000165474	GJB2	chr13:20761608-20767037	protein_coding	2427	668.5	1063	274	0.257761	-1.95589	0.0272952	1	1063	274
ENSG00000198502	HLA-DRB5	chr6:32485119-32498064	protein_coding	1260	1417	593	2241	3.77909	1.91804	0.027474	1	593	2241
ENSG00000117289	TXNIP	chr1:145438468-145442635	protein_coding	3626	9776.5	4155	15398	3.7059	1.88982	0.0275498	1	4155	15398
ENSG00000179144	GIMAP7	chr7:150211917-150218161	protein_coding	1256	4633.5	1964	7303	3.71843	1.89469	0.0275699	1	1964	7303
ENSG00000142156	COL6A1	chr21:47401650-47424964	protein_coding	5340	281.5	110	453	4.11818	2.04201	0.0276592	1	110	453
ENSG00000112246	SIM1	chr6:100832890-100912805	protein_coding	9274	144.5	52	237	4.55769	2.1883	0.0276709	1	52	237
ENSG00000238936	SNORD65	chr8:41284173-41284246	snoRNA	73	764.5	316	1213	3.83861	1.94058	0.0278097	1	316	1213
ENSG00000236977	ANKRD44-IT1	chr2:198115581-198167243	processed_transcript	1069	55	95	15	0.157895	-2.66297	0.0278948	1	95	15
ENSG00000200903	U1	chr17:47026722-47026882	snRNA	160	438	177	699	3.94915	1.98154	0.0279854	1	177	699
ENSG00000222293	U2	chr9:89037852-89038043	snRNA	191	27554	11769	43339	3.68247	1.88067	0.0280295	1	11769	43339
ENSG00000201309	Y_RNA	chr6:134604229-134604331	misc_RNA	102	31.5	6	57	9.5	3.24793	0.0280488	1	6	57
ENSG00000163297	ANTXR2	chr4:80822302-81046608	protein_coding	10101	1188.5	498	1879	3.77309	1.91575	0.028113	1	498	1879
ENSG00000142875	PRKACB	chr1:84543744-84704181	protein_coding	6745	4781.5	2036	7527	3.69695	1.88634	0.0281957	1	2036	7527
ENSG00000065526	SPEN	chr1:16174358-16266955	protein_coding	13294	1270.5	2007	534	0.266069	-1.91013	0.0283596	1	2007	534
ENSG00000137309	HMGA1	chr6:34204576-34214008	protein_coding	2575	2218	3496	940	0.268879	-1.89497	0.028369	1	3496	940
ENSG00000112159	MDN1	chr6:90352217-90529442	protein_coding	18604	3488	5491	1485	0.270443	-1.88661	0.0284486	1	5491	1485
ENSG00000209582	SNORA48	chr17:7478030-7478165	snoRNA	135	20619	8830	32408	3.67022	1.87586	0.0284526	1	8830	32408
ENSG00000077327	SPAG6	chr10:22634398-22743153	protein_coding	4006	69.5	21	118	5.61905	2.49033	0.0285729	1	21	118
ENSG00000207281	Y_RNA	chr19:40844965-40845071	misc_RNA	106	28.5	5	52	10.4	3.37851	0.0288333	1	5	52
ENSG00000235385	GS1-600G8.5	chrX:13284166-13321571	lincRNA	1557	28.5	5	52	10.4	3.37851	0.0288333	1	5	52
ENSG00000196329	GIMAP5	chr7:150419340-150447121	protein_coding	6031	3157.5	1347	4968	3.6882	1.88292	0.0288482	1	1347	4968
ENSG00000222439	U6	chr20:61968690-61968801	snRNA	111	34	7	61	8.71429	3.12338	0.0288681	1	7	61
ENSG00000185338	SOCS1	chr16:11348261-11350036	protein_coding	1225	1197.5	1890	505	0.267196	-1.90403	0.0290051	1	1890	505
ENSG00000207083	U6	chr16:69209573-69209680	snRNA	107	159.5	59	260	4.40678	2.13972	0.0290517	1	59	260
ENSG00000007944	MYLIP	chr6:16129355-16148479	protein_coding	3033	692.5	288	1097	3.80903	1.92942	0.0291281	1	288	1097
ENSG00000148773	MKI67	chr10:129894922-129924649	protein_coding	12807	10112	15877	4347	0.273792	-1.86885	0.0291978	1	15877	4347
ENSG00000207513	RNU1-3	chr1:16993279-16993443	snRNA	164	1019.5	429	1610	3.75291	1.90801	0.0292019	1	429	1610
ENSG00000206903	SNORA24	chr15:65577798-65577929	snoRNA	131	675.5	281	1070	3.80783	1.92897	0.029289	1	281	1070
ENSG00000202240	U6	chr18:54951832-54951939	snRNA	107	36.5	8	65	8.125	3.02237	0.0294403	1	8	65
ENSG00000169442	CD52	chr1:26644447-26647014	protein_coding	935	5539.5	2381	8698	3.65309	1.86912	0.0294723	1	2381	8698
ENSG00000148400	NOTCH1	chr9:139388895-139440314	protein_coding	9880	1152	1817	487	0.268024	-1.89956	0.0294773	1	1817	487
ENSG00000207069	Y_RNA	chr2:25231713-25231815	misc_RNA	102	22.5	3	42	14	3.80735	0.0295146	1	3	42
ENSG00000116741	RGS2	chr1:192778168-192781403	protein_coding	2086	315	126	504	4	2	0.0295224	1	126	504
ENSG00000174231	PRPF8	chr17:1553922-1588154	protein_coding	7294	14310.5	22450	6171	0.274878	-1.86314	0.0295583	1	22450	6171
ENSG00000020633	RUNX3	chr1:25226001-25291612	protein_coding	4680	1389	2188	590	0.269653	-1.89083	0.0296535	1	2188	590
ENSG00000114013	CD86	chr3:121774212-121839983	protein_coding	3430	819.5	344	1295	3.76453	1.91247	0.0296883	1	344	1295
ENSG00000242550	SERPINB10	chr18:61564407-61603345	protein_coding	2700	39	69	9	0.130435	-2.9386	0.0298302	1	69	9
ENSG00000150051	MKX	chr10:27961802-28034778	protein_coding	3673	61.5	18	105	5.83333	2.54432	0.0299298	1	18	105
ENSG00000248923	MTND5P11	chr5:134260337-134262149	pseudogene	1812	829	1309	349	0.266616	-1.90717	0.0300655	1	1309	349
ENSG00000185862	EVI2B	chr17:29630789-29641123	protein_coding	2059	2573	1106	4040	3.6528	1.869	0.0302423	1	1106	4040
ENSG00000205783	AC091435.1	chr5:38819803-38821581	protein_coding	1646	223	87	359	4.12644	2.0449	0.0303868	1	87	359
ENSG00000200154	SNORD103A	chr1:31408534-31408620	snoRNA	86	2031.5	872	3191	3.6594	1.87161	0.030406	1	872	3191
ENSG00000077782	FGFR1	chr8:38268655-38326352	protein_coding	12723	732	308	1156	3.75325	1.90814	0.0305555	1	308	1156
ENSG00000181104	F2R	chr5:76011867-76031606	protein_coding	4066	577.5	241	914	3.79253	1.92316	0.0306297	1	241	914
ENSG00000229901	RP11-399E6.4	chr1:41840675-41841341	processed_transcript	394	215.5	347	84	0.242075	-2.04647	0.030769	1	347	84
ENSG00000222626	U2	chr5:157403773-157403964	snRNA	191	1604	688	2520	3.66279	1.87294	0.0307769	1	688	2520
ENSG00000130958	SLC35D2	chr9:99082987-99145992	protein_coding	2203	303	122	484	3.96721	1.98813	0.0308537	1	122	484
ENSG00000251954	U6	chrX:110664737-110664836	snRNA	99	63.5	19	108	5.68421	2.50696	0.0308623	1	19	108
ENSG00000213492	AC092661.2	chr4:118495666-118497329	processed_transcript	1663	404	166	642	3.86747	1.95139	0.0309519	1	166	642
ENSG00000057294	PKP2	chr12:32943678-33049774	protein_coding	6069	108.5	38	179	4.71053	2.23589	0.0309673	1	38	179
ENSG00000222357	U2	chr3:168192985-168193176	snRNA	191	120	43	197	4.5814	2.19579	0.031201	1	43	197
ENSG00000252712	SCARNA14	chr15:66639544-66639680	snoRNA	136	265.5	106	425	4.00943	2.0034	0.0312192	1	106	425
ENSG00000075826	SEC31B	chr10:102246398-102289628	protein_coding	8360	1186.5	508	1865	3.67126	1.87628	0.0313055	1	508	1865
ENSG00000207399	U6	chr8:104397188-104397295	snRNA	107	56	16	96	6	2.58496	0.0313547	1	16	96
ENSG00000243249	AC026764.3	chr12:130800222-130800281	Mt_tRNA_pseudogene	59	19	2	36	18	4.16993	0.0315345	1	2	36
ENSG00000258682	CTD-2002H8.2	chr14:58731379-58736399	processed_transcript	576	19	36	2	0.0555556	-4.16993	0.0315345	1	36	2
ENSG00000163993	S100P	chr4:6694795-6698897	protein_coding	1280	115	41	189	4.60976	2.20469	0.0316313	1	41	189
ENSG00000222937	SNORD63	chr5:137894658-137894728	snoRNA	70	108	38	178	4.68421	2.22781	0.0316446	1	38	178
ENSG00000238961	SNORA47	chr5:76376258-76376396	snoRNA	138	43.5	11	76	6.90909	2.7885	0.0317382	1	11	76
ENSG00000206975	U6	chr8:57829642-57829749	snRNA	107	46	12	80	6.66667	2.73697	0.0317453	1	12	80
ENSG00000201959	Y_RNA	chr7:76670963-76671065	misc_RNA	102	25	4	46	11.5	3.52356	0.0317464	1	4	46
ENSG00000212214	SNORA48	chrX:3450157-3450292	snoRNA	135	25	4	46	11.5	3.52356	0.0317464	1	4	46
ENSG00000212490	SNORA26	chr4:53614303-53614426	snoRNA	123	11.5	0	23	Inf	Inf	0.0317499	1	0	23
ENSG00000200785	SNORD8	chr14:21865450-21865560	snoRNA	110	2600	1130	4070	3.60177	1.84871	0.031957	1	1130	4070
ENSG00000222612	U2	chr20:39652844-39653034	snRNA	190	181.5	70	293	4.18571	2.06547	0.0321179	1	70	293
ENSG00000222536	U2	chr2:72948934-72949132	snRNA	198	103	36	170	4.72222	2.23947	0.0321213	1	36	170
ENSG00000133328	HRASLS2	chr11:63320241-63330855	protein_coding	742	15.5	1	30	30	4.90689	0.032193	1	1	30
ENSG00000199964	Y_RNA	chr2:65061189-65061291	misc_RNA	102	15.5	1	30	30	4.90689	0.032193	1	1	30
ENSG00000212512	Y_RNA	chr1:150854926-150855011	misc_RNA	85	15.5	1	30	30	4.90689	0.032193	1	1	30
ENSG00000226508	AC104655.3	chr2:105760570-105761882	lincRNA	1009	15.5	1	30	30	4.90689	0.032193	1	1	30
ENSG00000252349	SNORA31	chr17:19565312-19565403	snoRNA	91	15.5	1	30	30	4.90689	0.032193	1	1	30
ENSG00000137501	SYTL2	chr11:85405266-85522184	protein_coding	11248	514	216	812	3.75926	1.91045	0.0324517	1	216	812
ENSG00000198712	MT-CO2	chrM:7585-8269	protein_coding	684	29738.5	46404	13073	0.281721	-1.82766	0.0324638	1	46404	13073
ENSG00000122547	EEPD1	chr7:36192757-36341152	protein_coding	4847	153.5	58	249	4.2931	2.10202	0.0325276	1	58	249
ENSG00000207181	SNORA14B	chr1:235291117-235291252	snoRNA	135	4615	2021	7209	3.56705	1.83473	0.0325447	1	2021	7209
ENSG00000176485	PLA2G16	chr11:63340666-63384355	protein_coding	3104	327	134	520	3.8806	1.95628	0.0325871	1	134	520
ENSG00000205809	KLRC2	chr12:10579452-10594899	protein_coding	1497	33	7	59	8.42857	3.07529	0.032599	1	7	59
ENSG00000207418	RNU1-9	chr1:145969269-145969433	snRNA	164	13763.5	6051	21476	3.54917	1.82748	0.0326323	1	6051	21476
ENSG00000163568	AIM2	chr1:159032273-159116886	protein_coding	2009	936	403	1469	3.64516	1.86598	0.0330412	1	403	1469
ENSG00000212197	RNY3P6	chr13:100188572-100188650	misc_RNA	78	107	38	176	4.63158	2.2115	0.0330493	1	38	176
ENSG00000199977	SNORA73	chr18:19397584-19397789	snoRNA	205	118.5	43	194	4.51163	2.17365	0.0331047	1	43	194
ENSG00000199635	Y_RNA	chr9:21160233-21160335	misc_RNA	102	48	13	83	6.38462	2.6746	0.0331359	1	13	83
ENSG00000139278	GLIPR1	chr12:75874459-75897633	protein_coding	6273	1338.5	581	2096	3.60757	1.85103	0.0331406	1	581	2096
ENSG00000106211	HSPB1	chr7:75931860-75933612	protein_coding	1634	378	599	157	0.262104	-1.93179	0.0331736	1	599	157
ENSG00000251301	RP11-81H14.2	chr12:68726667-68845443	lincRNA	2695	93	32	154	4.8125	2.26679	0.0331916	1	32	154
ENSG00000122643	NT5C3	chr7:33053741-33102409	protein_coding	3467	1541.5	671	2412	3.59463	1.84585	0.0332248	1	671	2412
ENSG00000138772	ANXA3	chr4:79472672-79531597	protein_coding	5115	380	602	158	0.262458	-1.92984	0.0332896	1	602	158
ENSG00000206983	RNU6-49	chrX:37729361-37729468	snRNA	107	155	59	251	4.25424	2.0889	0.0333351	1	59	251
ENSG00000242982	AC022872.2	chr15:72337907-72338004	snRNA_pseudogene	97	266.5	108	425	3.93519	1.97643	0.0333461	1	108	425
ENSG00000207483	U6	chr10:28956847-28956954	snRNA	107	216.5	86	347	4.03488	2.01253	0.0333606	1	86	347
ENSG00000231340	ACTG1P10	chrX:53172013-53173095	pseudogene	1082	782.5	1229	336	0.273393	-1.87095	0.0333975	1	1229	336
ENSG00000153094	BCL2L11	chr2:111876954-111924587	protein_coding	7024	655.5	1031	280	0.271581	-1.88055	0.0334855	1	1031	280
ENSG00000222426	U2	chr9:34282525-34282668	snRNA	143	83.5	28	139	4.96429	2.31159	0.0335201	1	28	139
ENSG00000143153	ATP1B1	chr1:169074934-169101960	protein_coding	3071	393	164	622	3.79268	1.92322	0.0335412	1	164	622
ENSG00000171408	PDE7B	chr6:136172833-136516712	protein_coding	6198	393	164	622	3.79268	1.92322	0.0335412	1	164	622
ENSG00000106624	AEBP1	chr7:44143959-44154161	protein_coding	4955	198	318	78	0.245283	-2.02748	0.0336053	1	318	78
ENSG00000238825	RNU1-13P	chr1:143673128-143673290	snRNA	162	4941	2180	7702	3.53303	1.8209	0.0337415	1	2180	7702
ENSG00000107833	NPM3	chr10:103541081-103543170	protein_coding	928	782.5	1228	337	0.27443	-1.86549	0.033885	1	1228	337
ENSG00000160606	TLCD1	chr17:27051365-27053950	protein_coding	1194	138.5	225	52	0.231111	-2.11334	0.0338908	1	225	52
ENSG00000257576	RP11-153M3.1	chr12:56904785-56906487	pseudogene	1702	1053	1649	457	0.277138	-1.85133	0.033897	1	1649	457
ENSG00000201998	SNORA23	chr11:9450319-9450501	snoRNA	182	4988	2206	7770	3.52221	1.81648	0.0341435	1	2206	7770
ENSG00000185989	RASA3	chr13:114747193-114898086	protein_coding	4352	1913	840	2986	3.55476	1.82975	0.034197	1	840	2986
ENSG00000180182	MED14	chrX:40507557-40595110	protein_coding	9656	1260	1970	550	0.279188	-1.84069	0.0342582	1	1970	550
ENSG00000226950	KIAA0114	chr4:53578596-53586518	lincRNA	1615	895.5	1403	388	0.27655	-1.85439	0.0342672	1	1403	388
ENSG00000207386	Y_RNA	chr2:206890316-206890421	misc_RNA	105	50	14	86	6.14286	2.61891	0.0344201	1	14	86
ENSG00000222355	U2	chr7:53843828-53844017	snRNA	189	995.5	433	1558	3.59815	1.84726	0.0344822	1	433	1558
ENSG00000084774	CAD	chr2:27440257-27466660	protein_coding	8271	3746	5833	1659	0.284416	-1.81392	0.0346503	1	5833	1659
ENSG00000239842	AL592207.2	chr1:147781029-147781101	tRNA_pseudogene	72	18.5	35	2	0.0571429	-4.12928	0.0347118	1	35	2
ENSG00000249179	RP11-39E3.6	chr3:130569626-130575067	processed_transcript	573	18.5	2	35	17.5	4.12928	0.0347118	1	2	35
ENSG00000201416	SNORA71B	chr20:37053845-37053979	snoRNA	134	561	240	882	3.675	1.87774	0.0347122	1	240	882
ENSG00000185624	P4HB	chr17:79801036-79818545	protein_coding	4934	1034	1617	451	0.278912	-1.84212	0.0348094	1	1617	451
ENSG00000113552	GNPDA1	chr5:141371313-141392606	protein_coding	3961	639	1003	275	0.274177	-1.86682	0.0348697	1	1003	275
ENSG00000252097	U6	chr18:74512619-74512730	snRNA	111	35	8	62	7.75	2.9542	0.034959	1	8	62
ENSG00000201498	Y_RNA	chr20:32971970-32972071	misc_RNA	101	21.5	3	40	13.3333	3.73697	0.0349851	1	3	40
ENSG00000201786	Y_RNA	chr4:154188060-154188162	misc_RNA	102	40	10	70	7	2.80735	0.0350819	1	10	70
ENSG00000238444	U6	chr11:111903222-111903322	snRNA	100	37.5	9	66	7.33333	2.87447	0.0350829	1	9	66
ENSG00000212769	HMGN2P8	chr10:85841184-85842572	pseudogene	1089	64	108	20	0.185185	-2.43296	0.0351775	1	108	20
ENSG00000253047	SNORA40	chr1:150573014-150573135	snoRNA	121	371	156	586	3.75641	1.90935	0.0353188	1	156	586
ENSG00000105854	PON2	chr7:95034174-95064510	protein_coding	3712	234	95	373	3.92632	1.97318	0.0354621	1	95	373
ENSG00000099995	SF3A1	chr22:30727978-30752936	protein_coding	6327	1327	2070	584	0.282126	-1.82559	0.0355095	1	2070	584
ENSG00000207394	U6	chr6:23125208-23125315	snRNA	107	61.5	19	104	5.47368	2.45251	0.0355474	1	19	104
ENSG00000126883	NUP214	chr9:134000947-134110057	protein_coding	13062	884.5	1383	386	0.279103	-1.84113	0.0355496	1	1383	386
ENSG00000212072	AL353147.1	chr10:20072485-20072589	miRNA	104	27	49	5	0.102041	-3.29278	0.035633	1	49	5
ENSG00000212558	SNORA26	chr2:10230331-10230446	snoRNA	115	27	5	49	9.8	3.29278	0.035633	1	5	49
ENSG00000131171	SH3BGRL	chrX:80457441-80554046	protein_coding	2304	2358.5	1047	3670	3.50525	1.80952	0.0357081	1	1047	3670
ENSG00000241547	RP11-4K3__A.5	chr1:27651819-27652287	pseudogene	468	830.5	1298	363	0.279661	-1.83825	0.0361158	1	1298	363
ENSG00000206633	SNORA80B	chr2:10586839-10586975	snoRNA	136	801	350	1252	3.57714	1.83881	0.0362403	1	350	1252
ENSG00000197102	DYNC1H1	chr14:102430864-102517129	protein_coding	17001	6845	10622	3068	0.288834	-1.79169	0.0362948	1	10622	3068
ENSG00000106868	SUSD1	chr9:114803064-114937688	protein_coding	4183	355.5	150	561	3.74	1.90304	0.0363367	1	150	561
ENSG00000200361	Y_RNA	chr3:106407524-106407626	misc_RNA	102	11	0	22	Inf	Inf	0.0365151	1	0	22
ENSG00000200547	Y_RNA	chr1:116995157-116995249	misc_RNA	92	11	0	22	Inf	Inf	0.0365151	1	0	22
ENSG00000202105	Y_RNA	chr5:122846129-122846231	misc_RNA	102	11	0	22	Inf	Inf	0.0365151	1	0	22
ENSG00000211974	IGHV2-70	chr14:107178819-107179338	IG_V_gene	433	11	22	0	0	#NAME?	0.0365151	1	22	0
ENSG00000234752	RP11-428L9.1	chr10:8939951-8956559	lincRNA	366	11	22	0	0	#NAME?	0.0365151	1	22	0
ENSG00000251806	SNORD119	chr20:2443607-2443683	snoRNA	76	3944	1766	6122	3.46659	1.79352	0.0365633	1	1766	6122
ENSG00000202064	RNU1-12P	chr1:147860641-147860803	snRNA	162	1475.5	655	2296	3.50534	1.80956	0.0367478	1	655	2296
ENSG00000238249	HMGN2P17	chr1:8953467-8954210	pseudogene	743	95.5	157	34	0.216561	-2.20716	0.0367556	1	157	34
ENSG00000222440	U2	chrX:91053091-91053282	snRNA	191	1120	495	1745	3.52525	1.81773	0.0368336	1	495	1745
ENSG00000106809	OGN	chr9:95146248-95166978	protein_coding	3321	61	103	19	0.184466	-2.43857	0.0368375	1	103	19
ENSG00000206900	U6	chrX:131714144-131714251	snRNA	107	113.5	42	185	4.40476	2.13906	0.0369328	1	42	185
ENSG00000121053	EPX	chr17:56270088-56282534	protein_coding	2716	39.5	10	69	6.9	2.7866	0.0369437	1	10	69
ENSG00000234241	RP4-775C13.1	chr20:6194345-6196028	pseudogene	1683	174	279	69	0.247312	-2.0156	0.0369969	1	279	69
ENSG00000188042	ARL4C	chr2:235401684-235405697	protein_coding	4013	6154.5	2768	9541	3.44689	1.7853	0.0369977	1	2768	9541
ENSG00000121361	KCNJ8	chr12:21917888-21928515	protein_coding	2484	34.5	61	8	0.131148	-2.93074	0.0370411	1	61	8
ENSG00000200218	U6	chr10:70606560-70606667	snRNA	107	24	4	44	11	3.45943	0.0370598	1	4	44
ENSG00000202181	U4	chr3:196474062-196474195	snRNA	133	24	4	44	11	3.45943	0.0370598	1	4	44
ENSG00000250602	RP11-517I3.1	chr5:125769196-125826063	processed_transcript	1689	24	44	4	0.0909091	-3.45943	0.0370598	1	44	4
ENSG00000188807	TMEM201	chr1:9648931-9674935	protein_coding	7018	373.5	588	159	0.270408	-1.88679	0.0373285	1	588	159
ENSG00000116675	DNAJC6	chr1:65713901-65881552	protein_coding	6907	267	111	423	3.81081	1.9301	0.0373744	1	111	423
ENSG00000235831	AC018816.4	chr3:4938492-5021646	lincRNA	2718	464	200	728	3.64	1.86394	0.0374522	1	200	728
ENSG00000200070	U4	chr15:59504846-59504987	snRNA	141	70	23	117	5.08696	2.3468	0.0375085	1	23	117
ENSG00000222276	U2	chr14:96850960-96851152	snRNA	192	140	54	226	4.18519	2.06529	0.0375418	1	54	226
ENSG00000202107	SNORD103B	chr1:31421963-31422049	snoRNA	86	1548.5	691	2406	3.48191	1.79988	0.0375738	1	691	2406
ENSG00000127481	UBR4	chr1:19400999-19536770	protein_coding	24696	5342.5	8276	2409	0.291083	-1.7805	0.0375858	1	8276	2409
ENSG00000206609	SNORD116-11	chr15:25321075-25321167	snoRNA	92	63	20	106	5.3	2.40599	0.0376916	1	20	106
ENSG00000222800	U2	chr6:27077568-27077759	snRNA	191	56	17	95	5.58824	2.48239	0.0377336	1	17	95
ENSG00000231752	EMBP1	chr1:121261142-121310591	pseudogene	903	545	237	853	3.59916	1.84766	0.0377451	1	237	853
ENSG00000221241	SNORD88A	chr19:51302698-51302789	snoRNA	91	465	201	729	3.62687	1.85872	0.0379371	1	201	729
ENSG00000181634	TNFSF15	chr9:117551599-117568406	protein_coding	3204	67.5	22	113	5.13636	2.36075	0.0379901	1	22	113
ENSG00000201271	U1	chrX:71960529-71960693	snRNA	164	1445.5	646	2245	3.47523	1.79711	0.0380462	1	646	2245
ENSG00000252329	SCARNA16	chr11:12926363-12926535	snoRNA	172	21	3	39	13	3.70044	0.0381234	1	3	39
ENSG00000207113	U6	chr11:88345972-88346079	snRNA	107	60.5	19	102	5.36842	2.4245	0.0381792	1	19	102
ENSG00000200635	Y_RNA	chrX:55609165-55609267	misc_RNA	102	18	2	34	17	4.08746	0.038238	1	2	34
ENSG00000199905	U6	chr9:110237316-110237420	snRNA	104	26.5	5	48	9.6	3.26303	0.038271	1	5	48
ENSG00000206753	U6	chr1:180727857-180727953	snRNA	96	130.5	50	211	4.22	2.07724	0.0382867	1	50	211
ENSG00000200913	SNORD46	chr1:45242161-45242265	snoRNA	104	7537.5	3417	11658	3.41176	1.77052	0.0383734	1	3417	11658
ENSG00000084463	WBP11	chr12:14939409-14956474	protein_coding	3418	1531	2376	686	0.288721	-1.79225	0.0383755	1	2376	686
ENSG00000252282	U6	chr1:245186316-245186420	snRNA	104	41.5	11	72	6.54545	2.71049	0.0386145	1	11	72
ENSG00000102265	TIMP1	chrX:47441711-47446188	protein_coding	1790	685	302	1068	3.53642	1.82229	0.0387225	1	302	1068
ENSG00000136875	PRPF4	chr9:116037622-116055466	protein_coding	3894	985.5	1532	439	0.286554	-1.80312	0.0387995	1	1532	439
ENSG00000182319	AC068353.1	chr8:8175257-8244008	protein_coding	4892	289	456	122	0.267544	-1.90215	0.0389117	1	456	122
ENSG00000207264	RNU6-15	chr10:21610889-21610996	snRNA	107	1883	849	2917	3.43581	1.78065	0.039047	1	849	2917
ENSG00000223078	U2	chr21:24654057-24654231	snRNA	174	198.5	81	316	3.90123	1.96393	0.0390757	1	81	316
ENSG00000184530	C6orf58	chr6:127840599-127912962	protein_coding	1530	48.5	14	83	5.92857	2.56768	0.0391603	1	14	83
ENSG00000040531	CTNS	chr17:3539761-3564836	protein_coding	3357	604.5	943	266	0.282078	-1.82583	0.039173	1	943	266
ENSG00000228060	RP11-15J6.1	chr1:40030831-40038875	processed_transcript	551	31.5	56	7	0.125	-3	0.0392138	1	56	7
ENSG00000127124	HIVEP3	chr1:41972035-42501596	protein_coding	14224	457.5	716	199	0.277933	-1.84719	0.0392155	1	716	199
ENSG00000148396	SEC16A	chr9:139334548-139372141	protein_coding	12102	1618	2507	729	0.290786	-1.78197	0.0392852	1	2507	729
ENSG00000206979	SNORD61	chrX:135961357-135961430	snoRNA	73	7504	3418	11590	3.39087	1.76166	0.0393023	1	3418	11590
ENSG00000202332	Y_RNA	chr17:73428070-73428168	misc_RNA	98	71.5	24	119	4.95833	2.30986	0.0393978	1	24	119
ENSG00000199732	Y_RNA	chr8:97321448-97321550	misc_RNA	102	60	19	101	5.31579	2.41028	0.0395748	1	19	101
ENSG00000246526	RP11-539L10.2	chr4:6689174-6692246	lincRNA	1821	114	43	185	4.30233	2.10512	0.0396383	1	43	185
ENSG00000202137	Y_RNA	chr2:202673403-202673505	misc_RNA	102	46	13	79	6.07692	2.60334	0.0396439	1	13	79
ENSG00000169136	ATF5	chr19:50431973-50437192	protein_coding	2259	267.5	422	113	0.267773	-1.90092	0.0401198	1	422	113
ENSG00000140545	MFGE8	chr15:89441913-89456685	protein_coding	2064	274	116	432	3.72414	1.89691	0.0401645	1	116	432
ENSG00000196917	HCAR1	chr12:123104823-123215390	protein_coding	4878	171	273	69	0.252747	-1.98423	0.0401844	1	273	69
ENSG00000212232	SNORD17	chr20:17943352-17943589	snoRNA	237	12915.5	5921	19910	3.36261	1.74958	0.0403454	1	5921	19910
ENSG00000222644	U2	chr4:76750606-76750742	snRNA	136	62	20	104	5.2	2.37851	0.0404048	1	20	104
ENSG00000207322	U1	chr4:136917083-136917247	snRNA	164	1316.5	595	2038	3.42521	1.77619	0.0405109	1	595	2038
ENSG00000243899	BMS1P7	chr10:49256240-49272430	processed_transcript	1407	124.5	201	48	0.238806	-2.06609	0.0405323	1	201	48
ENSG00000222810	U2	chrX:71596828-71597019	snRNA	191	665	296	1034	3.49324	1.80457	0.0407312	1	296	1034
ENSG00000121858	TNFSF10	chr3:172223297-172241297	protein_coding	3473	7589	3482	11696	3.35899	1.74803	0.0407585	1	3482	11696
ENSG00000211598	IGKV4-1	chr2:89184912-89185669	IG_V_gene	538	207.5	86	329	3.82558	1.93568	0.0409332	1	86	329
ENSG00000215005	HSPD1P7	chr21:30259601-30261594	pseudogene	1686	190	302	78	0.258278	-1.953	0.0409552	1	302	78
ENSG00000112303	VNN2	chr6:133065008-133084598	protein_coding	2633	172.5	70	275	3.92857	1.974	0.0409589	1	70	275
ENSG00000120800	UTP20	chr12:101673886-101780394	protein_coding	10024	3285	5067	1503	0.296625	-1.75329	0.0409615	1	5067	1503
ENSG00000206588	RNU1-8	chr14:35025431-35025595	snRNA	164	11575.5	5322	17829	3.35006	1.74419	0.0409738	1	5322	17829
ENSG00000202030	VTRNA2-1	chr5:135416185-135416286	misc_RNA	101	214	339	89	0.262537	-1.92941	0.0409791	1	339	89
ENSG00000206737	RNU1-5	chr1:149224057-149224221	snRNA	164	15822	7281	24363	3.34611	1.74248	0.0410556	1	7281	24363
ENSG00000163328	GPR155	chr2:175296965-175351822	protein_coding	7102	989.5	446	1533	3.43722	1.78124	0.0410712	1	446	1533
ENSG00000200906	U6	chrX:77092785-77092892	snRNA	107	26	5	47	9.4	3.23266	0.0411215	1	5	47
ENSG00000241677	AC084398.2	chr12:102321558-102321622	scRNA_pseudogene	64	26	5	47	9.4	3.23266	0.0411215	1	5	47
ENSG00000245025	RP11-875O11.1	chr8:22842108-22876848	lincRNA	2268	26	5	47	9.4	3.23266	0.0411215	1	5	47
ENSG00000117523	PRRC2C	chr1:171454650-171562650	protein_coding	14232	5286	8142	2430	0.298452	-1.74443	0.0414134	1	8142	2430
ENSG00000206755	SNORA30	chr16:30721857-30721986	snoRNA	129	270	115	425	3.69565	1.88583	0.0414847	1	115	425
ENSG00000239529	AC131055.2	chr17:22026406-22026479	Mt_tRNA_pseudogene	73	20.5	3	38	12.6667	3.66297	0.0415679	1	3	38
ENSG00000244327	RP11-383G6.3	chr3:142184156-142191179	processed_transcript	765	20.5	38	3	0.0789474	-3.66297	0.0415679	1	38	3
ENSG00000241980	AC099654.13	chr7:57261850-57261909	Mt_tRNA_pseudogene	59	28.5	6	51	8.5	3.08746	0.0416077	1	6	51
ENSG00000199347	RNU5E-1	chr1:11968208-11968328	snRNA	120	8918	4113	13723	3.33649	1.73833	0.0417381	1	4113	13723
ENSG00000223327	U2	chr8:81497819-81498008	snRNA	189	110.5	42	179	4.2619	2.0915	0.0417835	1	42	179
ENSG00000111602	TIMELESS	chr12:56810902-56843187	protein_coding	5072	572.5	890	255	0.286517	-1.80331	0.0419109	1	890	255
ENSG00000102471	NDFIP2	chr13:80055286-80130210	protein_coding	4806	2581.5	3978	1185	0.297888	-1.74716	0.0420118	1	3978	1185
ENSG00000222102	7SK	chr5:151083849-151084139	misc_RNA	290	10.5	0	21	Inf	Inf	0.0420719	1	0	21
ENSG00000169218	RSPO1	chr1:38076950-38100595	protein_coding	3160	405.5	633	178	0.281201	-1.83033	0.0421139	1	633	178
ENSG00000133937	GSC	chr14:95234552-95236562	protein_coding	1259	17.5	2	33	16.5	4.04439	0.0421541	1	2	33
ENSG00000147119	CHST7	chrX:46433218-46457843	protein_coding	2289	160.5	65	256	3.93846	1.97763	0.0422371	1	65	256
ENSG00000112297	AIM1	chr6:106808783-107018335	protein_coding	8755	4676.5	2158	7195	3.33411	1.7373	0.0423205	1	2158	7195
ENSG00000162909	CAPN2	chr1:223889294-223963720	protein_coding	8797	2748	1264	4232	3.3481	1.74334	0.0423304	1	1264	4232
ENSG00000196497	IPO4	chr14:24649424-24658124	protein_coding	3600	1373.5	2120	627	0.295755	-1.75753	0.0424034	1	2120	627
ENSG00000152439	ZNF773	chr19:58011308-58024436	protein_coding	2277	127.5	50	205	4.1	2.03562	0.0426552	1	50	205
ENSG00000120949	TNFRSF8	chr1:12123433-12204264	protein_coding	3738	878	398	1358	3.41206	1.77064	0.042796	1	398	1358
ENSG00000104427	FAM164A	chr8:79578281-79629935	protein_coding	2116	300.5	130	471	3.62308	1.85722	0.0428964	1	130	471
ENSG00000113525	IL5	chr5:131877135-131892530	protein_coding	1587	149	238	60	0.252101	-1.98793	0.0430465	1	238	60
ENSG00000178685	PARP10	chr8:145051320-145086940	protein_coding	6033	2322.5	1071	3574	3.33707	1.73858	0.0431749	1	1071	3574
ENSG00000207244	SNORA70	chr8:8819084-8819218	snoRNA	134	38	10	66	6.6	2.72247	0.043205	1	10	66
ENSG00000214212	C19orf38	chr19:10959105-10980360	protein_coding	1089	38	10	66	6.6	2.72247	0.043205	1	10	66
ENSG00000243652	AC117444.2	chr3:96337079-96337148	Mt_tRNA_pseudogene	69	1131.5	517	1746	3.37718	1.75582	0.0433013	1	517	1746
ENSG00000251870	U2	chr18:56593428-56593528	snRNA	100	211.5	89	334	3.75281	1.90797	0.0433423	1	89	334
ENSG00000236871	NCRNA00106	chrX:1515319-1518295	lincRNA	593	23	42	4	0.0952381	-3.39232	0.0433475	1	42	4
ENSG00000237382	AC127537.7	chr17:18216073-18216847	pseudogene	465	23	42	4	0.0952381	-3.39232	0.0433475	1	42	4
ENSG00000151012	SLC7A11	chr4:139085250-139163503	protein_coding	9645	727.5	329	1126	3.42249	1.77505	0.0433616	1	329	1126
ENSG00000175155	YPEL2	chr17:57409052-57479095	protein_coding	5232	716.5	324	1109	3.42284	1.77519	0.0434398	1	324	1109
ENSG00000201910	U1	chr5:103434574-103434739	snRNA	165	207	87	327	3.75862	1.9102	0.0435247	1	87	327
ENSG00000120280	CXorf21	chrX:30576940-30595961	protein_coding	1855	407	180	634	3.52222	1.81649	0.0435599	1	180	634
ENSG00000068079	IFI35	chr17:41158741-41166473	protein_coding	1973	2304.5	1065	3544	3.3277	1.73453	0.0436543	1	1065	3544
ENSG00000169047	IRS1	chr2:227599756-227664475	protein_coding	6229	344.5	151	538	3.56291	1.83306	0.0436786	1	151	538
ENSG00000065717	TLE2	chr19:2997636-3045786	protein_coding	3339	49.5	84	15	0.178571	-2.48543	0.0438377	1	84	15
ENSG00000215388	ACTG1P3	chr20:1141227-1142341	pseudogene	1114	49.5	84	15	0.178571	-2.48543	0.0438377	1	84	15
ENSG00000206875	U6	chr6:41986145-41986252	snRNA	107	94	35	153	4.37143	2.1281	0.0439351	1	35	153
ENSG00000103490	PYCARD	chr16:31212806-31214313	protein_coding	989	365.5	161	570	3.54037	1.8239	0.0439565	1	161	570
ENSG00000252542	SNORD36C	chr9:136217701-136217767	snoRNA	66	849.5	387	1312	3.39018	1.76136	0.0440097	1	387	1312
ENSG00000125735	TNFSF14	chr19:6663147-6670599	protein_coding	2894	459.5	714	205	0.287115	-1.8003	0.0441134	1	714	205
ENSG00000212456	U1	chr1:147994145-147994313	snRNA	168	6296	2937	9655	3.28737	1.71693	0.0444051	1	2937	9655
ENSG00000135373	EHF	chr11:34642639-34682604	protein_coding	4386	74	26	122	4.69231	2.2303	0.0444114	1	26	122
ENSG00000199224	Y_RNA	chr7:115473326-115473427	misc_RNA	101	30.5	7	54	7.71429	2.94753	0.0444256	1	7	54
ENSG00000200354	SNORA71D	chr20:37062507-37062641	snoRNA	134	4133.5	1925	6342	3.29455	1.72008	0.04443	1	1925	6342
ENSG00000252288	U6	chr15:45265755-45265859	snRNA	104	28	6	50	8.33333	3.05889	0.0444911	1	6	50
ENSG00000100721	TCL1A	chr14:96176303-96180533	protein_coding	2236	221	348	94	0.270115	-1.88835	0.04456	1	348	94
ENSG00000222944	RNU2-4P	chr17:41464593-41464785	snRNA	192	1002.5	460	1545	3.3587	1.7479	0.0447276	1	460	1545
ENSG00000140284	SLC27A2	chr15:50474392-50528592	protein_coding	2746	639.5	290	989	3.41034	1.76992	0.0447932	1	290	989
ENSG00000173213	RP11-683L23.1	chr18:47389-49557	protein_coding	1335	40	69	11	0.15942	-2.64909	0.0448363	1	69	11
ENSG00000110057	UNC93B1	chr11:67758574-67772452	protein_coding	3438	451.5	202	701	3.4703	1.79506	0.0448692	1	202	701
ENSG00000200087	SNORA73B	chr1:28835070-28835274	snoRNA	204	88300.5	41426	135175	3.26305	1.70622	0.0449677	1	41426	135175
ENSG00000198771	RCSD1	chr1:167599329-167675486	protein_coding	5718	5364	2510	8218	3.2741	1.7111	0.0452276	1	2510	8218
ENSG00000064886	CHI3L2	chr1:111743392-111786062	protein_coding	3295	342	151	533	3.5298	1.81959	0.0452466	1	151	533
ENSG00000168488	ATXN2L	chr16:28834319-28848558	protein_coding	4461	1378.5	2119	638	0.301085	-1.73176	0.0453422	1	2119	638
ENSG00000224080	AC126118.1	chr3:37185002-37185449	pseudogene	447	20	3	37	12.3333	3.62449	0.0453503	1	3	37
ENSG00000156738	MS4A1	chr11:60223224-60238233	protein_coding	4872	1343.5	2065	622	0.301211	-1.73116	0.0455022	1	2065	622
ENSG00000206629	U1	chr4:68295308-68295472	snRNA	164	726.5	332	1121	3.37651	1.75553	0.0455945	1	332	1121
ENSG00000112378	PERP	chr6:138411922-138428648	protein_coding	2009	375.5	167	584	3.49701	1.80612	0.0456102	1	167	584
ENSG00000117091	CD48	chr1:160648535-160681641	protein_coding	2494	5765	2704	8826	3.26405	1.70666	0.0456969	1	2704	8826
ENSG00000163564	PYHIN1	chr1:158900585-158946844	protein_coding	3479	953.5	439	1468	3.34396	1.74156	0.0457064	1	439	1468
ENSG00000241748	AC007465.1	chr2:206218954-206219025	tRNA_pseudogene	71	49	15	83	5.53333	2.46815	0.0457215	1	15	83
ENSG00000142207	URB1	chr21:33683328-33765335	protein_coding	11461	1888	2897	879	0.303417	-1.72062	0.0457341	1	2897	879
ENSG00000252481	SCARNA13	chr14:95999691-95999966	snoRNA	275	3869.5	1812	5927	3.27097	1.70972	0.0457395	1	1812	5927
ENSG00000251792	Y_RNA	chr14:50553699-50553801	misc_RNA	102	58	19	97	5.10526	2.35199	0.0457445	1	19	97
ENSG00000200530	SNORD35B	chr19:50000976-50001063	snoRNA	87	5347.5	2509	8186	3.26265	1.70605	0.045837	1	2509	8186
ENSG00000010671	BTK	chrX:100604434-100641183	protein_coding	4233	140.5	224	57	0.254464	-1.97446	0.0459363	1	224	57
ENSG00000156587	UBE2L6	chr11:57319128-57335757	protein_coding	2197	4758.5	2233	7284	3.26198	1.70575	0.0459852	1	2233	7284
ENSG00000137752	CASP1	chr11:104896169-104972158	protein_coding	3722	503.5	228	779	3.41667	1.77259	0.04641	1	228	779
ENSG00000078081	LAMP3	chr3:182840000-182881627	protein_coding	3816	781	359	1203	3.35097	1.74458	0.0464349	1	359	1203
ENSG00000228857	AC104653.1	chr2:114588625-114600933	lincRNA	671	60	20	100	5	2.32193	0.046498	1	20	100
ENSG00000160200	CBS	chr21:44473300-44497053	protein_coding	6833	1022	473	1571	3.32135	1.73177	0.0465376	1	473	1571
ENSG00000206585	RNU1-6	chr1:147511003-147511167	snRNA	164	9131.5	4308	13955	3.23932	1.69569	0.0467208	1	4308	13955
ENSG00000142949	PTPRF	chr1:43990857-44089343	protein_coding	10719	197.5	84	311	3.70238	1.88845	0.0467724	1	84	311
ENSG00000163412	EIF4E3	chr3:71728439-71803924	protein_coding	6906	2868.5	1347	4390	3.25909	1.70447	0.0468138	1	1347	4390
ENSG00000106560	GIMAP2	chr7:150382784-150390729	protein_coding	2097	1832.5	857	2808	3.27655	1.71218	0.0468304	1	857	2808
ENSG00000206669	Y_RNA	chr19:37349128-37349231	misc_RNA	103	22.5	4	41	10.25	3.35755	0.0469151	1	4	41
ENSG00000135316	SYNCRIP	chr6:86267695-86353510	protein_coding	8147	2264	3466	1062	0.306405	-1.70649	0.0470205	1	3466	1062
ENSG00000211792	AE000659.1	chr14:22392238-22392827	TR_V_gene	425	120.5	48	193	4.02083	2.00749	0.0470966	1	48	193
ENSG00000142546	NOSIP	chr19:50058969-50083813	protein_coding	1106	1519.5	710	2329	3.28028	1.71382	0.0471742	1	710	2329
ENSG00000206764	U6	chr1:182296202-182296309	snRNA	107	30	7	53	7.57143	2.92057	0.0473087	1	7	53
ENSG00000135678	CPM	chr12:69235976-69365350	protein_coding	7535	374.5	168	581	3.45833	1.79008	0.0474843	1	168	581
ENSG00000220635	KRASP1	chr6:54635380-54635932	pseudogene	552	25	5	45	9	3.16993	0.0475348	1	5	45
ENSG00000225783	MIAT	chr22:27042391-27072438	lincRNA	11590	859.5	398	1321	3.3191	1.73079	0.0475373	1	398	1321
ENSG00000237307	SRRM1P3	chrX:136066581-136067864	pseudogene	1221	124.5	199	50	0.251256	-1.99277	0.0475861	1	199	50
ENSG00000201421	Y_RNA	chr1:185220444-185220543	misc_RNA	99	27.5	6	49	8.16667	3.02975	0.0475916	1	6	49
ENSG00000242927	AC073308.1	chr7:145694420-145694483	Mt_tRNA_pseudogene	63	28040	13305	42775	3.21496	1.6848	0.0477085	1	13305	42775
ENSG00000100412	ACO2	chr22:41865116-41924993	protein_coding	4053	987	1515	459	0.30297	-1.72275	0.0477968	1	1515	459
ENSG00000140563	MCTP2	chr15:94774766-95027180	protein_coding	12867	940	437	1443	3.30206	1.72337	0.0479657	1	437	1443
ENSG00000125726	CD70	chr19:6583134-6591163	protein_coding	1251	500	228	772	3.38596	1.75957	0.0480141	1	228	772
ENSG00000199812	U6	chr3:146289263-146289370	snRNA	107	37	10	64	6.4	2.67807	0.0480157	1	10	64
ENSG00000230581	RP11-390F4.8	chr9:6834385-6835577	pseudogene	1192	409	633	185	0.292259	-1.77468	0.0482717	1	633	185
ENSG00000204287	HLA-DRA	chr6:32407618-32412823	protein_coding	1280	7442	3533	11351	3.21285	1.68385	0.0483216	1	3533	11351
ENSG00000067066	SP100	chr2:231280656-231408805	protein_coding	12691	6132.5	2910	9355	3.21478	1.68472	0.0483559	1	2910	9355
ENSG00000233440	HMGA1P6	chr13:23708312-23709394	pseudogene	1082	55	92	18	0.195652	-2.35364	0.0484582	1	92	18
ENSG00000103257	SLC7A5	chr16:87863621-87903125	protein_coding	4575	4391.5	6701	2082	0.3107	-1.68641	0.048466	1	6701	2082
ENSG00000200184	RNU1-20P	chr3:192447343-192447505	snRNA	162	187.5	80	295	3.6875	1.88264	0.0485441	1	80	295
ENSG00000200372	RNU5E-8P	chr3:116683958-116684074	snRNA	116	10	0	20	Inf	Inf	0.0485642	1	0	20
ENSG00000212304	SNORD12	chr20:47897219-47897309	snoRNA	90	3948.5	1872	6025	3.21848	1.68638	0.0485971	1	1872	6025
ENSG00000206761	U3	chr14:101611817-101612032	snoRNA	215	50.5	16	85	5.3125	2.40939	0.0486606	1	16	85
ENSG00000202528	U6	chr7:148730148-148730259	snRNA	111	46	14	78	5.57143	2.47805	0.0487254	1	14	78
ENSG00000210107	J01415.6	chrM:4328-4400	Mt_tRNA	72	2522.5	1193	3852	3.22883	1.69101	0.0487258	1	1193	3852
ENSG00000212158	SNORD66	chr3:184043483-184043559	snoRNA	76	1197	561	1833	3.26738	1.70813	0.0487429	1	561	1833
ENSG00000200742	Y_RNA	chr14:56118251-56118352	misc_RNA	101	68	24	112	4.66667	2.22239	0.0490075	1	24	112
ENSG00000091972	CD200	chr3:112051914-112081659	protein_coding	2292	311	483	139	0.287785	-1.79694	0.0491505	1	483	139
ENSG00000228051	RP11-325E14.2	chrX:79815644-79817553	pseudogene	1909	57	95	19	0.2	-2.32193	0.0492188	1	95	19
ENSG00000100304	TTLL12	chr22:43562627-43583139	protein_coding	4622	804.5	1234	375	0.30389	-1.71838	0.0494544	1	1234	375
ENSG00000199892	RNU1-17P	chr5:180156585-180156737	snRNA	152	172	73	271	3.71233	1.89232	0.0494833	1	73	271
ENSG00000231062	AC103563.9	chr2:95717139-95718921	processed_transcript	597	19.5	36	3	0.0833333	-3.58496	0.049506	1	36	3
ENSG00000206597	SNORA57	chr11:62432893-62433042	snoRNA	149	8732.5	4169	13296	3.18925	1.67322	0.0495832	1	4169	13296
ENSG00000007350	TKTL1	chrX:153524023-153558713	protein_coding	3663	39	11	67	6.09091	2.60666	0.049586	1	11	67
ENSG00000200107	U6	chr17:53629170-53629281	snRNA	111	39	11	67	6.09091	2.60666	0.049586	1	11	67
ENSG00000258011	HMGA1P3	chr12:110867766-110868088	pseudogene	322	39	67	11	0.164179	-2.60666	0.049586	1	67	11
ENSG00000125505	MBOAT7	chr19:54677106-54693733	protein_coding	5291	1025.5	1570	481	0.306369	-1.70666	0.0496174	1	1570	481
ENSG00000207201	U1	chr8:23934509-23934671	snRNA	162	358.5	162	555	3.42593	1.77649	0.0496473	1	162	555
ENSG00000179362	HMGN2P46	chr15:45803333-45848928	processed_transcript	2153	205.5	322	89	0.276398	-1.85518	0.049663	1	322	89
ENSG00000123933	MXD4	chr4:2249158-2264021	protein_coding	7271	644.5	299	990	3.31104	1.72728	0.0498397	1	299	990
ENSG00000149289	ZC3H12C	chr11:109964086-110042566	protein_coding	9719	199	86	312	3.62791	1.85914	0.049896	1	86	312
ENSG00000213203	GIMAP1	chr7:150413644-150421372	protein_coding	4846	840.5	393	1288	3.27735	1.71253	0.0499311	1	393	1288
ENSG00000136514	RTP4	chr3:187086119-187089864	protein_coding	1554	211.5	92	331	3.59783	1.84713	0.0499948	1	92	331
ENSG00000123453	SARDH	chr9:136528681-136605077	protein_coding	5421	245	382	108	0.282723	-1.82254	0.0500194	1	382	108
ENSG00000212552	SNORD91B	chr17:2232412-2232507	snoRNA	95	2796.5	1331	4262	3.2021	1.67902	0.0500681	1	1331	4262
ENSG00000257513	RP11-677O4.1	chr18:11619507-11639698	protein_coding	1129	112.5	180	45	0.25	-2	0.0501432	1	180	45
ENSG00000158869	FCER1G	chr1:161185023-161190489	protein_coding	964	142	59	225	3.81356	1.93114	0.0502486	1	59	225
ENSG00000167964	RAB26	chr16:2198144-2204141	protein_coding	1831	114.5	183	46	0.251366	-1.99214	0.0503759	1	183	46
ENSG00000184634	MED12	chrX:70338405-70362303	protein_coding	7445	849	1300	398	0.306154	-1.70767	0.0504914	1	1300	398
ENSG00000199787	SNORA42	chr16:30430945-30431080	snoRNA	135	82.5	31	134	4.32258	2.11189	0.050688	1	31	134
ENSG00000200130	SNORA63	chr7:64792308-64792386	snoRNA	78	82.5	31	134	4.32258	2.11189	0.050688	1	31	134
ENSG00000143367	TUFT1	chr1:151512780-151556059	protein_coding	4017	127	52	202	3.88462	1.95777	0.0506883	1	52	202
ENSG00000200485	Y_RNA	chr11:33218092-33218183	misc_RNA	91	13.5	1	26	26	4.70044	0.0507028	1	1	26
ENSG00000201509	Y_RNA	chr15:38834443-38834544	misc_RNA	101	13.5	1	26	26	4.70044	0.0507028	1	1	26
ENSG00000206813	Y_RNA	chr22:42143315-42143417	misc_RNA	102	13.5	1	26	26	4.70044	0.0507028	1	1	26
ENSG00000104267	CA2	chr8:86376080-86393693	protein_coding	2094	202.5	88	317	3.60227	1.84891	0.0507072	1	88	317
ENSG00000201021	U6	chr20:42034112-42034218	snRNA	106	45.5	14	77	5.5	2.45943	0.0509289	1	14	77
ENSG00000173334	TRIB1	chr8:126442562-126450647	protein_coding	4138	917.5	432	1403	3.24769	1.69941	0.0511175	1	432	1403
ENSG00000206812	RNU6-38	chr13:75683723-75683830	snRNA	107	24.5	5	44	8.8	3.1375	0.0511392	1	5	44
ENSG00000207420	Y_RNA	chr5:175983704-175983806	misc_RNA	102	24.5	5	44	8.8	3.1375	0.0511392	1	5	44
ENSG00000207088	SNORA7B	chr3:129116052-129116191	snoRNA	139	1629.5	775	2484	3.20516	1.6804	0.0511924	1	775	2484
ENSG00000200296	U1	chr12:63244517-63244681	snRNA	164	325	147	503	3.42177	1.77474	0.051202	1	147	503
ENSG00000222724	U2	chr2:88315872-88316066	snRNA	194	854	402	1306	3.24876	1.69989	0.051462	1	402	1306
ENSG00000115267	IFIH1	chr2:163123588-163175213	protein_coding	4528	1615	769	2461	3.20026	1.67819	0.0515116	1	769	2461
ENSG00000199567	Y_RNA	chrX:85274611-85274719	misc_RNA	108	71.5	26	117	4.5	2.16993	0.0515423	1	26	117
ENSG00000212296	SNORD72	chr5:40832757-40832837	snoRNA	80	260	116	404	3.48276	1.80023	0.0516351	1	116	404
ENSG00000207061	Y_RNA	chr7:155978815-155978917	misc_RNA	102	34	9	59	6.55556	2.71272	0.0516953	1	9	59
ENSG00000187416	LHFPL3	chr7:103969103-104549001	protein_coding	3258	58.5	20	97	4.85	2.27798	0.0517291	1	20	97
ENSG00000201491	U4	chr1:100250295-100250441	snRNA	146	58.5	20	97	4.85	2.27798	0.0517291	1	20	97
ENSG00000169213	RAB3B	chr1:52373627-52456436	protein_coding	12844	637.5	977	298	0.305015	-1.71305	0.0517376	1	977	298
ENSG00000068366	ACSL4	chrX:108872578-108976632	protein_coding	6181	6823.5	3284	10363	3.1556	1.65792	0.0517679	1	3284	10363
ENSG00000011304	PTBP1	chr19:797391-812327	protein_coding	3281	6680.5	10145	3216	0.317003	-1.65743	0.0518497	1	10145	3216
ENSG00000199469	U1	chr3:72625841-72626005	snRNA	164	73.5	27	120	4.44444	2.152	0.051976	1	27	120
ENSG00000140443	IGF1R	chr15:99192199-99507759	protein_coding	11803	597	915	279	0.304918	-1.71351	0.0522064	1	915	279
ENSG00000238603	RNU1-10P	chr1:143647013-143647177	snRNA	164	2942.5	1413	4472	3.1649	1.66216	0.0522065	1	1413	4472
ENSG00000153179	RASSF3	chr12:65004292-65091347	protein_coding	3729	3425	1647	5203	3.15908	1.6595	0.0523146	1	1647	5203
ENSG00000252765	SCARNA16	chr1:101598708-101598895	snoRNA	187	60.5	21	100	4.7619	2.25154	0.0523393	1	21	100
ENSG00000231341	VDAC1P6	chrY:5075255-5076110	pseudogene	855	338	522	154	0.295019	-1.76112	0.0523459	1	522	154
ENSG00000034063	UHRF1	chr19:4909509-4962162	protein_coding	4404	2235	3398	1072	0.31548	-1.66438	0.0524679	1	3398	1072
ENSG00000181045	SLC26A11	chr17:78194199-78227306	protein_coding	3051	333.5	515	152	0.295146	-1.7605	0.0526146	1	515	152
ENSG00000114107	CEP70	chr3:138213185-138313380	protein_coding	4421	534	249	819	3.28916	1.71772	0.0526392	1	249	819
ENSG00000105364	MRPL4	chr19:10362639-10370736	protein_coding	2404	1103	1681	525	0.312314	-1.67893	0.052889	1	1681	525
ENSG00000235371	RP4-764D2.1	chr1:236273360-236275670	pseudogene	2310	142.5	225	60	0.266667	-1.90689	0.0528963	1	225	60
ENSG00000220548	RP11-162L10.1	chr6:126923497-126924797	pseudogene	1300	62.5	22	103	4.68182	2.22707	0.0528999	1	22	103
ENSG00000073712	FERMT2	chr14:53323985-53419153	protein_coding	8510	169.5	73	266	3.64384	1.86546	0.0529616	1	73	266
ENSG00000173208	ABCD2	chr12:39943834-40013553	protein_coding	6238	772.5	365	1180	3.23288	1.69282	0.0530171	1	365	1180
ENSG00000110876	SELPLG	chr12:109015685-109027735	protein_coding	2843	1776.5	852	2701	3.17019	1.66457	0.0530452	1	852	2701
ENSG00000207985	MIR663	chr20:26188821-26188914	miRNA	93	1562	2376	748	0.314815	-1.66742	0.053061	1	2376	748
ENSG00000199222	Y_RNA	chr10:21770644-21770746	misc_RNA	102	71	26	116	4.46154	2.15754	0.0531146	1	26	116
ENSG00000199382	RNU12	chr22:43011249-43011399	snRNA	150	6260	3029	9491	3.13338	1.64772	0.0532242	1	3029	9491
ENSG00000199308	U6	chr19:55380393-55380500	snRNA	107	326.5	149	504	3.38255	1.75811	0.0532267	1	149	504
ENSG00000168016	TRANK1	chr3:36868310-36986548	protein_coding	11182	1783.5	856	2711	3.16706	1.66314	0.0532275	1	856	2711
ENSG00000198830	HMGN2	chr1:26798940-26802463	protein_coding	2509	4232.5	6419	2046	0.318741	-1.64954	0.0533796	1	6419	2046
ENSG00000105699	LSR	chr19:35739558-35758865	protein_coding	2276	433.5	666	201	0.301802	-1.72833	0.0534013	1	666	201
ENSG00000240053	LY6G5B	chr6:31636894-31641553	protein_coding	3086	36	62	10	0.16129	-2.63227	0.053413	1	62	10
ENSG00000206908	U1	chr6:53084058-53084222	snRNA	164	491	229	753	3.28821	1.7173	0.0535092	1	229	753
ENSG00000201744	U6	chr4:97073447-97073554	snRNA	107	73	27	119	4.40741	2.13993	0.0535216	1	27	119
ENSG00000179750	APOBEC3B	chr22:39378351-39388809	protein_coding	1896	392	181	603	3.33149	1.73617	0.0535785	1	181	603
ENSG00000219507	FTH1P8	chrX:147133752-147134266	pseudogene	514	427	656	198	0.301829	-1.7282	0.0535918	1	656	198
ENSG00000202129	RNY5P1	chr1:35893416-35893494	misc_RNA	78	58	20	96	4.8	2.26303	0.0536134	1	20	96
ENSG00000241023	AC113407.7	chr5:99384619-99384688	Mt_tRNA_pseudogene	69	127.5	53	202	3.81132	1.93029	0.0536537	1	53	202
ENSG00000238793	SNORD124	chr17:38183794-38183898	snoRNA	104	66.5	24	109	4.54167	2.18322	0.0538922	1	24	109
ENSG00000198932	GPRASP1	chrX:101906293-101914008	protein_coding	6337	146	230	62	0.269565	-1.89129	0.054009	1	230	62
ENSG00000207154	U1	chr18:48810102-48810266	snRNA	164	274	124	424	3.41935	1.77372	0.0540311	1	124	424
ENSG00000232187	FTH1P7	chr13:23270161-23270713	pseudogene	552	309	477	141	0.295597	-1.75829	0.0540368	1	477	141
ENSG00000238241	CCR12P	chr13:100060034-100061316	pseudogene	998	96	154	38	0.246753	-2.01886	0.0540578	1	154	38
ENSG00000236719	RP11-522D2.1	chr1:180528111-180535654	lincRNA	1489	19	3	35	11.6667	3.54432	0.0540742	1	3	35
ENSG00000237718	AC009095.4	chr16:67648283-67649245	processed_transcript	522	19	35	3	0.0857143	-3.54432	0.0540742	1	35	3
ENSG00000207116	U6	chr2:201694731-201694839	snRNA	108	245	110	380	3.45455	1.7885	0.0541893	1	110	380
ENSG00000201566	Y_RNA	chr7:37474717-37474819	misc_RNA	102	47	15	79	5.26667	2.39689	0.0541896	1	15	79
ENSG00000183337	BCOR	chrX:39909067-40036582	protein_coding	8544	1077	1639	515	0.314216	-1.67017	0.0541906	1	1639	515
ENSG00000030419	IKZF2	chr2:213864428-214017151	protein_coding	12220	1725.5	831	2620	3.15283	1.65665	0.0542184	1	831	2620
ENSG00000116128	BCL9	chr1:147013181-147098017	protein_coding	6420	354	545	163	0.299083	-1.74138	0.0542381	1	545	163
ENSG00000188765	TMSB4XP2	chr2:3665137-3665347	pseudogene	210	1772	854	2690	3.14988	1.6553	0.0543245	1	854	2690
ENSG00000132361	KIAA0664	chr17:2592679-2614927	protein_coding	5228	1298.5	1973	624	0.31627	-1.66077	0.0546542	1	1973	624
ENSG00000117461	PIK3R3	chr1:46505811-46642160	protein_coding	7676	322.5	148	497	3.35811	1.74765	0.0547652	1	148	497
ENSG00000160179	ABCG1	chr21:43619798-43720714	protein_coding	6184	628	297	959	3.22896	1.69107	0.0547747	1	297	959
ENSG00000113448	PDE4D	chr5:58264864-59817947	protein_coding	15979	4416	2147	6685	3.11365	1.63861	0.054851	1	2147	6685
ENSG00000196116	TDRD7	chr9:100174231-100258407	protein_coding	4542	904	432	1376	3.18519	1.67138	0.0549536	1	432	1376
ENSG00000207175	U1	chrX:118557704-118557868	snRNA	164	2803.5	1360	4247	3.12279	1.64284	0.0549565	1	1360	4247
ENSG00000119411	BSPRY	chr9:116111820-116133513	protein_coding	2339	164	71	257	3.61972	1.85588	0.0549925	1	71	257
ENSG00000206640	Y_RNA	chr1:185227042-185227147	misc_RNA	105	21.5	4	39	9.75	3.2854	0.0550354	1	4	39
ENSG00000159556	ISL2	chr15:76629064-76634817	protein_coding	1881	24	5	43	8.6	3.10434	0.0550397	1	5	43
ENSG00000153165	RGPD3	chr2:107007563-107084832	protein_coding	9058	277	428	126	0.294393	-1.76419	0.055072	1	428	126
ENSG00000188157	AGRN	chr1:955502-991496	protein_coding	10756	436.5	204	669	3.27941	1.71344	0.0552987	1	204	669
ENSG00000196684	HSH2D	chr19:16244837-16269344	protein_coding	2883	798.5	381	1216	3.1916	1.67428	0.0553167	1	381	1216
ENSG00000113532	ST8SIA4	chr5:100145356-100238970	protein_coding	5076	2910	1414	4406	3.11598	1.63969	0.055331	1	1414	4406
ENSG00000137265	IRF4	chr6:391738-411447	protein_coding	5909	16140	24390	7890	0.323493	-1.62819	0.0554357	1	24390	7890
ENSG00000176183	CH17-12M21.1	chr5:97674447-97675536	pseudogene	1089	194.5	303	86	0.283828	-1.81691	0.055517	1	303	86
ENSG00000126464	PRR12	chr19:50094911-50129695	protein_coding	6942	219	340	98	0.288235	-1.79468	0.0556743	1	340	98
ENSG00000137460	FHDC1	chr4:153857503-153900848	protein_coding	6593	128.5	203	54	0.26601	-1.91045	0.0557267	1	203	54
ENSG00000152061	RABGAP1L	chr1:174128547-174964445	protein_coding	13713	3272.5	1594	4951	3.10602	1.63507	0.0557816	1	1594	4951
ENSG00000252850	U1	chr12:88975415-88975573	snRNA	158	1160	559	1761	3.15027	1.65547	0.0558828	1	559	1761
ENSG00000200355	SNORA72	chr3:172489066-172489195	snoRNA	129	40	12	68	5.66667	2.5025	0.056158	1	12	68
ENSG00000207229	Y_RNA	chr5:54336674-54336773	misc_RNA	99	9.5	0	19	Inf	Inf	0.0561644	1	0	19
ENSG00000115902	SLC1A4	chr2:65215610-65250999	protein_coding	6983	4579	2238	6920	3.09205	1.62856	0.0562389	1	2238	6920
ENSG00000251955	U6	chr20:17168154-17168261	snRNA	107	960.5	462	1459	3.15801	1.65902	0.0563371	1	462	1459
ENSG00000096384	HSP90AB1	chr6:44214823-44221620	protein_coding	2796	33347	50325	16369	0.325266	-1.62031	0.0563955	1	50325	16369
ENSG00000200041	Y_RNA	chr9:77796435-77796537	misc_RNA	102	70	26	114	4.38462	2.13245	0.0564198	1	26	114
ENSG00000159131	GART	chr21:34870939-34915797	protein_coding	8269	1613.5	2444	783	0.320376	-1.64216	0.0564723	1	2444	783
ENSG00000213856	VDAC1P2	chrX:49397102-49397952	pseudogene	850	275.5	425	126	0.296471	-1.75404	0.0565019	1	425	126
ENSG00000257108	NHLRC4	chr16:616995-619495	protein_coding	2105	46.5	15	78	5.2	2.37851	0.0565643	1	15	78
ENSG00000143546	S100A8	chr1:153362507-153363664	protein_coding	1006	16	30	2	0.0666667	-3.90689	0.0567315	1	30	2
ENSG00000214578	HMGN2P42	chr17:40904897-40905817	protein_coding	264	72	117	27	0.230769	-2.11548	0.0567664	1	117	27
ENSG00000187653	TMSL3	chr4:91759635-91760263	protein_coding	628	24632.5	12108	37157	3.0688	1.61767	0.0568381	1	12108	37157
ENSG00000186469	GNG2	chr14:52292912-52446060	protein_coding	6374	3867.5	1893	5842	3.08611	1.62579	0.0568612	1	1893	5842
ENSG00000101986	ABCD1	chrX:152990322-153010216	protein_coding	4059	222	100	344	3.44	1.78241	0.0569753	1	100	344
ENSG00000212172	U1	chr12:22348402-22348563	snRNA	161	256.5	117	396	3.38462	1.75899	0.0571533	1	117	396
ENSG00000189221	MAOA	chrX:43515466-43606068	protein_coding	4213	88.5	142	35	0.246479	-2.02046	0.0573496	1	142	35
ENSG00000227619	RP11-492E3.2	chr9:132337687-132346835	processed_transcript	2449	65.5	24	107	4.45833	2.1565	0.0574445	1	24	107
ENSG00000249193	HSPD1P5	chr4:145766776-145768496	pseudogene	1720	335.5	515	156	0.302913	-1.72303	0.05747	1	515	156
ENSG00000198189	HSD17B11	chr4:88257761-88312538	protein_coding	2435	814	392	1236	3.15306	1.65675	0.0576605	1	392	1236
ENSG00000105220	GPI	chr19:34855644-34893318	protein_coding	8670	5743	8662	2824	0.326022	-1.61696	0.0576858	1	8662	2824
ENSG00000222438	U6	chr12:131354280-131354382	snRNA	102	37.5	11	64	5.81818	2.54057	0.0577652	1	11	64
ENSG00000253434	RP11-1101K5.1	chr8:112388867-112555202	processed_transcript	1389	37.5	64	11	0.171875	-2.54057	0.0577652	1	64	11
ENSG00000200623	SNORD18A	chr15:66795580-66795652	snoRNA	72	2531	1240	3822	3.08226	1.62399	0.0578787	1	1240	3822
ENSG00000223125	U2	chr17:39624207-39624398	snRNA	191	341	159	523	3.28931	1.71778	0.0579486	1	159	523
ENSG00000201659	RNU12-2P	chrX:46992069-46992225	snRNA	156	59	21	97	4.61905	2.2076	0.0581029	1	21	97
ENSG00000202382	Y_RNA	chr2:85594707-85594809	misc_RNA	102	44	14	74	5.28571	2.4021	0.0582166	1	14	74
ENSG00000203262	RP5-961K14.2	chrX:95325648-95326777	pseudogene	1129	44	74	14	0.189189	-2.4021	0.0582166	1	74	14
ENSG00000101868	POLA1	chrX:24712035-25015103	protein_coding	6336	808	1226	390	0.318108	-1.65241	0.0583355	1	1226	390
ENSG00000171840	NINJ2	chr12:673461-772945	protein_coding	2048	141.5	61	222	3.63934	1.86368	0.0583492	1	61	222
ENSG00000211805	TRAV24	chr14:22573619-22574123	TR_V_gene	343	71.5	27	116	4.2963	2.10309	0.0584694	1	27	116
ENSG00000035720	STAP1	chr4:68424445-68473055	protein_coding	1655	401	189	613	3.24339	1.6975	0.0585313	1	189	613
ENSG00000116106	EPHA4	chr2:222282746-222438922	protein_coding	7554	206.5	93	320	3.44086	1.78277	0.058545	1	93	320
ENSG00000118985	ELL2	chr5:95220801-95297775	protein_coding	7246	3154	1552	4756	3.06443	1.61562	0.0586832	1	1552	4756
ENSG00000198840	MT-ND3	chrM:10058-10404	protein_coding	346	6348.5	9561	3136	0.327999	-1.60824	0.0588912	1	9561	3136
ENSG00000086758	HUWE1	chrX:53559056-53713673	protein_coding	17379	16923.5	25471	8376	0.328845	-1.60452	0.0588929	1	25471	8376
ENSG00000200731	U1	chr8:42928616-42928761	snRNA	145	234.5	107	362	3.38318	1.75838	0.0590247	1	107	362
ENSG00000201737	U1	chr2:201640306-201640473	snRNA	167	165.5	73	258	3.53425	1.8214	0.0591089	1	73	258
ENSG00000200591	Y_RNA	chr1:33105551-33105653	misc_RNA	102	23.5	5	42	8.4	3.07039	0.0592619	1	5	42
ENSG00000158517	NCF1	chr7:74188308-74203659	protein_coding	3462	145	227	63	0.277533	-1.84927	0.0594191	1	227	63
ENSG00000187808	ANKRD58	chrX:118892575-118894164	protein_coding	1589	30.5	8	53	6.625	2.72792	0.0594585	1	8	53
ENSG00000207357	U6	chr19:1021520-1021627	snRNA	107	19972	9907	30037	3.0319	1.60022	0.0594923	1	9907	30037
ENSG00000227295	ELL2P1	chr1:158145639-158147545	pseudogene	1906	538.5	258	819	3.17442	1.66649	0.0596196	1	258	819
ENSG00000201654	U6	chr14:32671250-32671357	snRNA	107	5681	2814	8548	3.03767	1.60296	0.0597929	1	2814	8548
ENSG00000127463	KIAA0090	chr1:19542157-19578046	protein_coding	10650	1224	1849	599	0.323959	-1.62612	0.0599056	1	1849	599
ENSG00000182687	GALR2	chr17:74070874-74073622	protein_coding	1364	41.5	70	13	0.185714	-2.42884	0.0600023	1	70	13
ENSG00000133226	SRRM1	chr1:24958206-24999758	protein_coding	7481	1988.5	2997	980	0.326994	-1.61267	0.0601728	1	2997	980
ENSG00000206942	SNORA9	chr7:45024976-45025109	snoRNA	133	7003	3476	10530	3.02934	1.59901	0.0602075	1	3476	10530
ENSG00000129422	MTUS1	chr8:17501303-17658426	protein_coding	12010	418.5	199	638	3.20603	1.68079	0.0603757	1	199	638
ENSG00000143167	GPA33	chr1:167022072-167059868	protein_coding	3003	150.5	66	235	3.56061	1.83212	0.0604968	1	66	235
ENSG00000140287	HDC	chr15:50534143-50558223	protein_coding	2705	60.5	99	22	0.222222	-2.16993	0.0605741	1	99	22
ENSG00000196218	RYR1	chr19:38924339-39078204	protein_coding	15394	225	347	103	0.29683	-1.75229	0.0607507	1	347	103
ENSG00000221962	TMEM14E	chr3:152057483-152058779	protein_coding	1296	95.5	152	39	0.256579	-1.96253	0.0608048	1	152	39
ENSG00000133101	CCNA1	chr13:37005966-37017019	protein_coding	2302	37	11	63	5.72727	2.51785	0.0608075	1	11	63
ENSG00000251718	U2	chr2:11701319-11701432	snRNA	113	37	11	63	5.72727	2.51785	0.0608075	1	11	63
ENSG00000141506	PIK3R5	chr17:8782227-8869024	protein_coding	4550	1460	719	2201	3.0612	1.6141	0.0609836	1	719	2201
ENSG00000217643	AC064847.2	chr2:26045337-26045819	pseudogene	482	79	127	31	0.244094	-2.03449	0.0611192	1	127	31
ENSG00000212550	U1	chr15:45295061-45295226	snRNA	165	315	148	482	3.25676	1.70344	0.0612166	1	148	482
ENSG00000225630	MTND2P28	chr1:565019-566063	pseudogene	1044	3897.5	5858	1937	0.330659	-1.59658	0.0612337	1	5858	1937
ENSG00000130876	SLC7A10	chr19:33699569-33716756	protein_coding	1946	32.5	9	56	6.22222	2.63743	0.061278	1	9	56
ENSG00000199880	U6	chr5:137458699-137458800	snRNA	101	32.5	9	56	6.22222	2.63743	0.061278	1	9	56
ENSG00000139187	KLRG1	chr12:9102639-9163356	protein_coding	2598	146	64	228	3.5625	1.83289	0.0613451	1	64	228
ENSG00000206941	SNORD15A	chr11:75111434-75111582	snoRNA	148	2106.5	1043	3170	3.03931	1.60374	0.061378	1	1043	3170
ENSG00000068654	POLR1A	chr2:86253450-86333278	protein_coding	7407	1315.5	1983	648	0.326778	-1.61362	0.0614823	1	1983	648
ENSG00000183625	CCR3	chr3:46205095-46308197	protein_coding	3647	54	19	89	4.68421	2.22781	0.0614945	1	19	89
ENSG00000127863	TNFRSF19	chr13:24144508-24250232	protein_coding	5102	66.5	25	108	4.32	2.11103	0.0615458	1	25	108
ENSG00000207343	U6	chr22:20771086-20771189	snRNA	103	66.5	25	108	4.32	2.11103	0.0615458	1	25	108
ENSG00000183780	SLC35F3	chr1:234040678-234460262	protein_coding	3195	374.5	178	571	3.20787	1.68161	0.0617433	1	178	571
ENSG00000134698	EIF2C4	chr1:36273772-36323491	protein_coding	7267	622.5	302	943	3.12252	1.64271	0.0617827	1	302	943
ENSG00000213430	HSPD1P1	chr5:21882693-21884421	pseudogene	1728	1737.5	2615	860	0.328872	-1.6044	0.0618528	1	2615	860
ENSG00000200855	Y_RNA	chr11:107955639-107955741	misc_RNA	102	56	20	92	4.6	2.20163	0.061937	1	20	92
ENSG00000228775	RP5-894A10.5	chr7:141404137-141438146	lincRNA	3504	56	20	92	4.6	2.20163	0.061937	1	20	92
ENSG00000239178	U6	chr12:45948372-45948442	snRNA	70	72.5	28	117	4.17857	2.06301	0.0622611	1	28	117
ENSG00000200197	RNU1-21P	chr11:123634634-123634797	snRNA	163	143.5	63	224	3.55556	1.83007	0.0622763	1	63	224
ENSG00000202400	SNORD82	chr2:232325081-232325151	snoRNA	70	2397	1192	3602	3.02181	1.59541	0.0623428	1	1192	3602
ENSG00000200807	U1	chr2:60611739-60611898	snRNA	159	457.5	220	695	3.15909	1.65951	0.0624243	1	220	695
ENSG00000120129	DUSP1	chr5:172195092-172198198	protein_coding	2019	535	259	811	3.13127	1.64675	0.0626183	1	259	811
ENSG00000227028	AC007254.3	chr2:40146832-40482349	processed_transcript	2452	76.5	30	123	4.1	2.03562	0.0626328	1	30	123
ENSG00000127528	KLF2	chr19:16435650-16438337	protein_coding	1647	515	249	781	3.13655	1.64918	0.0626494	1	249	781
ENSG00000227221	AL162415.2	chr9:44584987-44586311	pseudogene	1324	60	98	22	0.22449	-2.15528	0.0626777	1	98	22
ENSG00000162946	DISC1	chr1:231762560-232177018	protein_coding	12232	590.5	287	894	3.11498	1.63922	0.0627931	1	287	894
ENSG00000238505	SNORD11B	chr2:203156057-203156141	snoRNA	84	1250	618	1882	3.04531	1.60659	0.0627978	1	618	1882
ENSG00000259078	CTD-2509G16.6	chr14:65745984-65747884	pseudogene	1596	419	637	201	0.315542	-1.6641	0.0628249	1	637	201
ENSG00000207481	Y_RNA	chr4:41305253-41305354	misc_RNA	101	41	13	69	5.30769	2.40808	0.0628887	1	13	69
ENSG00000252802	Y_RNA	chr1:26920430-26920532	misc_RNA	102	30	8	52	6.5	2.70044	0.0631635	1	8	52
ENSG00000257591	AC022415.5	chr19:12251031-12267546	protein_coding	2336	30	8	52	6.5	2.70044	0.0631635	1	8	52
ENSG00000131370	SH3BP5	chr3:15296359-15382875	protein_coding	4159	247	115	379	3.29565	1.72056	0.0632579	1	115	379
ENSG00000096968	JAK2	chr9:4985032-5128183	protein_coding	6068	3443.5	1723	5164	2.9971	1.58357	0.0634781	1	1723	5164
ENSG00000207340	U1	chr1:147834501-147834665	snRNA	164	1672.5	832	2513	3.02043	1.59476	0.0634939	1	832	2513
ENSG00000168671	UGT3A2	chr5:36035118-36071460	protein_coding	2694	23	5	41	8.2	3.03562	0.063834	1	5	41
ENSG00000200085	Y_RNA	chr1:248192421-248192523	misc_RNA	102	23	5	41	8.2	3.03562	0.063834	1	5	41
ENSG00000201388	SNORA68	chr19:33099242-33099375	snoRNA	133	244.5	114	375	3.28947	1.71786	0.0638662	1	114	375
ENSG00000107959	PITRM1	chr10:3179919-3215003	protein_coding	6953	1447.5	2175	720	0.331034	-1.59495	0.0640035	1	2175	720
ENSG00000180672	AC007362.1	chr2:206642539-206644433	pseudogene	1886	36.5	11	62	5.63636	2.49476	0.0640239	1	11	62
ENSG00000224677	AC011330.6	chr15:43941320-43941478	pseudogene	158	36.5	62	11	0.177419	-2.49476	0.0640239	1	62	11
ENSG00000188822	CNR2	chr1:24197015-24285549	protein_coding	5468	118.5	186	51	0.274194	-1.86673	0.0641511	1	186	51
ENSG00000006555	TTC22	chr1:55245384-55266940	protein_coding	6055	373	179	567	3.1676	1.66339	0.064531	1	179	567
ENSG00000169385	RNASE2	chr14:21423610-21424595	protein_coding	755	18	3	33	11	3.45943	0.0646265	1	3	33
ENSG00000235326	RP11-509J21.3	chr9:3674545-3691814	lincRNA	537	18	3	33	11	3.45943	0.0646265	1	3	33
ENSG00000204469	PRRC2A	chr6:31588449-31605548	protein_coding	9170	3551	5318	1784	0.335464	-1.57577	0.0646817	1	5318	1784
ENSG00000244921	CTB-36O1.7	chr5:134258992-134259739	pseudogene	747	289.5	442	137	0.309955	-1.68987	0.0646824	1	442	137
ENSG00000202368	Y_RNA	chr12:97373305-97373407	misc_RNA	102	20.5	4	37	9.25	3.20945	0.0646852	1	4	37
ENSG00000085999	RAD54L	chr1:46713359-46744145	protein_coding	3212	915.5	1378	453	0.328737	-1.60499	0.0647292	1	1378	453
ENSG00000231389	HLA-DPA1	chr6:33032345-33048552	protein_coding	5748	3810.5	1916	5705	2.97756	1.57413	0.064834	1	1916	5705
ENSG00000204003	LCN6	chr9:139632618-139642980	protein_coding	3585	32	9	55	6.11111	2.61143	0.0648853	1	9	55
ENSG00000103148	NPRL3	chr16:134272-188859	protein_coding	6605	414	628	200	0.318471	-1.65076	0.0650147	1	628	200
ENSG00000233343	ATP6V1G1P4	chr10:35447233-35447568	pseudogene	335	9	18	0	0	#NAME?	0.0650789	1	18	0
ENSG00000244332	RP11-119K6.6	chr10:96337195-96370995	processed_transcript	645	9	18	0	0	#NAME?	0.0650789	1	18	0
ENSG00000251838	SNORA31	chr11:37723674-37723770	snoRNA	96	9	0	18	Inf	Inf	0.0650789	1	0	18
ENSG00000184009	ACTG1	chr17:79476998-79479827	protein_coding	1919	50965	76157	25773	0.338419	-1.56312	0.065182	1	76157	25773
ENSG00000211789	TRAV12-2	chr14:22356036-22356682	TR_V_gene	445	233.5	109	358	3.2844	1.71563	0.065193	1	109	358
ENSG00000252166	U1	chrY:20278733-20278893	snRNA	160	477	232	722	3.11207	1.63787	0.0652461	1	232	722
ENSG00000005102	MEOX1	chr17:41717755-41739322	protein_coding	2707	134	209	59	0.282297	-1.82472	0.0653288	1	209	59
ENSG00000229129	ACTG1P2	chrY:19868880-19870005	pseudogene	1125	63.5	103	24	0.23301	-2.10154	0.0653437	1	103	24
ENSG00000240756	AL132988.2	chr14:32954251-32954320	Mt_tRNA_pseudogene	69	118	51	185	3.62745	1.85896	0.0653606	1	51	185
ENSG00000125910	S1PR4	chr19:3178735-3180329	protein_coding	1594	1782.5	893	2672	2.99216	1.58119	0.0654569	1	893	2672
ENSG00000206601	U6	chr4:109573305-109573412	snRNA	107	65.5	25	106	4.24	2.08406	0.0655409	1	25	106
ENSG00000111913	FAM65B	chr6:24804512-25042238	protein_coding	7232	5040	2544	7536	2.96226	1.5667	0.0656676	1	2544	7536
ENSG00000185607	ACTBP7	chr15:44281258-44282382	pseudogene	1124	227	348	106	0.304598	-1.71502	0.0659219	1	348	106
ENSG00000124466	LYPD3	chr19:43964945-43969831	protein_coding	1712	51	84	18	0.214286	-2.22239	0.0659272	1	84	18
ENSG00000201170	U1	chr1:245297228-245297392	snRNA	164	248.5	117	380	3.24786	1.69949	0.0662549	1	117	380
ENSG00000202347	RNU1-16P	chr13:114133229-114133393	snRNA	164	288	137	439	3.20438	1.68005	0.0662696	1	137	439
ENSG00000169896	ITGAM	chr16:31271287-31344213	protein_coding	4745	199	92	306	3.32609	1.73383	0.0663319	1	92	306
ENSG00000229391	HLA-DRB6	chr6:32520489-32527799	processed_transcript	1326	185	85	285	3.35294	1.74543	0.066561	1	85	285
ENSG00000207389	RNU1-4	chr1:17067010-17067174	snRNA	164	7114	3605	10623	2.94674	1.55912	0.0665756	1	3605	10623
ENSG00000143013	LMO4	chr1:87794150-87812788	protein_coding	4015	603	297	909	3.06061	1.61382	0.0665763	1	297	909
ENSG00000212544	U1	chr1:149514089-149514256	snRNA	167	1845	928	2762	2.97629	1.57352	0.0666025	1	928	2762
ENSG00000106819	ASPN	chr9:95218486-95244788	protein_coding	2487	55	90	20	0.222222	-2.16993	0.0666196	1	90	20
ENSG00000186594	C17orf91	chr17:1614804-1619504	lincRNA	1365	91.5	38	145	3.81579	1.93198	0.0666225	1	38	145
ENSG00000222659	U2	chr6:121901477-121901667	snRNA	190	91.5	38	145	3.81579	1.93198	0.0666225	1	38	145
ENSG00000179115	FARSA	chr19:13033283-13044558	protein_coding	1853	1659.5	2485	834	0.335614	-1.57513	0.0666985	1	2485	834
ENSG00000143502	SUSD4	chr1:223394160-223537544	protein_coding	4865	165	75	255	3.4	1.76553	0.0669174	1	75	255
ENSG00000238082	AC009948.7	chr2:179319442-179320155	pseudogene	713	151	234	68	0.290598	-1.7829	0.0671854	1	234	68
ENSG00000156304	SCAF4	chr21:33043312-33104431	protein_coding	5977	647	974	320	0.328542	-1.60585	0.0672131	1	974	320
ENSG00000238916	hsa-mir-1977	chr1:566186-566265	miRNA	79	639	316	962	3.0443	1.60611	0.0672826	1	316	962
ENSG00000180914	OXTR	chr3:8792093-8811314	protein_coding	4514	137	61	213	3.4918	1.80397	0.0674638	1	61	213
ENSG00000201512	SNORA71C	chr20:37058312-37058446	snoRNA	134	829	413	1245	3.01453	1.59193	0.0675064	1	413	1245
ENSG00000133816	MICAL2	chr11:12115542-12285334	protein_coding	15819	1819.5	2721	918	0.337376	-1.56757	0.0676376	1	2721	918
ENSG00000162894	FAIM3	chr1:207077730-207096592	protein_coding	2348	1277.5	642	1913	2.97975	1.57519	0.0677654	1	642	1913
ENSG00000125249	RAP2A	chr13:98086475-98120244	protein_coding	4432	1636	825	2447	2.96606	1.56855	0.0678456	1	825	2447
ENSG00000133316	WDR74	chr11:62599813-62609281	protein_coding	4247	3698	1877	5519	2.94033	1.55598	0.0678944	1	1877	5519
ENSG00000249173	RP11-701P16.4	chr4:185815024-185820608	lincRNA	795	845.5	1269	422	0.332545	-1.58838	0.0679542	1	1269	422
ENSG00000237999	RP11-394D2.1	chr9:103493521-103494621	pseudogene	1100	221.5	339	104	0.306785	-1.7047	0.0680573	1	339	104
ENSG00000258244	OSTF1P1	chr12:115025998-115026607	pseudogene	609	95	40	150	3.75	1.90689	0.06818	1	40	150
ENSG00000231552	AC104306.5	chr3:32662394-32663394	pseudogene	1000	38	12	64	5.33333	2.41504	0.0683583	1	12	64
ENSG00000252515	U6	chr1:25667461-25667525	snRNA	64	38	12	64	5.33333	2.41504	0.0683583	1	12	64
ENSG00000183473	SSTR3	chr22:37600277-37608362	protein_coding	4520	329	159	499	3.13836	1.65001	0.0685949	1	159	499
ENSG00000166681	NGFRAP1	chrX:102631267-102633005	protein_coding	1362	299.5	144	455	3.15972	1.6598	0.0686997	1	144	455
ENSG00000180150	HMGN2P9	chr22:44198423-44198652	pseudogene	229	22.5	40	5	0.125	-3	0.0687865	1	40	5
ENSG00000248641	HMGA1P2	chr4:73964538-73964862	pseudogene	324	118.5	185	52	0.281081	-1.83094	0.0690852	1	185	52
ENSG00000118257	NRP2	chr2:206546561-206662857	protein_coding	11423	258	123	393	3.19512	1.67587	0.0691054	1	123	393
ENSG00000173511	VEGFB	chr11:64002009-64006259	protein_coding	1539	256	390	122	0.312821	-1.67659	0.0691567	1	390	122
ENSG00000080603	SRCAP	chr16:30709529-30762702	protein_coding	13430	1744.5	2605	884	0.339347	-1.55917	0.0692024	1	2605	884
ENSG00000085449	WDFY1	chr2:224720432-224810104	protein_coding	5516	2901.5	1477	4326	2.92891	1.55036	0.0693076	1	1477	4326
ENSG00000227370	RP4-669P10.19	chr22:42528549-42529005	pseudogene	456	15	28	2	0.0714286	-3.80735	0.0694102	1	28	2
ENSG00000176225	RTTN	chr18:67671044-67872962	protein_coding	7126	968	1449	487	0.336094	-1.57306	0.0696268	1	1449	487
ENSG00000113269	RNF130	chr5:179345910-179499118	protein_coding	5562	238	363	113	0.311295	-1.68365	0.0696503	1	363	113
ENSG00000198900	TOP1	chr20:39657457-39753127	protein_coding	3738	1509.5	2254	765	0.339397	-1.55896	0.0697836	1	2254	765
ENSG00000126860	EVI2A	chr17:29643427-29648767	protein_coding	3086	2848.5	1452	4245	2.92355	1.54772	0.0698026	1	1452	4245
ENSG00000235211	TMSB10P2	chrX:18359335-18359466	pseudogene	131	80.5	33	128	3.87879	1.95561	0.0699893	1	33	128
ENSG00000241760	AP000807.3	chr11:68227615-68227687	tRNA_pseudogene	72	80.5	128	33	0.257812	-1.95561	0.0699893	1	128	33
ENSG00000225431	AP001626.1	chr21:44019389-44035168	lincRNA	1775	33.5	10	57	5.7	2.51096	0.0700008	1	10	57
ENSG00000183778	B3GALT5	chr21:40928368-41034816	protein_coding	3943	74.5	30	119	3.96667	1.98793	0.0700104	1	30	119
ENSG00000170989	S1PR1	chr1:101702443-101707074	protein_coding	3071	10717	5493	15941	2.90206	1.53708	0.0700485	1	5493	15941
ENSG00000201296	U4	chr12:98811673-98811816	snRNA	143	20	4	36	9	3.16993	0.070177	1	4	36
ENSG00000200959	SNORA74A	chr5:138614469-138614667	snoRNA	198	3362.5	1719	5006	2.91216	1.54209	0.0704482	1	1719	5006
ENSG00000200176	RNU1-19P	chr10:88649325-88649490	snRNA	165	473	234	712	3.04274	1.60537	0.0706036	1	234	712
ENSG00000223549	MTND5P28	chr2:120972756-120974855	pseudogene	1594	110	48	172	3.58333	1.8413	0.0706985	1	48	172
ENSG00000124334	IL9R	chrX:155227245-155251689	protein_coding	3046	225.5	107	344	3.21495	1.6848	0.0707304	1	107	344
ENSG00000240122	FABP5P11	chr22:17075978-17076375	pseudogene	397	108	169	47	0.278107	-1.84629	0.0707797	1	169	47
ENSG00000207523	SNORA66	chr1:93306275-93306408	snoRNA	133	3117	1595	4639	2.90846	1.54026	0.0709148	1	1595	4639
ENSG00000211638	IGLV8-61	chr22:22453109-22453622	IG_V_gene	414	35.5	60	11	0.183333	-2.44746	0.0710219	1	60	11
ENSG00000224722	RP11-255B23.1	chr8:128098507-128099755	pseudogene	1248	102	160	44	0.275	-1.8625	0.0710241	1	160	44
ENSG00000199458	U4	chr6:121775126-121775267	snRNA	141	100	43	157	3.65116	1.86836	0.0711053	1	43	157
ENSG00000197956	S100A6	chr1:153507074-153508720	protein_coding	972	3934	2017	5851	2.90084	1.53647	0.071163	1	2017	5851
ENSG00000231261	HMGN2P10	chr22:42105228-42105493	pseudogene	265	29	50	8	0.16	-2.64386	0.0713406	1	50	8
ENSG00000154642	C21orf91	chr21:19161283-19191703	protein_coding	6235	2993.5	1534	4453	2.90287	1.53748	0.0714867	1	1534	4453
ENSG00000211717	TRBV10-1	chr7:142231572-142232090	TR_V_gene	412	52	19	85	4.47368	2.16146	0.071517	1	19	85
ENSG00000176055	MBLAC2	chr5:89754019-89770585	protein_coding	5676	37.5	63	12	0.190476	-2.39232	0.0718376	1	63	12
ENSG00000200579	Y_RNA	chr3:38056058-38056160	misc_RNA	102	12	1	23	23	4.52356	0.0720724	1	1	23
ENSG00000202536	Y_RNA	chr4:113676972-113677073	misc_RNA	101	12	1	23	23	4.52356	0.0720724	1	1	23
ENSG00000227069	CNN2P2	chr9:42491161-42492070	pseudogene	909	12	1	23	23	4.52356	0.0720724	1	1	23
ENSG00000160224	AIRE	chr21:45705720-45718531	protein_coding	5166	64	25	103	4.12	2.04264	0.0720755	1	25	103
ENSG00000253874	IGLVIV-66-1	chr22:22412844-22413304	IG_V_pseudogene	460	68	27	109	4.03704	2.0133	0.0720821	1	27	109
ENSG00000215441	CTAGE12P	chr9:27608384-27610743	pseudogene	2359	66	26	106	4.07692	2.02748	0.0720862	1	26	106
ENSG00000198938	MT-CO3	chrM:9206-9990	protein_coding	784	18744	27816	9672	0.347714	-1.52403	0.0721035	1	27816	9672
ENSG00000243716	RP11-368J21.2	chr16:22490441-22547842	protein_coding	9234	1148.5	1713	584	0.340922	-1.55248	0.0721879	1	1713	584
ENSG00000255220	DDX18P5	chr11:130165535-130166841	pseudogene	1306	125	194	56	0.28866	-1.79256	0.0725662	1	194	56
ENSG00000138623	SEMA7A	chr15:74701629-74726300	protein_coding	3448	948	1415	481	0.339929	-1.55669	0.072586	1	1415	481
ENSG00000200204	RNU1-22P	chr16:3136143-3136301	snRNA	158	392.5	194	591	3.04639	1.6071	0.0728505	1	194	591
ENSG00000241708	AC025518.1	chr17:8450232-8450526	scRNA_pseudogene	294	479.5	239	720	3.01255	1.59099	0.0728728	1	239	720
ENSG00000194647	U1	chr7:119646029-119646155	snRNA	126	136.5	62	211	3.40323	1.7669	0.0730801	1	62	211
ENSG00000147408	CSGALNACT1	chr8:19261671-19615540	protein_coding	6580	774.5	392	1157	2.95153	1.56146	0.0732016	1	392	1157
ENSG00000115594	IL1R1	chr2:102681003-102796334	protein_coding	7083	200.5	306	95	0.310458	-1.68753	0.0732947	1	306	95
ENSG00000206917	U1	chr17:56754934-56755098	snRNA	164	1525	781	2269	2.90525	1.53866	0.0732974	1	781	2269
ENSG00000222465	RNU2-5P	chr9:72803486-72803666	snRNA	180	490	245	735	3	1.58496	0.0736462	1	245	735
ENSG00000085377	PREP	chr6:105725439-105850959	protein_coding	3762	704	1052	356	0.338403	-1.56319	0.073692	1	1052	356
ENSG00000220132	AF238380.8	chrX:49676226-49676969	pseudogene	743	33	56	10	0.178571	-2.48543	0.0739432	1	56	10
ENSG00000203747	FCGR3A	chr1:161511548-161600917	protein_coding	2977	103	45	161	3.57778	1.83906	0.0739608	1	45	161
ENSG00000207492	U6	chr12:40947962-40948069	snRNA	107	47.5	17	78	4.58824	2.19794	0.0739753	1	17	78
ENSG00000174125	TLR1	chr4:38792297-38858438	protein_coding	4533	327.5	161	494	3.06832	1.61745	0.0740431	1	161	494
ENSG00000200235	SNORA27	chr5:139959251-139959377	snoRNA	126	26.5	7	46	6.57143	2.71621	0.0741252	1	7	46
ENSG00000206779	Y_RNA	chr1:28749065-28749166	misc_RNA	101	26.5	7	46	6.57143	2.71621	0.0741252	1	7	46
ENSG00000135213	POM121C	chr7:75046065-75115548	protein_coding	8771	780	1164	396	0.340206	-1.55552	0.0741974	1	1164	396
ENSG00000165178	NCF1C	chr7:74572444-74587848	pseudogene	1892	99	155	43	0.277419	-1.84986	0.0742408	1	155	43
ENSG00000108829	LRRC59	chr17:48458598-48474914	protein_coding	2910	1832	2721	943	0.346564	-1.52881	0.0743786	1	2721	943
ENSG00000206599	U6	chr19:50267780-50267887	snRNA	107	53.5	20	87	4.35	2.12102	0.0743822	1	20	87
ENSG00000224557	HLA-DPB2	chr6:33080227-33102442	processed_transcript	2814	53.5	20	87	4.35	2.12102	0.0743822	1	20	87
ENSG00000168268	NT5DC2	chr3:52558385-52569070	protein_coding	4734	589	881	297	0.337117	-1.56868	0.0744207	1	881	297
ENSG00000175873	AC004840.9	chr7:2477397-2487485	lincRNA	2067	57.5	22	93	4.22727	2.07973	0.0744636	1	22	93
ENSG00000110852	CLEC2B	chr12:10005582-10022735	protein_coding	2638	789	401	1177	2.93516	1.55344	0.0744773	1	401	1177
ENSG00000142694	FAM176B	chr1:36787631-36789755	protein_coding	1211	93	40	146	3.65	1.8679	0.0746741	1	40	146
ENSG00000163644	PPM1K	chr4:89183314-89205921	protein_coding	4974	1238	635	1841	2.89921	1.53566	0.0747968	1	635	1841
ENSG00000092051	JPH4	chr14:24037243-24048009	protein_coding	5307	106.5	47	166	3.53191	1.82045	0.0751925	1	47	166
ENSG00000126790	C14orf149	chr14:59927080-59951148	protein_coding	3504	245.5	119	372	3.12605	1.64434	0.0753465	1	119	372
ENSG00000199172	MIR331	chr12:95702195-95702289	miRNA	94	8.5	17	0	0	#NAME?	0.0755558	1	17	0
ENSG00000200287	Y_RNA	chr2:144654830-144654929	misc_RNA	99	8.5	0	17	Inf	Inf	0.0755558	1	0	17
ENSG00000201023	Y_RNA	chr6:109626696-109626798	misc_RNA	102	8.5	0	17	Inf	Inf	0.0755558	1	0	17
ENSG00000225660	RP1-73A14.1	chrX:146036592-146036727	pseudogene	135	8.5	17	0	0	#NAME?	0.0755558	1	17	0
ENSG00000253232	RP11-359B20.5	chr8:33380671-33380809	pseudogene	138	8.5	0	17	Inf	Inf	0.0755558	1	0	17
ENSG00000169129	AFAP1L2	chr10:116054582-116164515	protein_coding	6045	201	96	306	3.1875	1.67243	0.0757013	1	96	306
ENSG00000256642	AC136932.2	chr16:33961051-33962503	protein_coding	1452	1794.5	2662	927	0.348234	-1.52187	0.0757213	1	2662	927
ENSG00000201852	U6	chr18:19760072-19760179	snRNA	107	28.5	8	49	6.125	2.61471	0.0758495	1	8	49
ENSG00000082074	FYB	chr5:39105337-39274630	protein_coding	6123	5491.5	2857	8126	2.84424	1.50804	0.0758549	1	2857	8126
ENSG00000128917	DLL4	chr15:41221546-41231237	protein_coding	3383	39	13	65	5	2.32193	0.0760311	1	13	65
ENSG00000202339	U4	chr21:23577510-23577651	snRNA	141	19.5	4	35	8.75	3.12928	0.0761703	1	4	35
ENSG00000203819	HIST2H2BD	chr1:149821965-149822340	pseudogene	375	141	217	65	0.299539	-1.73918	0.0762106	1	217	65
ENSG00000135269	TES	chr7:115850546-115898837	protein_coding	4307	3935	2048	5822	2.84277	1.5073	0.0764645	1	2048	5822
ENSG00000180644	PRF1	chr10:72357103-72362531	protein_coding	2534	708	361	1055	2.92244	1.54717	0.0765124	1	361	1055
ENSG00000199283	U1	chr7:139941669-139941832	snRNA	163	108	48	168	3.5	1.80735	0.0765408	1	48	168
ENSG00000229367	HMGN2P19	chr1:229706278-229706543	pseudogene	265	90.5	142	39	0.274648	-1.86434	0.0765868	1	142	39
ENSG00000208506	RNU4ATAC	chr2:122288456-122288583	snRNA	127	6035	3147	8923	2.8354	1.50355	0.0765886	1	3147	8923
ENSG00000213626	LBH	chr2:30454396-30546596	protein_coding	4535	3049.5	1586	4513	2.84552	1.50869	0.0766851	1	1586	4513
ENSG00000238554	U1	chr6:36607321-36607449	snRNA	128	290.5	143	438	3.06294	1.61492	0.0767501	1	143	438
ENSG00000242772	AC091633.1	chr3:195180141-195180197	snRNA_pseudogene	56	14.5	2	27	13.5	3.75489	0.0768594	1	2	27
ENSG00000148840	PPRC1	chr10:103892786-103910082	protein_coding	6053	1096.5	1628	565	0.347052	-1.52678	0.0770901	1	1628	565
ENSG00000182575	NXPH3	chr17:47653219-47659652	protein_coding	2906	53	20	86	4.3	2.10434	0.0771841	1	20	86
ENSG00000144152	FBLN7	chr2:112895961-112945791	protein_coding	6576	545.5	814	277	0.340295	-1.55514	0.0776876	1	814	277
ENSG00000120694	HSPH1	chr13:31710761-31736525	protein_coding	4098	6140.5	9069	3212	0.354174	-1.49747	0.0777201	1	9069	3212
ENSG00000152270	PDE3B	chr11:14665268-14892350	protein_coding	10467	4636	2423	6849	2.82666	1.4991	0.0777599	1	2423	6849
ENSG00000253564	RP11-956J14.2	chr8:74128163-74128862	pseudogene	699	32.5	55	10	0.181818	-2.45943	0.0781255	1	55	10
ENSG00000157514	TSC22D3	chrX:106956450-107020572	protein_coding	4766	1101	569	1633	2.86995	1.52102	0.07814	1	569	1633
ENSG00000258441	CTD-2552B11.4	chr14:21668237-21675059	lincRNA	5715	325.5	489	162	0.331288	-1.59384	0.0782709	1	489	162
ENSG00000134874	DZIP1	chr13:96230456-96296957	protein_coding	8469	105.5	47	164	3.48936	1.80296	0.0783025	1	47	164
ENSG00000186591	UBE2H	chr7:129470571-129592789	protein_coding	6392	1593.5	828	2359	2.84903	1.51047	0.0783064	1	828	2359
ENSG00000235863	B3GALT4	chr6:33244916-33246602	protein_coding	1686	163	77	249	3.23377	1.69322	0.0786119	1	77	249
ENSG00000100350	FOXRED2	chr22:36883236-36903148	protein_coding	5577	351.5	527	176	0.333966	-1.58223	0.0789865	1	527	176
ENSG00000199867	Y_RNA	chr18:59998044-59998146	misc_RNA	102	26	7	45	6.42857	2.6845	0.079135	1	7	45
ENSG00000095794	CREM	chr10:35415718-35501886	protein_coding	5558	1709.5	2528	891	0.352453	-1.5045	0.0791643	1	2528	891
ENSG00000199879	U1	chr1:147735750-147735907	snRNA	157	239	117	361	3.08547	1.62549	0.0792321	1	117	361
ENSG00000250044	AC011489.1	chr19:45632291-45641075	lincRNA	4433	95.5	149	42	0.281879	-1.82685	0.0794798	1	149	42
ENSG00000198839	ZNF277	chr7:111846642-111983151	protein_coding	4014	906.5	469	1344	2.86567	1.51887	0.0798076	1	469	1344
ENSG00000136811	ODF2	chr9:131217465-131263239	protein_coding	5899	847.5	1257	438	0.348449	-1.52098	0.0799044	1	1257	438
ENSG00000226642	AC026166.1	chr3:12111694-12112860	pseudogene	1166	517.5	771	264	0.342412	-1.54619	0.0799621	1	771	264
ENSG00000220008	LINGO3	chr19:2289773-2308156	protein_coding	2130	91.5	40	143	3.575	1.83794	0.0799912	1	40	143
ENSG00000125538	IL1B	chr2:113587327-113594480	protein_coding	3096	40.5	67	14	0.208955	-2.25873	0.0800192	1	67	14
ENSG00000230747	AC021188.4	chr2:96973000-96987469	processed_transcript	740	40.5	14	67	4.78571	2.25873	0.0800192	1	14	67
ENSG00000148843	PDCD11	chr10:105156404-105206049	protein_coding	7385	2334.5	3446	1223	0.354904	-1.4945	0.0800539	1	3446	1223
ENSG00000211814	TRAV35	chr14:22689791-22690371	TR_V_gene	330	76	32	120	3.75	1.90689	0.0800859	1	32	120
ENSG00000124610	HIST1H1A	chr6:26017259-26018040	protein_coding	781	837.5	1242	433	0.348631	-1.52023	0.0801393	1	1242	433
ENSG00000136099	PCDH8	chr13:53418108-53422775	protein_coding	4003	50.5	19	82	4.31579	2.10962	0.0801979	1	19	82
ENSG00000115339	GALNT3	chr2:166604100-166651192	protein_coding	4686	253.5	125	382	3.056	1.61164	0.0802835	1	125	382
ENSG00000184678	HIST2H2BE	chr1:149856009-149858232	protein_coding	2223	3645	5374	1916	0.356531	-1.4879	0.0803083	1	5374	1916
ENSG00000132109	TRIM21	chr11:4406126-4414926	protein_coding	1952	1662	869	2455	2.82509	1.49829	0.0804698	1	869	2455
ENSG00000204010	IFIT1B	chr10:91137812-91144962	protein_coding	1972	28	8	48	6	2.58496	0.0806656	1	8	48
ENSG00000207427	SNORA51	chr20:2635712-2635844	snoRNA	132	437	222	652	2.93694	1.55431	0.0806829	1	222	652
ENSG00000153283	CD96	chr3:111260925-111384597	protein_coding	5098	6093	3213	8973	2.79272	1.48167	0.0807866	1	3213	8973
ENSG00000075426	FOSL2	chr2:28615314-28640179	protein_coding	7157	1274.5	1884	665	0.352972	-1.50237	0.0808907	1	1884	665
ENSG00000256663	RP11-424C20.2	chr12:20704523-20705946	pseudogene	1423	520	774	266	0.343669	-1.54091	0.0808952	1	774	266
ENSG00000091137	SLC26A4	chr7:107301079-107358254	protein_coding	5800	97	151	43	0.284768	-1.81214	0.0809784	1	151	43
ENSG00000101384	JAG1	chr20:10618331-10654608	protein_coding	6488	129.5	60	199	3.31667	1.72973	0.0810619	1	60	199
ENSG00000154146	NRGN	chr11:124609828-124617869	protein_coding	2002	68	108	28	0.259259	-1.94753	0.0811277	1	108	28
ENSG00000200208	Y_RNA	chr20:23438220-23438322	misc_RNA	102	11.5	1	22	22	4.45943	0.0812058	1	1	22
ENSG00000201955	RNY3P1	chr5:78466056-78466158	misc_RNA	102	11.5	1	22	22	4.45943	0.0812058	1	1	22
ENSG00000228668	TRGV5P	chr7:38384630-38385100	TR_V_pseudogene	354	11.5	22	1	0.0454545	-4.45943	0.0812058	1	22	1
ENSG00000136960	ENPP2	chr8:120569325-120685693	protein_coding	6821	158	75	241	3.21333	1.68407	0.0812263	1	75	241
ENSG00000185432	METTL7A	chr12:51317254-51326300	protein_coding	4083	222.5	109	336	3.08257	1.62413	0.0812825	1	109	336
ENSG00000163131	CTSS	chr1:150702550-150738433	protein_coding	4352	2765	1455	4075	2.80069	1.48578	0.0813102	1	1455	4075
ENSG00000102575	ACP5	chr19:11685476-11689801	protein_coding	1688	389	197	581	2.94924	1.56034	0.0813204	1	197	581
ENSG00000128683	GAD1	chr2:171669722-171717661	protein_coding	8242	175	84	266	3.16667	1.66297	0.08144	1	84	266
ENSG00000143355	LHX9	chr1:197881617-197904608	protein_coding	8507	79.5	34	125	3.67647	1.87832	0.081675	1	34	125
ENSG00000207441	RNU6-21	chr16:62221443-62221550	snRNA	107	133	62	204	3.29032	1.71823	0.0819015	1	62	204
ENSG00000124159	MATN4	chr20:43922084-43937169	protein_coding	2467	62	25	99	3.96	1.9855	0.0819193	1	25	99
ENSG00000007255	TRAPPC6A	chr19:45666186-45681485	protein_coding	794	390	198	582	2.93939	1.55552	0.0821834	1	198	582
ENSG00000135821	GLUL	chr1:182350838-182361341	protein_coding	9032	2426	1279	3573	2.79359	1.48212	0.0823753	1	1279	3573
ENSG00000222544	U6	chr12:95832512-95832619	snRNA	107	32	10	54	5.4	2.43296	0.0825631	1	10	54
ENSG00000236086	HMGN2P28	chr6:2341683-2341950	pseudogene	267	23.5	41	6	0.146341	-2.77259	0.0826365	1	41	6
ENSG00000134072	CAMK1	chr3:9799025-9811676	protein_coding	2720	425	633	217	0.342812	-1.54451	0.0829388	1	633	217
ENSG00000131196	NFATC1	chr18:77155771-77289325	protein_coding	5206	536	796	276	0.346734	-1.5281	0.0829714	1	796	276
ENSG00000206967	Y_RNA	chr11:108100229-108100331	misc_RNA	102	34	11	57	5.18182	2.37346	0.0831107	1	11	57
ENSG00000222389	U2	chr3:81558626-81558815	snRNA	189	34	11	57	5.18182	2.37346	0.0831107	1	11	57
ENSG00000099365	STX1B	chr16:31000576-31021824	protein_coding	4539	52	20	84	4.2	2.07039	0.0831381	1	20	84
ENSG00000171596	NMUR1	chr2:232387870-232395206	protein_coding	3298	52	20	84	4.2	2.07039	0.0831381	1	20	84
ENSG00000221132	AL035422.1	chrX:100682380-100682483	miRNA	103	52	84	20	0.238095	-2.07039	0.0831381	1	84	20
ENSG00000199932	RNU1-18P	chr6:122532793-122532957	snRNA	164	421	215	627	2.91628	1.54413	0.0831534	1	215	627
ENSG00000105327	BBC3	chr19:47724078-47736023	protein_coding	2095	308	155	461	2.97419	1.5725	0.0832357	1	155	461
ENSG00000207198	U6	chr4:41115958-41116062	snRNA	104	104	47	161	3.42553	1.77633	0.0832364	1	47	161
ENSG00000137414	FAM8A1	chr6:17600582-17611950	protein_coding	4680	556	287	825	2.87456	1.52334	0.0834584	1	287	825
ENSG00000226555	AGKP1	chrY:16750975-16752238	pseudogene	1263	36	60	12	0.2	-2.32193	0.0834724	1	60	12
ENSG00000212170	U1	chr15:82466564-82466726	snRNA	162	1031	540	1522	2.81852	1.49494	0.0835808	1	540	1522
ENSG00000138413	IDH1	chr2:209100950-209130798	protein_coding	4721	1014	531	1497	2.81921	1.49529	0.0836194	1	531	1497
ENSG00000236935	AP003774.1	chr11:64092521-64096976	processed_transcript	672	46	17	75	4.41176	2.14136	0.0836624	1	17	75
ENSG00000239180	Y_RNA	chr9:72926522-72926617	misc_RNA	95	46	17	75	4.41176	2.14136	0.0836624	1	17	75
ENSG00000239878	AC108930.1	chr4:122852945-122853021	snRNA_pseudogene	76	38	13	63	4.84615	2.27684	0.0836903	1	13	63
ENSG00000106077	ABHD11	chr7:73150423-73153197	protein_coding	2289	172	261	83	0.318008	-1.65287	0.083782	1	261	83
ENSG00000222973	U2	chr9:2162762-2162953	snRNA	191	463	238	688	2.89076	1.53145	0.0842185	1	238	688
ENSG00000102524	TNFSF13B	chr13:108903587-108959385	protein_coding	1612	493	254	732	2.88189	1.52702	0.0842323	1	254	732
ENSG00000249004	RP11-752L20.1	chr4:148379875-148380473	pseudogene	598	63.5	101	26	0.257426	-1.95777	0.0842599	1	101	26
ENSG00000123685	BATF3	chr1:212859759-212873327	protein_coding	2713	933.5	489	1378	2.818	1.49467	0.0843114	1	489	1378
ENSG00000212615	SNORD58	chr14:45557445-45557511	snoRNA	66	25.5	7	44	6.28571	2.65208	0.0845088	1	7	44
ENSG00000165271	NOL6	chr9:33461438-33473941	protein_coding	5932	2278	3349	1207	0.360406	-1.4723	0.0845287	1	3349	1207
ENSG00000198064	RP11-347C12.1	chr16:30234257-30257122	protein_coding	5351	173.5	263	84	0.319392	-1.6466	0.0846141	1	263	84
ENSG00000106546	AHR	chr7:17338245-17385776	protein_coding	6661	1687	2482	892	0.359388	-1.47639	0.0847528	1	2482	892
ENSG00000211840	TRAJ49	chr14:22958475-22958531	TR_J_gene	56	16.5	3	30	10	3.32193	0.0847986	1	3	30
ENSG00000100167	2014-09-03	chr22:42372275-42394225	protein_coding	5427	226	112	340	3.03571	1.60204	0.084891	1	112	340
ENSG00000201138	Y_RNA	chr7:75010914-75011015	misc_RNA	101	14	2	26	13	3.70044	0.0851689	1	2	26
ENSG00000108176	DNAJC12	chr10:69556426-69597924	protein_coding	1751	145	69	221	3.2029	1.67938	0.0851915	1	69	221
ENSG00000233247	GS1-257G1.1	chrX:14262324-14263544	pseudogene	1220	111	171	51	0.298246	-1.74543	0.0852282	1	171	51
ENSG00000131686	CA6	chr1:9005921-9035151	protein_coding	2348	57.5	92	23	0.25	-2	0.085292	1	92	23
ENSG00000211803	TRAV23DV6	chr14:22554683-22555238	TR_V_gene	409	222	110	334	3.03636	1.60234	0.0853118	1	110	334
ENSG00000232794	RP11-33N11.1	chrX:63264184-63264938	pseudogene	754	92	143	41	0.286713	-1.80232	0.085339	1	143	41
ENSG00000172123	SLFN12	chr17:33738078-33760218	protein_coding	3284	235	117	353	3.01709	1.59316	0.0855248	1	117	353
ENSG00000199673	SNORD16	chr15:66795149-66795248	snoRNA	99	3355.5	1787	4924	2.75546	1.46229	0.0856032	1	1787	4924
ENSG00000136573	BLK	chr8:11351509-11422113	protein_coding	4804	55.5	89	22	0.247191	-2.0163	0.0856341	1	89	22
ENSG00000207033	U6	chrX:115532007-115532113	snRNA	106	55.5	22	89	4.04545	2.0163	0.0856341	1	22	89
ENSG00000199866	Y_RNA	chr2:173422878-173422980	misc_RNA	102	27.5	8	47	5.875	2.55459	0.0858108	1	8	47
ENSG00000207110	U1	chr8:129011376-129011540	snRNA	164	1482	785	2179	2.7758	1.4729	0.0860239	1	785	2179
ENSG00000012822	CALCOCO1	chr12:54104901-54121529	protein_coding	6302	746.5	391	1102	2.81841	1.49488	0.0860648	1	391	1102
ENSG00000198574	SH2D1B	chr1:162365055-162381928	protein_coding	2797	97.5	44	151	3.43182	1.77897	0.0860763	1	44	151
ENSG00000227376	FTH1P16	chr11:77445519-77446071	pseudogene	552	67	106	28	0.264151	-1.92057	0.0861196	1	106	28
ENSG00000150687	PRSS23	chr11:86502100-86663886	protein_coding	11655	214	322	106	0.329193	-1.603	0.0862003	1	322	106
ENSG00000253372	RP11-44N11.1	chr8:123819984-123828756	processed_transcript	1018	21	37	5	0.135135	-2.88753	0.0862755	1	37	5
ENSG00000149573	MPZL2	chr11:118124117-118135251	protein_coding	4753	159.5	242	77	0.318182	-1.65208	0.0865279	1	242	77
ENSG00000222231	U2	chr8:77177777-77177967	snRNA	190	65	27	103	3.81481	1.93161	0.0865328	1	27	103
ENSG00000196890	HIST3H2BB	chr1:228645807-228646259	protein_coding	452	2958	1578	4338	2.74905	1.45893	0.0865759	1	1578	4338
ENSG00000200269	U6	chr4:48108097-48108205	snRNA	108	29.5	9	50	5.55556	2.47393	0.0866959	1	9	50
ENSG00000229325	ACAP2-IT1	chr3:195001451-195003470	processed_transcript	690	29.5	50	9	0.18	-2.47393	0.0866959	1	50	9
ENSG00000207099	U6	chr12:65489528-65489635	snRNA	107	127.5	60	195	3.25	1.70044	0.0867173	1	60	195
ENSG00000167840	ZNF232	chr17:5008929-5026397	protein_coding	2664	238	357	119	0.333333	-1.58496	0.0867447	1	357	119
ENSG00000236876	TMSB4XP1	chr1:42965875-42966067	pseudogene	192	5856	3135	8577	2.73589	1.45201	0.0868477	1	3135	8577
ENSG00000075043	KCNQ2	chr20:62037541-62103993	protein_coding	4494	63	26	100	3.84615	1.94342	0.086954	1	26	100
ENSG00000251544	MTND5P12	chr5:93903165-93904614	pseudogene	1449	31.5	53	10	0.188679	-2.40599	0.0872725	1	53	10
ENSG00000106366	SERPINE1	chr7:100770369-100782547	protein_coding	3190	61	25	97	3.88	1.95606	0.0873828	1	25	97
ENSG00000123609	NMI	chr2:152126978-152146571	protein_coding	3480	2038	1087	2989	2.74977	1.45931	0.0875609	1	1087	2989
ENSG00000244033	AC027419.1	chr8:118030184-118030487	scRNA_pseudogene	303	33.5	11	56	5.09091	2.34792	0.087618	1	11	56
ENSG00000119782	FKBP1B	chr2:24272570-24286551	protein_coding	1677	41.5	15	68	4.53333	2.18057	0.0876277	1	15	68
ENSG00000235408	AL080249.2	chr20:37053842-37053978	lincRNA	136	2699.5	1443	3956	2.74151	1.45497	0.0876283	1	1443	3956
ENSG00000235842	RP11-356I2.2	chr6:138144809-138147031	lincRNA	1025	39.5	14	65	4.64286	2.21501	0.0877663	1	14	65
ENSG00000199075	MIR26A1	chr3:38010894-38010971	miRNA	77	8	0	16	Inf	Inf	0.0878935	1	0	16
ENSG00000202014	Y_RNA	chr4:48155450-48155552	misc_RNA	102	8	0	16	Inf	Inf	0.0878935	1	0	16
ENSG00000222373	RNY5P5	chr6:25192640-25192718	misc_RNA	78	8	0	16	Inf	Inf	0.0878935	1	0	16
ENSG00000228626	RP11-495P10.9	chr1:147760106-147761057	pseudogene	285	8	0	16	Inf	Inf	0.0878935	1	0	16
ENSG00000238804	snoU13	chr17:47034011-47034115	snoRNA	104	8	0	16	Inf	Inf	0.0878935	1	0	16
ENSG00000244278	AP000235.3	chr21:26427847-26442219	lincRNA	479	8	0	16	Inf	Inf	0.0878935	1	0	16
ENSG00000255036	RP11-23J9.4	chr9:100000778-100139569	processed_transcript	7116	8	0	16	Inf	Inf	0.0878935	1	0	16
ENSG00000130204	TOMM40	chr19:45394476-45406935	protein_coding	1791	1164.5	1711	618	0.361192	-1.46916	0.0880614	1	1711	618
ENSG00000237794	TOP1P1	chr1:171308439-171309103	pseudogene	664	142	216	68	0.314815	-1.66742	0.0881451	1	216	68
ENSG00000206596	RNU1-7	chr14:35015919-35016083	snRNA	164	41561	22381	60741	2.71395	1.4404	0.0882577	1	22381	60741
ENSG00000232177	MTND4P24	chrX:125606867-125607264	pseudogene	397	95	147	43	0.292517	-1.77341	0.0883939	1	147	43
ENSG00000070814	TCOF1	chr5:149737201-149779870	protein_coding	11277	2098.5	3075	1122	0.364878	-1.45451	0.088468	1	3075	1122
ENSG00000229344	RP5-857K21.7	chr1:568136-568818	pseudogene	682	8752	12795	4709	0.368034	-1.44209	0.08854	1	12795	4709
ENSG00000108679	LGALS3BP	chr17:76967337-76976061	protein_coding	2257	1717.5	917	2518	2.74591	1.45728	0.0886249	1	917	2518
ENSG00000189077	TMEM120A	chr7:75616154-75623977	processed_transcript	2004	521	272	770	2.83088	1.50125	0.0886491	1	272	770
ENSG00000180758	GPR157	chr1:9160363-9189250	protein_coding	5393	253.5	379	128	0.337731	-1.56605	0.0887952	1	379	128
ENSG00000182841	RP1-222E13.10	chr22:42951228-42978044	processed_transcript	5092	420.5	623	218	0.34992	-1.5149	0.0889151	1	623	218
ENSG00000118894	FAM86A	chr16:5134304-5147809	protein_coding	2390	264.5	395	134	0.339241	-1.55962	0.0890257	1	395	134
ENSG00000163565	IFI16	chr1:158969757-159024945	protein_coding	5148	13064	7042	19086	2.71031	1.43846	0.0890455	1	7042	19086
ENSG00000071205	ARHGAP10	chr4:148653213-148993931	protein_coding	10759	633.5	333	934	2.8048	1.4879	0.0890977	1	333	934
ENSG00000207367	U6	chrX:48635379-48635486	snRNA	107	218	109	327	3	1.58496	0.089102	1	109	327
ENSG00000143368	SF3B4	chr1:149895208-149900236	protein_coding	2245	1030	1513	547	0.361533	-1.4678	0.08912	1	1513	547
ENSG00000134940	ACRV1	chr11:125541416-125551018	protein_coding	2212	53	85	21	0.247059	-2.01707	0.0891487	1	85	21
ENSG00000225267	RPL8P2	chr21:31635697-31636199	pseudogene	502	64.5	102	27	0.264706	-1.91754	0.0892348	1	102	27
ENSG00000070540	WIPI1	chr17:66417422-66453653	protein_coding	1923	370	191	549	2.87435	1.52323	0.0893589	1	191	549
ENSG00000179409	GEMIN4	chr17:647660-655501	protein_coding	3741	1420	2082	758	0.364073	-1.4577	0.0893903	1	2082	758
ENSG00000100979	PLTP	chr20:44527398-44540794	protein_coding	2402	51	20	82	4.1	2.03562	0.0895933	1	20	82
ENSG00000206790	Y_RNA	chr12:100651465-100651568	misc_RNA	103	18.5	4	33	8.25	3.04439	0.089859	1	4	33
ENSG00000239043	SNORD127	chr14:45580085-45580171	snoRNA	86	981.5	522	1441	2.76054	1.46495	0.0900516	1	522	1441
ENSG00000100644	HIF1A	chr14:62162230-62214976	protein_coding	5711	2545	3722	1368	0.367544	-1.44401	0.0901101	1	3722	1368
ENSG00000206593	U6	chr5:108350534-108350641	snRNA	107	79.5	35	124	3.54286	1.82491	0.0901357	1	35	124
ENSG00000173678	RP11-577H5.4	chr7:102191678-102301847	protein_coding	2708	137.5	209	66	0.315789	-1.66297	0.0902653	1	209	66
ENSG00000201545	U4	chr3:20038294-20038417	snRNA	123	25	7	43	6.14286	2.61891	0.0902746	1	7	43
ENSG00000207359	U6	chr8:90912948-90913052	snRNA	104	70	30	110	3.66667	1.87447	0.0903391	1	30	110
ENSG00000133706	LARS	chr5:145492600-145562223	protein_coding	8118	1309	1918	700	0.364964	-1.45418	0.0905571	1	1918	700
ENSG00000122877	EGR2	chr10:64571755-64679660	protein_coding	3700	799	1174	424	0.361158	-1.4693	0.0907455	1	1174	424
ENSG00000170345	FOS	chr14:75745476-75748933	protein_coding	3237	402	209	595	2.84689	1.50939	0.0907604	1	209	595
ENSG00000222036	POTEG	chr14:19553364-19590078	protein_coding	7367	665.5	979	352	0.359551	-1.47573	0.0911169	1	979	352
ENSG00000211767	TRBJ2-3	chr7:142494530-142494579	TR_J_gene	49	43	16	70	4.375	2.12928	0.09127	1	16	70
ENSG00000145491	ROPN1L	chr5:10441635-10472141	protein_coding	1817	27	8	46	5.75	2.52356	0.0913085	1	8	46
ENSG00000199514	U6	chr3:38345263-38345370	snRNA	107	27	8	46	5.75	2.52356	0.0913085	1	8	46
ENSG00000248126	CTD-2012J19.2	chr5:1598241-1598362	pseudogene	121	27	46	8	0.173913	-2.52356	0.0913085	1	46	8
ENSG00000223808	RP11-428L9.2	chr10:9012087-9015431	lincRNA	677	11	21	1	0.047619	-4.39232	0.0915908	1	21	1
ENSG00000240005	RP11-293A21.1	chr4:26861427-26862221	processed_transcript	589	11	1	21	21	4.39232	0.0915908	1	1	21
ENSG00000241848	AL031296.1	chr1:12590391-12590475	scRNA_pseudogene	84	11	1	21	21	4.39232	0.0915908	1	1	21
ENSG00000251845	Y_RNA	chr1:55950543-55950645	misc_RNA	102	11	1	21	21	4.39232	0.0915908	1	1	21
ENSG00000256914	RP11-467L20.7	chr11:61580974-61582121	processed_transcript	574	11	21	1	0.047619	-4.39232	0.0915908	1	21	1
ENSG00000181467	RAP2B	chr3:152880028-152886265	protein_coding	6237	2118	1141	3095	2.71253	1.43964	0.0916167	1	1141	3095
ENSG00000239326	AL161450.3	chr9:5095157-5095226	Mt_tRNA_pseudogene	69	41	15	67	4.46667	2.1592	0.0916281	1	15	67
ENSG00000252311	U1	chr16:85815380-85815505	snRNA	125	41	15	67	4.46667	2.1592	0.0916281	1	15	67
ENSG00000179294	C17orf96	chr17:36827960-36831187	protein_coding	3227	528	778	278	0.357326	-1.48469	0.0919067	1	778	278
ENSG00000115226	FNDC4	chr2:27714749-27718112	protein_coding	1982	29	9	49	5.44444	2.44478	0.0919371	1	9	49
ENSG00000197208	SLC22A4	chr5:131630135-131679899	protein_coding	2688	29	49	9	0.183673	-2.44478	0.0919371	1	49	9
ENSG00000207169	U6	chr17:74333396-74333503	snRNA	107	161	79	243	3.07595	1.62103	0.0919619	1	79	243
ENSG00000159164	SV2A	chr1:149874869-149889434	protein_coding	4824	636.5	337	936	2.77745	1.47376	0.0920045	1	337	936
ENSG00000166762	CATSPER2	chr15:43920700-43960316	protein_coding	8403	953	509	1397	2.7446	1.45659	0.0920425	1	509	1397
ENSG00000203907	OOEP	chr6:74078277-74104856	protein_coding	1467	101.5	47	156	3.31915	1.73081	0.0922369	1	47	156
ENSG00000035664	DAPK2	chr15:64199234-64338521	protein_coding	2628	31	10	52	5.2	2.37851	0.0922709	1	10	52
ENSG00000112115	IL17A	chr6:52051184-52055436	protein_coding	1859	31	52	10	0.192308	-2.37851	0.0922709	1	52	10
ENSG00000143569	UBAP2L	chr1:154192654-154243986	protein_coding	7503	3451.5	5035	1868	0.371003	-1.4305	0.0923008	1	5035	1868
ENSG00000169122	FAM110B	chr8:58907067-59116838	protein_coding	4943	71.5	31	112	3.6129	1.85316	0.092363	1	31	112
ENSG00000251209	AC024651.1	chr15:98285542-98417780	lincRNA	1941	71.5	31	112	3.6129	1.85316	0.092363	1	31	112
ENSG00000173221	GLRX	chr5:95087022-95158709	protein_coding	6508	1177.5	632	1723	2.72627	1.44693	0.0927194	1	632	1723
ENSG00000241093	AC021914.1	chr11:10530735-10530804	Mt_tRNA_pseudogene	69	4981	2703	7259	2.68553	1.42521	0.0928199	1	2703	7259
ENSG00000199751	Y_RNA	chrX:70710915-70711017	misc_RNA	102	16	3	29	9.66667	3.27302	0.0929378	1	3	29
ENSG00000253692	IGHEP1	chr14:106188130-106188864	IG_C_pseudogene	651	16	29	3	0.103448	-3.27302	0.0929378	1	29	3
ENSG00000251898	SCARNA11	chr12:6690639-6690775	snoRNA	136	697.5	371	1024	2.76011	1.46472	0.0929812	1	371	1024
ENSG00000207100	SNORA8	chrX:132286781-132286920	snoRNA	139	50.5	20	81	4.05	2.01792	0.0930227	1	20	81
ENSG00000207392	SNORA20	chr6:160201281-160201413	snoRNA	132	5500.5	2988	8013	2.68173	1.42316	0.0931347	1	2988	8013
ENSG00000221462	SNORA76	chr17:62223696-62223831	snoRNA	135	1738.5	939	2538	2.70288	1.4345	0.0934798	1	939	2538
ENSG00000211890	IGHA2	chr14:106053225-106054732	IG_C_gene	1071	158.5	239	78	0.32636	-1.61546	0.0936141	1	239	78
ENSG00000183199	AC093768.1	chr4:88812994-88815167	pseudogene	2173	7485.5	10897	4074	0.373864	-1.41941	0.0936156	1	10897	4074
ENSG00000170571	EMB	chr5:49692025-49739082	protein_coding	5275	6412.5	3489	9336	2.67584	1.41999	0.0936504	1	3489	9336
ENSG00000201457	SNORA55	chr1:40033045-40033180	snoRNA	135	798.5	427	1170	2.74005	1.4542	0.0939861	1	427	1170
ENSG00000201922	U1	chr3:102878803-102878968	snRNA	165	461	243	679	2.79424	1.48246	0.0942541	1	243	679
ENSG00000168026	TTC21A	chr3:39149151-39180394	protein_coding	7720	119.5	57	182	3.19298	1.6749	0.0942584	1	57	182
ENSG00000160949	TONSL	chr8:145654164-145669827	protein_coding	7078	770.5	1129	412	0.364925	-1.45433	0.0942783	1	1129	412
ENSG00000205940	HSP90AB2P	chr4:13338102-13339926	pseudogene	1162	1175	1717	633	0.368666	-1.43961	0.0943317	1	1717	633
ENSG00000244194	AC097709.1	chr4:74877298-74877593	scRNA_pseudogene	295	106.5	50	163	3.26	1.70487	0.0944062	1	50	163
ENSG00000201511	Y_RNA	chr3:101366264-101366366	misc_RNA	102	13.5	2	25	12.5	3.64386	0.094443	1	2	25
ENSG00000202414	Y_RNA	chr20:25195333-25195434	misc_RNA	101	13.5	2	25	12.5	3.64386	0.094443	1	2	25
ENSG00000211825	TRDJ1	chr14:22919080-22919131	TR_J_gene	51	13.5	2	25	12.5	3.64386	0.094443	1	2	25
ENSG00000258980	RP11-382E15.2	chr14:65995547-65996292	pseudogene	413	13.5	25	2	0.08	-3.64386	0.094443	1	25	2
ENSG00000222009	BTBD19	chr1:45274153-45281257	protein_coding	3520	93.5	144	43	0.298611	-1.74366	0.0944445	1	144	43
ENSG00000106392	C1GALT1	chr7:7196564-7288251	protein_coding	7774	1606	869	2343	2.6962	1.43093	0.0946101	1	869	2343
ENSG00000207501	U1	chr1:148241464-148241628	snRNA	164	2679	1456	3902	2.67995	1.4222	0.0947439	1	1456	3902
ENSG00000085872	CHERP	chr19:16628699-16653341	protein_coding	5758	394.5	582	207	0.35567	-1.49139	0.0948356	1	582	207
ENSG00000173706	HEG1	chr3:124684553-124774802	protein_coding	9925	932	1363	501	0.367572	-1.4439	0.0949702	1	1363	501
ENSG00000206702	RNU1-11P	chr6:13214287-13214451	snRNA	164	3826	2085	5567	2.67002	1.41685	0.0951253	1	2085	5567
ENSG00000211734	TRBV5-1	chr7:142020495-142021363	TR_V_gene	652	337.5	176	499	2.83523	1.50346	0.0951535	1	176	499
ENSG00000207445	SNORD15B	chr11:75115464-75115610	snoRNA	146	16908.5	9246	24571	2.65747	1.41006	0.0951685	1	9246	24571
ENSG00000200834	Y_RNA	chr9:33830975-33831076	misc_RNA	101	22.5	6	39	6.5	2.70044	0.0951876	1	6	39
ENSG00000202103	U4	chr6:86702738-86702877	snRNA	139	22.5	6	39	6.5	2.70044	0.0951876	1	6	39
ENSG00000250403	RP11-15B17.2	chr4:100911893-100912634	pseudogene	741	22.5	39	6	0.153846	-2.70044	0.0951876	1	39	6
ENSG00000198804	MT-CO1	chrM:5903-7445	protein_coding	1542	126744	184118	69369	0.376764	-1.40827	0.0951936	1	184118	69369
ENSG00000125430	HS3ST3B1	chr17:14204399-14252721	protein_coding	5367	602.5	321	884	2.75389	1.46147	0.0952595	1	321	884
ENSG00000214222	TUBBP2	chr13:41958908-41959319	pseudogene	411	447	658	236	0.358663	-1.4793	0.0953944	1	658	236
ENSG00000251562	MALAT1	chr11:65265232-65273940	lincRNA	8708	54091	78551	29631	0.37722	-1.40652	0.0956685	1	78551	29631
ENSG00000164039	BDH2	chr4:104000591-104021040	protein_coding	3383	242	124	360	2.90323	1.53766	0.0956816	1	124	360
ENSG00000140043	PTGR2	chr14:74318546-74353530	protein_coding	8187	833.5	1219	448	0.367514	-1.44413	0.0958235	1	1219	448
ENSG00000171595	DNAI2	chr17:72270385-72311022	protein_coding	2573	40.5	15	66	4.4	2.1375	0.0958259	1	15	66
ENSG00000206721	Y_RNA	chr3:119929166-119929268	misc_RNA	102	40.5	15	66	4.4	2.1375	0.0958259	1	15	66
ENSG00000252574	RNU5B-6P	chr10:110944650-110944765	snRNA	115	40.5	15	66	4.4	2.1375	0.0958259	1	15	66
ENSG00000138172	CALHM2	chr10:105206542-105212660	protein_coding	3620	315	164	466	2.84146	1.50663	0.0958944	1	164	466
ENSG00000224962	RP11-450H5.2	chr3:166408974-166409503	pseudogene	529	82	37	127	3.43243	1.77923	0.0959886	1	37	127
ENSG00000107796	ACTA2	chr10:90694830-90751147	protein_coding	3027	106	50	162	3.24	1.69599	0.096288	1	50	162
ENSG00000201501	Y_RNA	chr20:49179545-49179647	misc_RNA	102	38.5	14	63	4.5	2.16993	0.096327	1	14	63
ENSG00000060982	BCAT1	chr12:24964294-25102393	protein_coding	10372	965.5	521	1410	2.70633	1.43634	0.0963812	1	521	1410
ENSG00000244393	RP11-592B15.3	chr10:51253145-51371338	processed_transcript	2048	24.5	42	7	0.166667	-2.58496	0.096462	1	42	7
ENSG00000252840	SNORA44	chr1:151500306-151500414	snoRNA	108	24.5	7	42	6	2.58496	0.096462	1	7	42
ENSG00000208892	SNORA49	chr12:132515768-132515904	snoRNA	136	1406	763	2049	2.68545	1.42517	0.0965414	1	763	2049
ENSG00000246147	AL109616.1	chr21:26931715-26936957	lincRNA	2423	1273	1856	690	0.371767	-1.42753	0.0965493	1	1856	690
ENSG00000121060	TRIM25	chr17:54965269-54991409	protein_coding	5744	3364.5	1839	4890	2.65905	1.41091	0.0967347	1	1839	4890
ENSG00000188211	RP1-239B22.1	chr11:17373272-17398888	protein_coding	6438	109.5	167	52	0.311377	-1.68326	0.0969888	1	167	52
ENSG00000179344	HLA-DQB1	chr6:32627243-32636160	protein_coding	4904	1975.5	1077	2874	2.66852	1.41604	0.0971075	1	1077	2874
ENSG00000103569	AQP9	chr15:58430501-58478110	protein_coding	2927	34.5	12	57	4.75	2.24793	0.0971591	1	12	57
ENSG00000207058	U6	chr4:71568734-71568840	snRNA	106	34.5	12	57	4.75	2.24793	0.0971591	1	12	57
ENSG00000095932	C19orf77	chr19:3474404-3480540	protein_coding	908	26.5	8	45	5.625	2.49185	0.0971842	1	8	45
ENSG00000249796	AC069213.1	chr3:195351222-195356372	lincRNA	1471	26.5	45	8	0.177778	-2.49185	0.0971842	1	45	8
ENSG00000093072	CECR1	chr22:17660193-17739125	protein_coding	5931	421.5	223	620	2.78027	1.47522	0.0972064	1	223	620
ENSG00000252703	U6	chr11:132395702-132395781	snRNA	79	48	19	77	4.05263	2.01886	0.0973108	1	19	77
ENSG00000240116	AC107959.1	chr8:22835389-22835640	scRNA_pseudogene	251	430.5	228	633	2.77632	1.47317	0.0973122	1	228	633
ENSG00000199461	Y_RNA	chr14:21147569-21147671	misc_RNA	102	184.5	93	276	2.96774	1.56937	0.0973442	1	93	276
ENSG00000210117	J01415.8	chrM:5511-5579	Mt_tRNA	68	16534.5	9086	23983	2.63956	1.40029	0.097408	1	9086	23983
ENSG00000137078	SIT1	chr9:35649291-35650937	protein_coding	1286	1568.5	854	2283	2.6733	1.41862	0.0974846	1	854	2283
ENSG00000198284	RP11-605F14.1	chr3:126379451-126390782	processed_transcript	1194	28.5	48	9	0.1875	-2.41504	0.0975185	1	48	9
ENSG00000239194	U1	chr16:67424593-67424753	snRNA	160	28.5	9	48	5.33333	2.41504	0.0975185	1	9	48
ENSG00000178860	MSC	chr8:72753783-72756703	protein_coding	2113	224.5	115	334	2.90435	1.53821	0.0976416	1	115	334
ENSG00000122043	RP11-90M5.1	chr13:30510041-30524625	protein_coding	1502	18	4	32	8	3	0.097665	1	4	32
ENSG00000180610	ZBTB12B	chr4:39771700-39773000	pseudogene	1269	18	32	4	0.125	-3	0.097665	1	32	4
ENSG00000202273	Y_RNA	chr7:6252268-6252371	misc_RNA	103	18	4	32	8	3	0.097665	1	4	32
ENSG00000111642	CHD4	chr12:6679248-6716642	protein_coding	7474	4115	5974	2256	0.377636	-1.40493	0.097703	1	5974	2256
ENSG00000186376	ZNF75D	chrX:134382866-134478012	protein_coding	6819	641	344	938	2.72674	1.44718	0.0977076	1	344	938
ENSG00000213024	NUP62	chr19:50410085-50432786	protein_coding	3813	1022	1490	554	0.371812	-1.42735	0.0979889	1	1490	554
ENSG00000225964	AC017076.5	chr2:6968644-6980595	processed_transcript	973	46	18	74	4.11111	2.03953	0.0980376	1	18	74
ENSG00000177606	JUN	chr1:59246464-59249785	protein_coding	3321	1259.5	685	1834	2.67737	1.42082	0.0981301	1	685	1834
ENSG00000207280	SNORD20	chr2:232321154-232321234	snoRNA	80	1693	924	2462	2.6645	1.41387	0.0982263	1	924	2462
ENSG00000199488	U1	chr3:170712658-170712822	snRNA	164	127.5	62	193	3.1129	1.63826	0.0982366	1	62	193
ENSG00000180233	ZNRF2	chr7:30323922-30407308	protein_coding	3696	625.5	336	915	2.72321	1.44531	0.0984002	1	336	915
ENSG00000100393	EP300	chr22:41487789-41576081	protein_coding	9585	1305	1899	711	0.374408	-1.41732	0.0987271	1	1899	711
ENSG00000005961	ITGA2B	chr17:42449549-42466873	protein_coding	3567	44	71	17	0.239437	-2.06228	0.0987706	1	71	17
ENSG00000207182	U1	chr4:147501199-147501362	snRNA	163	44	17	71	4.17647	2.06228	0.0987706	1	17	71
ENSG00000165879	FRAT1	chr10:99079021-99081672	protein_coding	2651	196.5	100	293	2.93	1.5509	0.0990619	1	100	293
ENSG00000165449	SLC16A9	chr10:61410522-61495760	protein_coding	4425	145.5	72	219	3.04167	1.60486	0.0990845	1	72	219
ENSG00000246710	AC009133.2	chr16:29756599-29761818	lincRNA	2127	79.5	36	123	3.41667	1.77259	0.0991522	1	36	123
ENSG00000136867	SLC31A2	chr9:115913221-115926417	protein_coding	2504	347	183	511	2.79235	1.48148	0.0993354	1	183	511
ENSG00000180549	FUT7	chr9:139924625-139927462	protein_coding	2584	51.5	82	21	0.256098	-1.96523	0.0994684	1	82	21
ENSG00000200164	Y_RNA	chr16:69225025-69225126	misc_RNA	101	51.5	21	82	3.90476	1.96523	0.0994684	1	21	82
ENSG00000132326	PER2	chr2:239152678-239198743	protein_coding	6877	278	411	145	0.352798	-1.50309	0.0994717	1	411	145
ENSG00000073905	VDAC1P1	chrX:80184998-80185845	pseudogene	847	571.5	836	307	0.367225	-1.44526	0.0994857	1	836	307
ENSG00000114796	KLHL24	chr3:183353355-183398733	protein_coding	5118	984	535	1433	2.6785	1.42143	0.099616	1	535	1433
ENSG00000137166	FOXP4	chr6:41514163-41570122	protein_coding	6170	198	295	101	0.342373	-1.54636	0.099765	1	295	101
ENSG00000143061	IGSF3	chr1:117117030-117210375	protein_coding	7388	419	223	615	2.75785	1.46354	0.099878	1	223	615
ENSG00000197594	ENPP1	chr6:132129155-132216295	protein_coding	8294	121.5	184	59	0.320652	-1.64092	0.0999774	1	184	59
ENSG00000168398	BDKRB2	chr14:96671015-96710666	protein_coding	7008	64.5	28	101	3.60714	1.85086	0.100125	1	28	101
ENSG00000206602	SNORD58A	chr18:47017652-47017717	snoRNA	65	7823.5	4320	11327	2.62199	1.39066	0.100161	1	4320	11327
ENSG00000227184	EPPK1	chr8:144939496-144952632	protein_coding	7997	99.5	152	47	0.309211	-1.69334	0.100208	1	152	47
ENSG00000200847	Y_RNA	chr7:23531410-23531512	misc_RNA	102	40	15	65	4.33333	2.11548	0.100231	1	15	65
ENSG00000258988	RP11-125H8.1	chr14:67665778-67667044	pseudogene	1266	40	65	15	0.230769	-2.11548	0.100231	1	65	15
ENSG00000144229	THSD7B	chr2:137523114-138435287	protein_coding	6762	57	24	90	3.75	1.90689	0.100399	1	24	90
ENSG00000237176	RP11-813P10.2	chr12:60205882-60206357	pseudogene	475	57	90	24	0.266667	-1.90689	0.100399	1	90	24
ENSG00000200552	Y_RNA	chr7:101977280-101977382	misc_RNA	102	20	5	35	7	2.80735	0.100533	1	5	35
ENSG00000202144	Y_RNA	chrX:19394891-19394993	misc_RNA	102	20	5	35	7	2.80735	0.100533	1	5	35
ENSG00000090061	CCNK	chr14:99947505-100001381	protein_coding	8246	501.5	734	269	0.366485	-1.44817	0.100565	1	734	269
ENSG00000090020	SLC9A1	chr1:27425305-27493472	protein_coding	5975	241	357	125	0.35014	-1.514	0.100789	1	357	125
ENSG00000209082	J01415.1	chrM:3229-3304	Mt_tRNA	75	23827.5	13197	34458	2.61105	1.38463	0.100936	1	13197	34458
ENSG00000145912	NHP2	chr5:177576460-177580968	protein_coding	1510	939.5	1367	512	0.374543	-1.4168	0.101038	1	1367	512
ENSG00000207137	SNORD116-13	chr15:25324204-25324296	snoRNA	92	47.5	19	76	4	2	0.101186	1	19	76
ENSG00000234176	HSPA8P1	chrX:120337035-120338868	pseudogene	1833	2183.5	3165	1202	0.379779	-1.39677	0.101213	1	3165	1202
ENSG00000237541	HLA-DQA2	chr6:32709118-32714992	protein_coding	1524	289.5	152	427	2.80921	1.49016	0.101326	1	152	427
ENSG00000204394	VARS	chr6:31745294-31763730	protein_coding	6081	1627.5	2361	894	0.378653	-1.40105	0.101379	1	2361	894
ENSG00000138668	HNRNPD	chr4:83273650-83295656	protein_coding	6981	3202.5	4637	1768	0.381281	-1.39107	0.10146	1	4637	1768
ENSG00000154930	ACSS1	chr20:24986867-25039616	protein_coding	10096	1459.5	801	2118	2.64419	1.40283	0.10149	1	801	2118
ENSG00000200888	Y_RNA	chr17:43148809-43148911	misc_RNA	102	101	48	154	3.20833	1.68182	0.101578	1	48	154
ENSG00000167972	ABCA3	chr16:2325876-2390747	protein_coding	6625	278.5	146	411	2.81507	1.49317	0.101589	1	146	411
ENSG00000179041	RRS1	chr8:67341262-67342966	protein_coding	1704	704	1026	382	0.37232	-1.42539	0.101653	1	1026	382
ENSG00000239306	RBM14	chr11:66384052-66406124	protein_coding	4032	1235.5	1794	677	0.377369	-1.40595	0.101682	1	1794	677
ENSG00000143185	XCL2	chr1:168510002-168513235	protein_coding	565	60.5	95	26	0.273684	-1.86942	0.101906	1	95	26
ENSG00000206854	RNY3P5	chr13:61363693-61363795	misc_RNA	102	15.5	3	28	9.33333	3.22239	0.101912	1	3	28
ENSG00000207403	Y_RNA	chr6:121699942-121700044	misc_RNA	102	15.5	3	28	9.33333	3.22239	0.101912	1	3	28
ENSG00000213830	CFL1P5	chr5:68609197-68609699	pseudogene	502	15.5	28	3	0.107143	-3.22239	0.101912	1	28	3
ENSG00000220267	ACTBP8	chr6:88985600-88986708	pseudogene	1108	182.5	272	93	0.341912	-1.5483	0.102096	1	272	93
ENSG00000100385	IL2RB	chr22:37515125-37571094	protein_coding	4773	5154	7453	2855	0.383067	-1.38433	0.102167	1	7453	2855
ENSG00000125744	RTN2	chr19:45988549-46000313	protein_coding	2284	34	12	56	4.66667	2.22239	0.102241	1	12	56
ENSG00000104419	NDRG1	chr8:134249413-134314265	protein_coding	9823	852.5	465	1240	2.66667	1.41504	0.102247	1	465	1240
ENSG00000139508	SLC46A3	chr13:29274200-29293107	protein_coding	3776	424	227	621	2.73568	1.4519	0.102301	1	227	621
ENSG00000050730	TNIP3	chr4:122052562-122148621	protein_coding	3768	186	277	95	0.34296	-1.54389	0.102374	1	277	95
ENSG00000125498	KIR2DL1	chr19:55281262-55295498	protein_coding	1398	7.5	15	0	0	#NAME?	0.102452	1	15	0
ENSG00000198975	MIRLET7A2	chr11:122017228-122017301	miRNA	73	7.5	0	15	Inf	Inf	0.102452	1	0	15
ENSG00000200544	Y_RNA	chr9:33352785-33352872	misc_RNA	87	7.5	0	15	Inf	Inf	0.102452	1	0	15
ENSG00000202476	Y_RNA	chr16:30465317-30465418	misc_RNA	101	7.5	0	15	Inf	Inf	0.102452	1	0	15
ENSG00000212389	U6	chr2:148634990-148635097	snRNA	107	7.5	0	15	Inf	Inf	0.102452	1	0	15
ENSG00000223152	U4	chr1:66560143-66560229	snRNA	86	7.5	0	15	Inf	Inf	0.102452	1	0	15
ENSG00000240907	BX255923.3	chr9:69174212-69179458	processed_transcript	2874	7.5	0	15	Inf	Inf	0.102452	1	0	15
ENSG00000253399	AC078852.2	chr4:1352266-1353249	processed_transcript	441	7.5	15	0	0	#NAME?	0.102452	1	15	0
ENSG00000201976	U1	chr3:125879125-125879288	snRNA	163	204	105	303	2.88571	1.52893	0.10251	1	105	303
ENSG00000119977	TCTN3	chr10:97423152-97454712	protein_coding	4353	2313.5	1278	3349	2.6205	1.38984	0.102662	1	1278	3349
ENSG00000104728	ARHGEF10	chr8:1772141-1906807	protein_coding	10792	249	368	130	0.353261	-1.50119	0.102689	1	368	130
ENSG00000206613	U6	chr4:169607758-169607867	snRNA	109	32	11	53	4.81818	2.26849	0.102785	1	11	53
ENSG00000206769	U6	chr18:59058827-59058936	snRNA	109	1072.5	588	1557	2.64796	1.40488	0.10285	1	588	1557
ENSG00000220988	SNORD88C	chr19:51305584-51305675	snoRNA	91	743.5	405	1082	2.6716	1.41771	0.102887	1	405	1082
ENSG00000199409	Y_RNA	chr5:149477968-149478069	misc_RNA	101	30	10	50	5	2.32193	0.103211	1	10	50
ENSG00000230216	HSPB1P2	chrX:49090414-49090960	pseudogene	546	30	50	10	0.2	-2.32193	0.103211	1	50	10
ENSG00000252569	U6	chr16:53477139-53477244	snRNA	105	30	10	50	5	2.32193	0.103211	1	10	50
ENSG00000101557	USP14	chr18:158482-213739	protein_coding	4156	1400	2029	771	0.37999	-1.39597	0.103332	1	2029	771
ENSG00000201119	U1	chr6:145784373-145784535	snRNA	162	10.5	1	20	20	4.32193	0.103408	1	1	20
ENSG00000201805	U6	chr2:113844381-113844488	snRNA	107	10.5	1	20	20	4.32193	0.103408	1	1	20
ENSG00000206717	Y_RNA	chr6:34789221-34789319	misc_RNA	98	10.5	1	20	20	4.32193	0.103408	1	1	20
ENSG00000212378	SNORD78	chr2:72987662-72987731	snoRNA	69	10.5	1	20	20	4.32193	0.103408	1	1	20
ENSG00000239806	AC113407.1	chr5:99384561-99384619	Mt_tRNA_pseudogene	58	10.5	1	20	20	4.32193	0.103408	1	1	20
ENSG00000253701	AL928768.3	chr14:106170300-106170939	lincRNA	359	10.5	20	1	0.05	-4.32193	0.103408	1	20	1
ENSG00000256039	RP11-291B21.2	chr12:10705961-10710648	lincRNA	868	10.5	1	20	20	4.32193	0.103408	1	1	20
ENSG00000226479	TMEM185B	chr2:120979499-120980552	pseudogene	1053	236	349	123	0.352436	-1.50457	0.103427	1	349	123
ENSG00000233527	AC092295.7	chr19:37063971-37085608	protein_coding	1314	28	9	47	5.22222	2.38466	0.103463	1	9	47
ENSG00000065328	MCM10	chr10:13203553-13253104	protein_coding	5455	2034	2943	1125	0.382263	-1.38736	0.103707	1	2943	1125
ENSG00000176160	HSF5	chr17:56497528-56565759	protein_coding	4107	162	242	82	0.338843	-1.56131	0.103741	1	242	82
ENSG00000144824	PHLDB2	chr3:111451326-111695364	protein_coding	12141	171	87	255	2.93103	1.55141	0.103786	1	87	255
ENSG00000184205	TSPYL2	chrX:53111548-53117722	protein_coding	4948	498	727	269	0.370014	-1.43435	0.103832	1	727	269
ENSG00000199773	U1	chr5:7980258-7980417	snRNA	159	41.5	16	67	4.1875	2.06609	0.103918	1	16	67
ENSG00000221288	MIR663B	chr2:133014538-133014653	miRNA	115	1226	1777	675	0.379854	-1.39648	0.103971	1	1777	675
ENSG00000109111	SUPT6H	chr17:26989301-27029248	protein_coding	5876	1933.5	2797	1070	0.382553	-1.38627	0.104165	1	2797	1070
ENSG00000243066	AC010527.1	chr19:14699169-14699468	scRNA_pseudogene	299	62	27	97	3.59259	1.84503	0.104194	1	27	97
ENSG00000252390	RNU5F-4P	chr12:31747026-31747140	snRNA	114	78.5	36	121	3.36111	1.74894	0.104326	1	36	121
ENSG00000118507	AKAP7	chr6:131456805-131604675	protein_coding	4394	253.5	133	374	2.81203	1.49161	0.10433	1	133	374
ENSG00000231700	RP11-367J7.4	chr1:157678875-157680187	pseudogene	1312	127.5	192	63	0.328125	-1.60768	0.104363	1	192	63
ENSG00000162739	SLAMF6	chr1:160454819-160493052	protein_coding	2746	1821.5	1008	2635	2.61409	1.38631	0.104398	1	1008	2635
ENSG00000085491	SLC25A24	chr1:108677441-108742898	protein_coding	3719	1126	620	1632	2.63226	1.3963	0.10456	1	620	1632
ENSG00000158467	AHCYL2	chr7:128864863-129070052	protein_coding	6899	1532	847	2217	2.61747	1.38817	0.104736	1	847	2217
ENSG00000206982	Y_RNA	chr6:128905534-128905636	misc_RNA	102	13	2	24	12	3.58496	0.104799	1	2	24
ENSG00000214652	RP11-3N2.13	chr7:63505820-63539697	processed_transcript	2452	13	24	2	0.0833333	-3.58496	0.104799	1	24	2
ENSG00000131724	IL13RA1	chrX:117861534-117928502	protein_coding	5387	185	275	95	0.345455	-1.53343	0.104808	1	275	95
ENSG00000223313	U6	chr15:40821768-40821872	snRNA	104	54.5	23	86	3.73913	1.9027	0.104869	1	23	86
ENSG00000211721	TRBV6-5	chr7:142180514-142181016	TR_V_gene	410	371.5	199	544	2.73367	1.45084	0.104901	1	199	544
ENSG00000139718	SETD1B	chr12:122242085-122270562	protein_coding	8257	357	523	191	0.365201	-1.45324	0.105121	1	523	191
ENSG00000107362	FAM108B1	chr9:74477367-74525847	protein_coding	2959	1105	609	1601	2.6289	1.39446	0.10513	1	609	1601
ENSG00000188921	PTPLAD2	chr9:20995305-21031635	protein_coding	5662	1042	574	1510	2.63066	1.39543	0.105309	1	574	1510
ENSG00000077984	CST7	chr20:24929865-24940564	protein_coding	930	491	266	716	2.69173	1.42853	0.105397	1	266	716
ENSG00000185187	SIGIRR	chr11:405715-417455	protein_coding	3496	523	284	762	2.6831	1.4239	0.105581	1	284	762
ENSG00000111696	NT5DC3	chr12:104164230-104234975	protein_coding	8722	276	406	146	0.359606	-1.47551	0.105758	1	406	146
ENSG00000207197	SNORD116-12	chr15:25322197-25322289	snoRNA	92	37.5	14	61	4.35714	2.12338	0.105791	1	14	61
ENSG00000130303	BST2	chr19:17502081-17516457	protein_coding	1718	2747	1529	3965	2.5932	1.37473	0.105796	1	1529	3965
ENSG00000200800	U1	chr1:96691456-96691616	snRNA	160	85.5	40	131	3.275	1.71149	0.105815	1	40	131
ENSG00000206820	U1	chr4:114341478-114341642	snRNA	164	372.5	200	545	2.725	1.44626	0.10591	1	200	545
ENSG00000196954	CASP4	chr11:104813592-104840163	protein_coding	7256	2022.5	1124	2921	2.59875	1.37782	0.106043	1	1124	2921
ENSG00000235071	RP11-759L5.2	chrX:16492464-16493463	pseudogene	999	94.5	144	45	0.3125	-1.67807	0.106146	1	144	45
ENSG00000138606	SHF	chr15:45459410-45493373	protein_coding	2891	197	292	102	0.349315	-1.5174	0.106165	1	292	102
ENSG00000180884	ZNF792	chr19:35447257-35454953	protein_coding	3888	542	295	789	2.67458	1.41931	0.106177	1	295	789
ENSG00000141028	AC005304.2	chr17:13927801-13928991	lincRNA	779	17.5	4	31	7.75	2.9542	0.106195	1	4	31
ENSG00000181617	C4orf7	chr4:71091787-71100969	protein_coding	566	17.5	4	31	7.75	2.9542	0.106195	1	4	31
ENSG00000207312	U6	chr5:11027311-11027419	snRNA	108	17.5	4	31	7.75	2.9542	0.106195	1	4	31
ENSG00000207512	Y_RNA	chr3:38546970-38547072	misc_RNA	102	17.5	4	31	7.75	2.9542	0.106195	1	4	31
ENSG00000254387	RP3-388N13.2	chr8:94861788-94862303	pseudogene	515	356	191	521	2.72775	1.44771	0.106456	1	191	521
ENSG00000222932	U6	chr12:102190187-102190280	snRNA	93	35.5	13	58	4.46154	2.15754	0.106715	1	13	58
ENSG00000243980	AC004772.1	chrY:14394196-14394466	scRNA_pseudogene	270	341.5	183	500	2.73224	1.45008	0.106749	1	183	500
ENSG00000141540	TTYH2	chr17:72209652-72258155	protein_coding	5349	329	176	482	2.73864	1.45346	0.106752	1	176	482
ENSG00000236285	NPM1P8	chrX:32224018-32224855	pseudogene	837	414.5	605	224	0.370248	-1.43344	0.106962	1	605	224
ENSG00000226284	ARPC3P1	chr20:47751016-47751549	pseudogene	533	78	120	36	0.3	-1.73697	0.107023	1	120	36
ENSG00000214706	IFRD2	chr3:50325162-50330349	protein_coding	3712	1159.5	1677	642	0.382826	-1.38524	0.107045	1	1677	642
ENSG00000239795	AC109826.2	chr2:99385423-99388543	lincRNA	548	50.5	21	80	3.80952	1.92961	0.107062	1	21	80
ENSG00000024862	CCDC28A	chr6:139094656-139114456	protein_coding	1496	551.5	301	802	2.66445	1.41384	0.107248	1	301	802
ENSG00000222627	U2	chr3:127793915-127794092	snRNA	177	2569	1434	3704	2.58298	1.36904	0.107395	1	1434	3704
ENSG00000253729	PRKDC	chr8:48685668-48872743	protein_coding	15416	22677	32627	12727	0.390076	-1.35817	0.107404	1	32627	12727
ENSG00000244455	AC008670.4	chr5:134262149-134262220	Mt_tRNA_pseudogene	71	43	17	69	4.05882	2.02106	0.107406	1	17	69
ENSG00000251385	RP11-63H19.2	chr4:65473423-65474549	pseudogene	1126	56	88	24	0.272727	-1.87447	0.10741	1	88	24
ENSG00000236683	HMGA1P1	chrX:26766145-26767207	pseudogene	1062	61.5	96	27	0.28125	-1.83007	0.107501	1	96	27
ENSG00000201291	U1	chr6:76183453-76183610	snRNA	157	487	265	709	2.67547	1.41979	0.107589	1	265	709
ENSG00000178723	GLULP4	chr9:34917171-34918287	pseudogene	1116	33.5	12	55	4.58333	2.1964	0.107609	1	12	55
ENSG00000108852	MPP2	chr17:41952724-41987068	protein_coding	5875	81.5	125	38	0.304	-1.71786	0.107722	1	125	38
ENSG00000196756	RP4-564F22.2	chr20:37049234-37063996	lincRNA	4186	602.5	875	330	0.377143	-1.40682	0.1078	1	875	330
ENSG00000152558	TMEM123	chr11:102267062-102341115	protein_coding	4647	17316	9724	24908	2.5615	1.35699	0.107808	1	9724	24908
ENSG00000112578	BYSL	chr6:41888925-41900784	protein_coding	2248	696.5	1010	383	0.379208	-1.39894	0.108037	1	1010	383
ENSG00000131759	RARA	chr17:38465435-38513895	protein_coding	4453	201.5	298	105	0.352349	-1.50492	0.108193	1	298	105
ENSG00000238344	SNORD126	chr14:20794608-20794685	snoRNA	77	299.5	160	439	2.74375	1.45615	0.108235	1	160	439
ENSG00000103876	FAH	chr15:80445121-80479288	protein_coding	5147	957.5	1385	530	0.382671	-1.38582	0.108287	1	1385	530
ENSG00000182022	CHST15	chr10:125767183-125853206	protein_coding	5373	274.5	146	403	2.76027	1.46481	0.10835	1	146	403
ENSG00000199629	RNU1-14P	chr7:53433750-53433902	snRNA	152	278	148	408	2.75676	1.46297	0.108457	1	148	408
ENSG00000230533	RP11-95M15.1	chr6:137994596-137995691	lincRNA	523	19.5	5	34	6.8	2.76553	0.108582	1	5	34
ENSG00000257740	RP11-977G19.12	chr12:56702651-56703233	processed_transcript	437	19.5	34	5	0.147059	-2.76553	0.108582	1	34	5
ENSG00000112294	ALDH5A1	chr6:24495079-24537435	protein_coding	5525	581.5	844	319	0.377962	-1.40369	0.109005	1	844	319
ENSG00000118263	KLF7	chr2:207938860-208031991	protein_coding	9262	1532.5	855	2210	2.5848	1.37005	0.109186	1	855	2210
ENSG00000138311	ZNF365	chr10:64133950-64431771	protein_coding	9073	83	39	127	3.25641	1.70328	0.109354	1	39	127
ENSG00000240750	AL512288.1	chr1:28358394-28358691	scRNA_pseudogene	297	348.5	188	509	2.70745	1.43693	0.109422	1	188	509
ENSG00000233355	RP11-343J24.1	chr1:239867191-239882419	lincRNA	3164	476	260	692	2.66154	1.41226	0.10975	1	260	692
ENSG00000206728	Y_RNA	chr3:23315297-23315401	misc_RNA	104	21.5	6	37	6.16667	2.62449	0.109787	1	6	37
ENSG00000200554	U6	chr9:128066198-128066305	snRNA	107	23.5	7	40	5.71429	2.51457	0.110233	1	7	40
ENSG00000211898	IGHD	chr14:106303098-106312010	IG_C_gene	1678	81	124	38	0.306452	-1.70627	0.110405	1	124	38
ENSG00000224401	RPL7P57	chrX:47700361-47701101	pseudogene	740	44.5	71	18	0.253521	-1.97982	0.110709	1	71	18
ENSG00000135677	GNS	chr12:65107224-65153227	protein_coding	6284	2038	1144	2932	2.56294	1.3578	0.11101	1	1144	2932
ENSG00000198915	RASGEF1A	chr10:43689982-43762367	protein_coding	6073	79	37	121	3.27027	1.70941	0.111501	1	37	121
ENSG00000152268	SPON1	chr11:13983913-14289646	polymorphic_pseudogene	5639	173.5	90	257	2.85556	1.51377	0.111515	1	90	257
ENSG00000207458	RNY3P9	chr13:40800963-40801069	misc_RNA	106	15	3	27	9	3.16993	0.111812	1	3	27
ENSG00000226549	SCDP1	chr17:20687957-20689040	pseudogene	1083	104	51	157	3.07843	1.6222	0.111946	1	51	157
ENSG00000202402	Y_RNA	chr14:31713966-31714067	misc_RNA	101	42.5	17	68	4	2	0.112025	1	17	68
ENSG00000240875	RP11-392A22.2	chr3:156465134-156534851	lincRNA	3822	82.5	39	126	3.23077	1.69188	0.112029	1	39	126
ENSG00000158715	SLC45A3	chr1:205626978-205649587	protein_coding	3702	73.5	113	34	0.300885	-1.73272	0.112059	1	113	34
ENSG00000060558	GNA15	chr19:3136190-3163766	protein_coding	2132	525	289	761	2.63322	1.39683	0.112074	1	289	761
ENSG00000105371	ICAM4	chr19:10397649-10399198	protein_coding	1420	35	13	57	4.38462	2.13245	0.112089	1	13	57
ENSG00000163746	PLSCR2	chr3:146109207-146213778	protein_coding	2544	35	13	57	4.38462	2.13245	0.112089	1	13	57
ENSG00000065809	FAM107B	chr10:14560555-14816896	protein_coding	7064	7407.5	4192	10623	2.53411	1.34148	0.112375	1	4192	10623
ENSG00000196960	AL117340.1	chr10:31650355-31652937	protein_coding	2582	53.5	84	23	0.27381	-1.86876	0.112436	1	84	23
ENSG00000116815	CD58	chr1:117057156-117113661	protein_coding	1783	688.5	382	995	2.60471	1.38112	0.112567	1	382	995
ENSG00000099194	SCD	chr10:102106876-102124591	protein_coding	5366	2844	1605	4083	2.54393	1.34706	0.112663	1	1605	4083
ENSG00000198868	CTB-36O1.4	chr5:134263719-134264016	pseudogene	297	295	431	159	0.36891	-1.43866	0.11274	1	431	159
ENSG00000150593	PDCD4	chr10:112631564-112659764	protein_coding	4535	3520	1990	5050	2.53769	1.34351	0.113041	1	1990	5050
ENSG00000223551	TMSL4	chr9:131104431-131105049	protein_coding	618	1360.5	764	1957	2.56152	1.357	0.113135	1	764	1957
ENSG00000207052	U6	chr5:32309767-32309874	snRNA	107	33	12	54	4.5	2.16993	0.113279	1	12	54
ENSG00000145220	LYAR	chr4:4269427-4291896	protein_coding	2319	640	925	355	0.383784	-1.38163	0.11328	1	925	355
ENSG00000143412	ANXA9	chr1:150954492-150968110	protein_coding	1826	40.5	16	65	4.0625	2.02237	0.11339	1	16	65
ENSG00000104635	SLC39A14	chr8:22224761-22291642	protein_coding	6945	1965	2822	1108	0.392629	-1.34876	0.113472	1	2822	1108
ENSG00000200181	SNORD85	chr1:31441010-31441083	snoRNA	73	416	228	604	2.64912	1.40551	0.113648	1	228	604
ENSG00000101194	SLC17A9	chr20:61584051-61599949	protein_coding	4480	241.5	354	129	0.364407	-1.45638	0.113815	1	354	129
ENSG00000230327	AC009234.1	chr2:50815827-50816553	pseudogene	726	75	115	35	0.304348	-1.71621	0.113845	1	115	35
ENSG00000128011	LRFN1	chr19:39797207-39805976	protein_coding	3381	87.5	133	42	0.315789	-1.66297	0.11401	1	133	42
ENSG00000132718	SYT11	chr1:155829299-155854990	protein_coding	5240	2657	1503	3811	2.5356	1.34232	0.114088	1	1503	3811
ENSG00000222726	RNU2-7P	chr13:21186299-21186477	snRNA	178	123	62	184	2.96774	1.56937	0.114284	1	62	184
ENSG00000170837	GPR27	chr3:71803200-71805647	protein_coding	2447	60.5	27	94	3.48148	1.7997	0.114461	1	27	94
ENSG00000132382	MYBBP1A	chr17:4442191-4458681	protein_coding	4585	1739.5	2497	982	0.393272	-1.3464	0.114609	1	2497	982
ENSG00000162694	EXTL2	chr1:101337942-101361554	protein_coding	4950	369.5	202	537	2.65842	1.41057	0.114635	1	202	537
ENSG00000222501	U4	chr8:129022627-129022857	snRNA	230	38.5	15	62	4.13333	2.04731	0.114803	1	15	62
ENSG00000250780	AL356423.1	chr13:99155295-99158256	lincRNA	1793	38.5	62	15	0.241935	-2.04731	0.114803	1	62	15
ENSG00000237240	U47924.25	chr12:6953962-6960433	protein_coding	2754	163.5	242	85	0.35124	-1.50947	0.114832	1	242	85
ENSG00000235137	HSP90AB6P	chr13:97536095-97542067	pseudogene	2116	85.5	130	41	0.315385	-1.66482	0.115154	1	130	41
ENSG00000212124	TAS2R19	chr12:11174217-11175219	protein_coding	1002	64	99	29	0.292929	-1.77138	0.115227	1	99	29
ENSG00000212510	U6	chrX:135856157-135856264	snRNA	107	49.5	21	78	3.71429	1.89308	0.115284	1	21	78
ENSG00000126461	SCAF1	chr19:50145381-50161905	protein_coding	4313	490	709	271	0.382228	-1.38749	0.115438	1	709	271
ENSG00000212586	SNORA8	chr6:38790082-38790180	snoRNA	98	17	4	30	7.5	2.90689	0.115518	1	4	30
ENSG00000189091	SF3B3	chr16:70557690-70608820	protein_coding	6969	4037	5779	2295	0.397128	-1.33233	0.115679	1	5779	2295
ENSG00000134996	OSTF1	chr9:77703458-77762181	protein_coding	1319	2459.5	1395	3524	2.52616	1.33695	0.11574	1	1395	3524
ENSG00000197448	GSTK1	chr7:142941185-142967947	protein_coding	4228	3962	2253	5671	2.51709	1.33176	0.115868	1	2253	5671
ENSG00000108175	ZMIZ1	chr10:80828791-81076285	protein_coding	11047	451	653	249	0.381317	-1.39094	0.115901	1	653	249
ENSG00000204622	HLA-J	chr6:29974359-29977733	processed_transcript	1634	1463.5	827	2100	2.5393	1.34443	0.115987	1	827	2100
ENSG00000221803	SNORD23	chr19:48259109-48259219	snoRNA	110	286	155	417	2.69032	1.42778	0.116157	1	155	417
ENSG00000013275	PSMC4	chr19:40477072-40487351	protein_coding	1433	1953	2799	1107	0.395498	-1.33826	0.116242	1	2799	1107
ENSG00000116096	SPR	chr2:73114488-73119287	protein_coding	1480	36.5	59	14	0.237288	-2.07529	0.116259	1	59	14
ENSG00000080824	HSP90AA1	chr14:102547105-102606023	protein_coding	5088	34751	49657	19845	0.399642	-1.32322	0.116319	1	49657	19845
ENSG00000203814	HIST2H2BF	chr1:149754244-149783928	protein_coding	2201	2707	3876	1538	0.396801	-1.33351	0.116348	1	3876	1538
ENSG00000206709	U6	chr7:72753096-72753203	snRNA	107	12.5	2	23	11.5	3.52356	0.116368	1	2	23
ENSG00000223750	RP4-673D20.1	chr20:1645928-1688846	pseudogene	1216	12.5	23	2	0.0869565	-3.52356	0.116368	1	23	2
ENSG00000240574	AC015821.1	chr17:63072262-63072428	scRNA_pseudogene	166	12.5	2	23	11.5	3.52356	0.116368	1	2	23
ENSG00000152056	AP1S3	chr2:224616402-224702744	protein_coding	4284	231.5	339	124	0.365782	-1.45095	0.11638	1	339	124
ENSG00000200189	U6	chr7:68590256-68590363	snRNA	107	27	9	45	5	2.32193	0.116542	1	9	45
ENSG00000241643	AC104700.1	chr7:94369730-94369786	snRNA_pseudogene	56	27	9	45	5	2.32193	0.116542	1	9	45
ENSG00000204564	C6orf136	chr6:30614815-30620987	protein_coding	2118	191	281	101	0.359431	-1.47621	0.116684	1	281	101
ENSG00000237984	PTENP1	chr9:33673501-33677497	processed_transcript	3996	833.5	468	1199	2.56197	1.35725	0.11672	1	468	1199
ENSG00000131080	EDA2R	chrX:65815478-65859108	protein_coding	3557	110	55	165	3	1.58496	0.116798	1	55	165
ENSG00000241133	AL049874.1	chr14:61013155-61013229	scRNA_pseudogene	74	10	1	19	19	4.24793	0.116867	1	1	19
ENSG00000065989	PDE4A	chr19:10527448-10580305	protein_coding	6011	154	80	228	2.85	1.51096	0.116987	1	80	228
ENSG00000115541	HSPE1	chr2:198364717-198368181	protein_coding	1977	2153	3083	1223	0.396692	-1.33391	0.11701	1	3083	1223
ENSG00000211788	TRAV13-1	chr14:22337019-22337546	TR_V_gene	360	460.5	255	666	2.61176	1.38502	0.117057	1	255	666
ENSG00000049192	ADAMTS6	chr5:64444562-64777747	protein_coding	8567	161	84	238	2.83333	1.5025	0.117084	1	84	238
ENSG00000068650	ATP11A	chr13:113344642-113541482	protein_coding	11737	588	848	328	0.386792	-1.37037	0.117216	1	848	328
ENSG00000073861	TBX21	chr17:45810609-45823485	protein_coding	2572	549.5	793	306	0.385876	-1.37379	0.117251	1	793	306
ENSG00000130881	LRP3	chr19:33685165-33699765	protein_coding	4368	65.5	30	101	3.36667	1.75132	0.117268	1	30	101
ENSG00000171084	RP11-666A20.1	chr3:125635462-125648867	processed_transcript	2519	65.5	101	30	0.29703	-1.75132	0.117268	1	101	30
ENSG00000162976	PQLC3	chr2:11295323-11319000	protein_coding	2275	532	296	768	2.59459	1.37551	0.117268	1	296	768
ENSG00000199836	U1	chr14:100411651-100411814	snRNA	163	19	5	33	6.6	2.72247	0.117317	1	5	33
ENSG00000145703	IQGAP2	chr5:75699073-76003957	protein_coding	7904	3331	1898	4764	2.51001	1.32769	0.117336	1	1898	4764
ENSG00000241175	AC009753.1	chr15:50536885-50537128	scRNA_pseudogene	243	406	224	588	2.625	1.39232	0.117403	1	224	588
ENSG00000164120	HPGD	chr4:175411327-175444305	protein_coding	5529	141.5	73	210	2.87671	1.52442	0.117639	1	73	210
ENSG00000073150	PANX2	chr22:50609159-50618723	protein_coding	3102	34.5	56	13	0.232143	-2.10692	0.117752	1	56	13
ENSG00000160211	G6PD	chrX:153759605-153775787	protein_coding	3709	922.5	1325	520	0.392453	-1.34941	0.117861	1	1325	520
ENSG00000206649	SNORA20	chr8:81229173-81229304	snoRNA	131	85	41	129	3.14634	1.65368	0.117879	1	41	129
ENSG00000216306	RP11-3K15.1	chr12:95227922-95228934	processed_transcript	1012	23	39	7	0.179487	-2.47805	0.117888	1	39	7
ENSG00000105771	SMG9	chr19:44235300-44259142	protein_coding	2353	316.5	460	173	0.376087	-1.41086	0.117904	1	460	173
ENSG00000200769	Y_RNA	chr7:91831556-91831648	misc_RNA	92	21	6	36	6	2.58496	0.117962	1	6	36
ENSG00000207101	Y_RNA	chr8:41660866-41660968	misc_RNA	102	21	6	36	6	2.58496	0.117962	1	6	36
ENSG00000207190	U6	chr1:64494565-64494672	snRNA	107	21	6	36	6	2.58496	0.117962	1	6	36
ENSG00000236184	AL353717.1	chr9:32979557-32980401	pseudogene	844	21	36	6	0.166667	-2.58496	0.117962	1	36	6
ENSG00000126003	PLAGL2	chr20:30780305-30795594	protein_coding	5705	789.5	1135	444	0.391189	-1.35406	0.118079	1	1135	444
ENSG00000231991	ANXA2P2	chr9:33624222-33625532	pseudogene	1310	1119	633	1605	2.53555	1.3423	0.118228	1	633	1605
ENSG00000181847	TIGIT	chr3:113995759-114029135	protein_coding	6091	1717	976	2458	2.51844	1.33253	0.118329	1	976	2458
ENSG00000131142	CCL25	chr19:8117650-8127534	protein_coding	984	40	16	64	4	2	0.11847	1	16	64
ENSG00000158747	NBL1	chr1:19967047-19984945	protein_coding	3460	562	314	810	2.57962	1.36716	0.118657	1	314	810
ENSG00000002549	LAP3	chr4:17578814-17609595	protein_coding	3785	6110	3499	8721	2.49243	1.31755	0.118951	1	3499	8721
ENSG00000095319	NUP188	chr9:131709976-131769375	protein_coding	8050	5530	7892	3168	0.401419	-1.31682	0.119291	1	7892	3168
ENSG00000188206	NCRNA00201	chr1:245003939-245018799	processed_transcript	5408	151.5	224	79	0.352679	-1.50357	0.119428	1	224	79
ENSG00000213224	RP5-998N21.8	chr1:149424564-149424954	pseudogene	390	7	14	0	0	#NAME?	0.119664	1	14	0
ENSG00000215304	FAM7A1	chr15:32698804-32716878	protein_coding	773	7	14	0	0	#NAME?	0.119664	1	14	0
ENSG00000221415	AC118282.1	chr4:49200223-49200306	miRNA	83	7	14	0	0	#NAME?	0.119664	1	14	0
ENSG00000222529	Y_RNA	chr11:118841207-118841305	misc_RNA	98	7	0	14	Inf	Inf	0.119664	1	0	14
ENSG00000223215	U6	chr8:37526415-37526523	snRNA	108	7	0	14	Inf	Inf	0.119664	1	0	14
ENSG00000238480	snoU13	chr3:122469218-122469322	snoRNA	104	7	14	0	0	#NAME?	0.119664	1	14	0
ENSG00000249141	RP11-514O12.4	chr6:167271581-167369612	protein_coding	600	7	0	14	Inf	Inf	0.119664	1	0	14
ENSG00000255449	RP11-91P24.6	chr11:77577457-77581137	processed_transcript	712	7	14	0	0	#NAME?	0.119664	1	14	0
ENSG00000105088	OLFM2	chr19:9964394-10047070	protein_coding	1860	93.5	46	141	3.06522	1.61599	0.119703	1	46	141
ENSG00000164951	PDP1	chr8:94870034-94938294	protein_coding	5603	849.5	480	1219	2.53958	1.34459	0.119876	1	480	1219
ENSG00000103855	CD276	chr15:73976553-74006859	protein_coding	3469	74	113	35	0.309735	-1.6909	0.119988	1	113	35
ENSG00000201180	U6	chr20:15003497-15003604	snRNA	107	43.5	18	69	3.83333	1.9386	0.120129	1	18	69
ENSG00000221643	SNORA77	chr1:203698708-203698833	snoRNA	125	379.5	210	549	2.61429	1.38642	0.120213	1	210	549
ENSG00000129277	CCL4	chr17:34431219-34433014	protein_coding	667	325.5	472	179	0.379237	-1.39883	0.120307	1	472	179
ENSG00000202392	7SK	chr4:6998738-6999055	misc_RNA	317	1519	866	2172	2.50808	1.32659	0.120544	1	866	2172
ENSG00000233461	RP11-295G20.2	chr1:231658133-231664302	processed_transcript	1021	84.5	128	41	0.320312	-1.64245	0.120675	1	128	41
ENSG00000240471	PHBP8	chr3:119510675-119511400	pseudogene	725	84.5	128	41	0.320312	-1.64245	0.120675	1	128	41
ENSG00000151702	FLI1	chr11:128555045-128683161	protein_coding	7995	3444.5	1975	4914	2.4881	1.31505	0.120675	1	1975	4914
ENSG00000151883	PARP8	chr5:49961732-50142356	protein_coding	10298	2268.5	1298	3239	2.49538	1.31926	0.120761	1	1298	3239
ENSG00000233828	AC008394.1	chr5:86512422-86534822	protein_coding	1936	30.5	50	11	0.22	-2.18442	0.120793	1	50	11
ENSG00000253146	CTD-2568P10.1	chr5:153938867-153940000	pseudogene	1133	30.5	11	50	4.54545	2.18442	0.120793	1	11	50
ENSG00000100888	CHD8	chr14:21853352-21924285	protein_coding	9784	1646.5	2353	940	0.39949	-1.32377	0.120893	1	2353	940
ENSG00000226677	RP11-85K15.1	chr14:35408529-35409693	pseudogene	1164	91.5	45	138	3.06667	1.61667	0.120946	1	45	138
ENSG00000248699	CTD-2313D3.1	chr5:15450809-15451920	pseudogene	1111	91.5	138	45	0.326087	-1.61667	0.120946	1	138	45
ENSG00000228016	AC018712.3	chr2:173541868-173600934	lincRNA	5217	98.5	148	49	0.331081	-1.59474	0.121118	1	148	49
ENSG00000171793	CTPS	chr1:41445006-41478235	protein_coding	5749	1899	2712	1086	0.400442	-1.32033	0.12117	1	2712	1086
ENSG00000119801	YPEL5	chr2:30369806-30383399	protein_coding	3421	1132	644	1620	2.51553	1.33086	0.121209	1	644	1620
ENSG00000107798	LIPA	chr10:90973325-91174382	protein_coding	5522	1378	786	1970	2.50636	1.32559	0.12136	1	786	1970
ENSG00000125827	TMX4	chr20:7957994-8000476	protein_coding	6579	1593	910	2276	2.5011	1.32256	0.121388	1	910	2276
ENSG00000124207	CSE1L	chr20:47662837-47713489	protein_coding	4619	3373	4809	1937	0.402786	-1.31191	0.121585	1	4809	1937
ENSG00000160214	RRP1	chr21:45209393-45225174	protein_coding	4271	748	1073	423	0.394222	-1.34292	0.121593	1	1073	423
ENSG00000131871	AC023024.1	chr15:101811021-101817705	protein_coding	3766	1030.5	586	1475	2.51706	1.33174	0.121672	1	586	1475
ENSG00000239390	AC008383.1	chr5:143520443-143520681	scRNA_pseudogene	238	59.5	27	92	3.40741	1.76867	0.12191	1	27	92
ENSG00000251136	RP11-37B2.1	chr8:90621628-90769955	lincRNA	7490	131.5	195	68	0.348718	-1.51987	0.122211	1	195	68
ENSG00000169618	PROKR1	chr2:68870720-68882708	protein_coding	1602	28.5	10	47	4.7	2.23266	0.122294	1	10	47
ENSG00000241899	RP11-340E6.2	chr3:141427857-141428674	pseudogene	512	211.5	114	309	2.71053	1.43857	0.122322	1	114	309
ENSG00000206947	SNORA20	chr7:39368601-39368733	snoRNA	132	50.5	22	79	3.59091	1.84435	0.122342	1	22	79
ENSG00000122694	GLIPR2	chr9:36136729-36163910	protein_coding	3018	639.5	361	918	2.54294	1.3465	0.122434	1	361	918
ENSG00000203875	SNHG5	chr6:86386724-86388451	lincRNA	1727	4015	2311	5719	2.47469	1.30725	0.122481	1	2311	5719
ENSG00000116455	WDR77	chr1:111982511-111991998	protein_coding	2805	973.5	1393	554	0.397703	-1.33024	0.122539	1	1393	554
ENSG00000201442	Y_RNA	chr6:17737688-17737790	misc_RNA	102	14.5	3	26	8.66667	3.11548	0.122734	1	3	26
ENSG00000120306	C5orf32	chr5:139554226-139661637	protein_coding	2183	317	175	459	2.62286	1.39114	0.122906	1	175	459
ENSG00000082516	GEMIN5	chr5:154266975-154317769	protein_coding	5637	1498.5	2139	858	0.401122	-1.31789	0.122993	1	2139	858
ENSG00000244384	AC073254.1	chr2:233514559-233514857	scRNA_pseudogene	298	306.5	169	444	2.62722	1.39354	0.123094	1	169	444
ENSG00000233028	RP4-725G10.4	chr7:56243326-56244105	pseudogene	779	45	19	71	3.73684	1.90182	0.12322	1	19	71
ENSG00000036448	MYOM2	chr8:1993154-2113475	protein_coding	7062	119	61	177	2.90164	1.53687	0.123397	1	61	177
ENSG00000202199	U1	chrX:132372684-132372844	snRNA	160	87.5	43	132	3.06977	1.61813	0.123595	1	43	132
ENSG00000151470	C4orf33	chr4:130014471-130034487	protein_coding	3707	346	192	500	2.60417	1.38082	0.123604	1	192	500
ENSG00000172660	TAF15	chr17:34136487-34174237	protein_coding	2153	997	1425	569	0.399298	-1.32446	0.123923	1	1425	569
ENSG00000173465	SSSCA1	chr11:65337900-65341413	protein_coding	2008	389	561	217	0.386809	-1.37031	0.123937	1	561	217
ENSG00000234825	RP13-507I23.2	chrX:149399290-149401116	pseudogene	1826	800	1145	455	0.39738	-1.33141	0.124016	1	1145	455
ENSG00000207410	SNORA8	chr17:65267584-65267723	snoRNA	139	61	28	94	3.35714	1.74723	0.124049	1	28	94
ENSG00000243927	MRPS6	chr21:35445523-35515334	protein_coding	4299	603	865	341	0.39422	-1.34293	0.124146	1	865	341
ENSG00000207138	U6	chr8:127517007-127517114	snRNA	107	48.5	21	76	3.61905	1.85561	0.12419	1	21	76
ENSG00000121380	BCL2L14	chr12:12202796-12363947	protein_coding	4955	295.5	163	428	2.62577	1.39274	0.124212	1	163	428
ENSG00000188404	SELL	chr1:169659807-169680839	protein_coding	2725	6513.5	3766	9261	2.45911	1.29813	0.124226	1	3766	9261
ENSG00000100600	LGMN	chr14:93170151-93215047	protein_coding	3912	183	268	98	0.365672	-1.45138	0.124329	1	268	98
ENSG00000132005	RFX1	chr19:14072342-14117134	protein_coding	4376	124	184	64	0.347826	-1.52356	0.124338	1	184	64
ENSG00000138336	TET1	chr10:70320412-70454239	protein_coding	9375	176	94	258	2.74468	1.45664	0.124539	1	94	258
ENSG00000201142	U1	chr1:146551294-146551419	snRNA	125	68	32	104	3.25	1.70044	0.124599	1	32	104
ENSG00000047644	WWC3	chrX:9983601-10112518	protein_coding	7159	1620	931	2309	2.48013	1.31042	0.12465	1	931	2309
ENSG00000120925	RNF170	chr8:42704779-42752433	protein_coding	6055	650.5	369	932	2.52575	1.33671	0.124873	1	369	932
ENSG00000252056	RNU5E-2P	chr1:236026687-236026737	snRNA	50	52	23	81	3.52174	1.81629	0.12491	1	23	81
ENSG00000222598	U2	chr5:115110015-115110199	snRNA	184	203.5	110	297	2.7	1.43296	0.125064	1	110	297
ENSG00000242629	RP11-89C21.2	chr10:11605185-11615495	processed_transcript	2491	43	68	18	0.264706	-1.91754	0.125158	1	68	18
ENSG00000123240	OPTN	chr10:13141448-13180291	protein_coding	5121	2564	1480	3648	2.46486	1.30151	0.125257	1	1480	3648
ENSG00000164171	ITGA2	chr5:52285155-52390609	protein_coding	7910	319	177	461	2.60452	1.38102	0.12541	1	177	461
ENSG00000222974	7SK	chr7:12916308-12916571	misc_RNA	263	55.5	25	86	3.44	1.78241	0.125442	1	25	86
ENSG00000236449	AC018890.6	chr2:175411868-175639555	lincRNA	3701	55.5	86	25	0.290698	-1.78241	0.125442	1	86	25
ENSG00000201517	U6	chrX:48013407-48013502	snRNA	95	118.5	61	176	2.88525	1.52869	0.12555	1	61	176
ENSG00000239280	RP11-271C24.3	chr3:113459669-113460101	pseudogene	432	16.5	29	4	0.137931	-2.85798	0.12571	1	29	4
ENSG00000253623	RP11-346I3.2	chr8:67392882-67393721	pseudogene	839	16.5	29	4	0.137931	-2.85798	0.12571	1	29	4
ENSG00000196544	C17orf59	chr17:8091651-8093564	protein_coding	1913	305	169	441	2.60947	1.38376	0.125776	1	169	441
ENSG00000115919	KYNU	chr2:143635066-143799890	protein_coding	3012	59	91	27	0.296703	-1.75291	0.12583	1	91	27
ENSG00000110104	CCDC86	chr11:60609543-60618554	protein_coding	2044	701	1003	399	0.397807	-1.32986	0.125863	1	1003	399
ENSG00000256618	MTRNR2L1	chr17:22022436-22023991	protein_coding	1555	31900	18536	45264	2.44195	1.28803	0.126055	1	18536	45264
ENSG00000106952	TNFSF8	chr9:117656002-117692697	protein_coding	2348	1288.5	741	1836	2.47773	1.30902	0.126352	1	741	1836
ENSG00000207205	U1	chr1:148604907-148605072	snRNA	165	760.5	434	1087	2.50461	1.32458	0.126419	1	434	1087
ENSG00000130813	C19orf66	chr19:10196805-10203927	protein_coding	2468	1099	631	1567	2.48336	1.31229	0.126538	1	631	1567
ENSG00000178999	AURKB	chr17:8108050-8113936	protein_coding	1290	822	1174	470	0.400341	-1.3207	0.1267	1	1174	470
ENSG00000196301	HLA-DRB9	chr6:32427597-32441277	pseudogene	343	20.5	6	35	5.83333	2.54432	0.126783	1	6	35
ENSG00000206724	U6	chr8:125272886-125272993	snRNA	107	18.5	5	32	6.4	2.67807	0.126799	1	5	32
ENSG00000207504	U6	chr1:68006809-68006916	snRNA	107	18.5	5	32	6.4	2.67807	0.126799	1	5	32
ENSG00000049089	COL9A2	chr1:40766158-40783488	protein_coding	4151	223.5	122	325	2.66393	1.41356	0.126861	1	122	325
ENSG00000198520	C1orf228	chr1:45140363-45191263	protein_coding	3166	223.5	325	122	0.375385	-1.41356	0.126861	1	325	122
ENSG00000160293	VAV2	chr9:136627015-136857726	protein_coding	5699	251	364	138	0.379121	-1.39927	0.126977	1	364	138
ENSG00000162430	SEPN1	chr1:26126666-26144713	protein_coding	4421	495	710	280	0.394366	-1.34239	0.127164	1	710	280
ENSG00000206973	U6	chr2:61832750-61832857	snRNA	107	41	17	65	3.82353	1.9349	0.127207	1	17	65
ENSG00000202534	U6	chr12:93346414-93346521	snRNA	107	448.5	253	644	2.54545	1.34792	0.127305	1	253	644
ENSG00000104884	ERCC2	chr19:45854245-45873876	protein_coding	3356	460.5	661	260	0.393343	-1.34614	0.127335	1	661	260
ENSG00000111801	BTN3A3	chr6:26440699-26453643	protein_coding	5658	1699.5	982	2417	2.4613	1.29942	0.127503	1	982	2417
ENSG00000253018	RNY4P31	chr13:61390830-61390923	misc_RNA	93	30	11	49	4.45455	2.15528	0.127519	1	11	49
ENSG00000154127	UBASH3B	chr11:122526382-122685181	protein_coding	9011	1037	596	1478	2.47987	1.31026	0.127556	1	596	1478
ENSG00000212939	RP1-29C18.10	chr22:49942328-49950121	processed_transcript	3894	35.5	57	14	0.245614	-2.02554	0.127842	1	57	14
ENSG00000038427	VCAN	chr5:82767283-82878122	protein_coding	14831	321	179	463	2.58659	1.37105	0.127917	1	179	463
ENSG00000233980	FDPSP2	chr7:76099478-76100375	pseudogene	897	321	463	179	0.386609	-1.37105	0.127917	1	463	179
ENSG00000213512	GBP7	chr1:89597433-89641723	protein_coding	2454	114.5	59	170	2.88136	1.52675	0.127921	1	59	170
ENSG00000108256	NUFIP2	chr17:27582854-27621166	protein_coding	10879	2456	3488	1424	0.408257	-1.29245	0.12797	1	3488	1424
ENSG00000152689	RASGRP3	chr2:33661390-33789817	protein_coding	11118	1437.5	830	2045	2.46386	1.30092	0.127973	1	830	2045
ENSG00000256356	RP11-320N7.3	chr12:4206616-4208685	pseudogene	2069	820	1170	470	0.401709	-1.31578	0.128101	1	1170	470
ENSG00000200462	U6	chr5:86716157-86716264	snRNA	107	74.5	36	113	3.13889	1.65025	0.128161	1	36	113
ENSG00000073282	TP63	chr3:189349204-189615068	protein_coding	7454	71	34	108	3.17647	1.66742	0.128182	1	34	108
ENSG00000043039	BARX2	chr11:129245834-129322171	protein_coding	3141	44.5	19	70	3.68421	1.88136	0.128217	1	19	70
ENSG00000241109	AC113407.8	chr5:99384489-99384560	Mt_tRNA_pseudogene	71	44.5	19	70	3.68421	1.88136	0.128217	1	19	70
ENSG00000224411	RP11-1033A18.1	chr11:27910384-27912580	pseudogene	2196	5008	7102	2914	0.410307	-1.28522	0.128289	1	7102	2914
ENSG00000087008	ACOX3	chr4:8368438-8442450	protein_coding	3416	126.5	187	66	0.352941	-1.5025	0.128355	1	187	66
ENSG00000011523	CEP68	chr2:65283499-65314138	protein_coding	8623	749	429	1069	2.49184	1.31721	0.128642	1	429	1069
ENSG00000205639	MFSD2B	chr2:24232950-24286191	protein_coding	4438	154	226	82	0.362832	-1.46263	0.128677	1	226	82
ENSG00000093100	XXbac-B461K10.4	chr22:18270417-18507325	protein_coding	15241	452.5	649	256	0.394453	-1.34207	0.128754	1	649	256
ENSG00000232104	RP11-509J21.1	chr9:3526722-3671646	lincRNA	879	48	21	75	3.57143	1.8365	0.128918	1	21	75
ENSG00000233595	MTND2P29	chr1:50482747-50483176	pseudogene	429	48	75	21	0.28	-1.8365	0.128918	1	75	21
ENSG00000176658	MYO1D	chr17:30819627-31203902	protein_coding	5182	330.5	476	185	0.388655	-1.36344	0.129286	1	476	185
ENSG00000199595	Y_RNA	chr1:161669295-161669397	misc_RNA	102	12	2	22	11	3.45943	0.129298	1	2	22
ENSG00000202297	Y_RNA	chr10:94094219-94094321	misc_RNA	102	12	2	22	11	3.45943	0.129298	1	2	22
ENSG00000242789	AC005251.2	chr7:20858634-20858691	scRNA_pseudogene	57	12	2	22	11	3.45943	0.129298	1	2	22
ENSG00000038210	PI4K2B	chr4:25162262-25280714	protein_coding	7332	3759	2189	5329	2.43444	1.28359	0.129324	1	2189	5329
ENSG00000075624	ACTB	chr7:5566781-5603415	protein_coding	3256	98439	139340	57538	0.412932	-1.27602	0.129336	1	139340	57538
ENSG00000230829	CTD-2186M15.1	chr5:32222037-32222453	pseudogene	416	28	10	46	4.6	2.20163	0.129463	1	10	46
ENSG00000248473	CTC-338M12.2	chr5:180618045-180618852	lincRNA	411	28	46	10	0.217391	-2.20163	0.129463	1	46	10
ENSG00000174944	P2RY14	chr3:150929904-150996255	protein_coding	2815	76	37	115	3.10811	1.63604	0.129779	1	37	115
ENSG00000196526	AFAP1	chr4:7760440-7941653	protein_coding	9315	759.5	1083	436	0.402585	-1.31263	0.129783	1	1083	436
ENSG00000119900	OGFRL1	chr6:71998505-72011973	protein_coding	2371	260	144	376	2.61111	1.38466	0.129815	1	144	376
ENSG00000227259	HMGN2P22	chr2:101207589-101207788	pseudogene	199	62	95	29	0.305263	-1.71187	0.129976	1	95	29
ENSG00000199805	U1	chr20:62540307-62540472	snRNA	165	220.5	121	320	2.64463	1.40306	0.130054	1	121	320
ENSG00000236562	RP11-396M11.1	chr4:66959843-66960244	pseudogene	401	114	59	169	2.86441	1.51824	0.130222	1	59	169
ENSG00000134802	SLC43A3	chr11:57174426-57195053	protein_coding	4517	1724	2447	1001	0.409072	-1.28957	0.130254	1	2447	1001
ENSG00000102921	N4BP1	chr16:48572638-48644120	protein_coding	7104	2385	1388	3382	2.4366	1.28487	0.130256	1	1388	3382
ENSG00000244387	AC008670.3	chr5:134264016-134264081	Mt_tRNA_pseudogene	65	1934	2744	1124	0.409621	-1.28764	0.130282	1	2744	1124
ENSG00000050628	PTGER3	chr1:71318035-71513491	protein_coding	9654	126	66	186	2.81818	1.49476	0.130463	1	66	186
ENSG00000213889	PPM1N	chr19:45992034-46005768	protein_coding	2571	91.5	46	137	2.97826	1.57447	0.130495	1	46	137
ENSG00000164442	CITED2	chr6:139693392-139695757	protein_coding	2086	869.5	501	1238	2.47106	1.30513	0.130546	1	501	1238
ENSG00000135842	FAM129A	chr1:184759857-184943682	protein_coding	8372	2353	1370	3336	2.43504	1.28394	0.130573	1	1370	3336
ENSG00000198624	CCDC69	chr5:150560612-150603706	protein_coding	4993	2528.5	1473	3584	2.43313	1.28281	0.130651	1	1473	3584
ENSG00000205755	CRLF2	chrX:1314889-1331616	protein_coding	1205	107	55	159	2.89091	1.53152	0.130721	1	55	159
ENSG00000108984	MAP2K6	chr17:67410837-67538451	protein_coding	1850	143	76	210	2.76316	1.46632	0.131188	1	76	210
ENSG00000120158	RCL1	chr9:4792868-4861064	protein_coding	2774	454	650	258	0.396923	-1.33307	0.131198	1	650	258
ENSG00000052802	SC4MOL	chr4:166248774-166264312	protein_coding	2892	1271	737	1805	2.44912	1.29226	0.131217	1	737	1805
ENSG00000167261	DPEP2	chr16:68021296-68034489	protein_coding	2518	187.5	102	273	2.67647	1.42033	0.131335	1	102	273
ENSG00000135525	MAP7	chr6:136663874-136871792	protein_coding	4507	77.5	117	38	0.324786	-1.62244	0.131348	1	117	38
ENSG00000137337	MDC1	chr6:30667583-30685666	protein_coding	8113	771	1098	444	0.404372	-1.30625	0.13144	1	1098	444
ENSG00000259001	AL355075.1	chr14:20811206-20811844	processed_transcript	638	37062.5	21735	52390	2.4104	1.26927	0.13146	1	21735	52390
ENSG00000254132	MTND6P3	chr5:93904633-93905175	pseudogene	542	49.5	77	22	0.285714	-1.80735	0.131549	1	77	22
ENSG00000189058	APOD	chr3:195295572-195311076	protein_coding	2197	37	15	59	3.93333	1.97575	0.131666	1	15	59
ENSG00000173848	NET1	chr10:5454513-5500426	protein_coding	4194	2473	1443	3503	2.42758	1.27952	0.131688	1	1443	3503
ENSG00000141140	MYO19	chr17:34851481-34891305	protein_coding	5216	1571.5	2229	914	0.410049	-1.28613	0.131728	1	2229	914
ENSG00000126878	AIF1L	chr9:133971862-133998539	protein_coding	5485	108.5	161	56	0.347826	-1.52356	0.131815	1	161	56
ENSG00000111732	AICDA	chr12:8754761-8765467	protein_coding	3115	221.5	321	122	0.380062	-1.39569	0.131861	1	321	122
ENSG00000236199	RP11-264I13.2	chr9:2041899-2046023	processed_transcript	420	230	127	333	2.62205	1.39069	0.131959	1	127	333
ENSG00000165507	C10orf10	chr10:45466428-45474258	protein_coding	2979	60	28	92	3.28571	1.71621	0.131971	1	28	92
ENSG00000112759	SLC29A1	chr6:44187241-44201888	protein_coding	3433	1073.5	1525	622	0.407869	-1.29382	0.131979	1	1525	622
ENSG00000112782	CLIC5	chr6:45848749-46048132	protein_coding	6089	144.5	77	212	2.75325	1.46113	0.132003	1	77	212
ENSG00000207184	Y_RNA	chr7:129601828-129601916	misc_RNA	88	9.5	1	18	18	4.16993	0.132205	1	1	18
ENSG00000251950	RNase_MRP	chr10:52345309-52345463	misc_RNA	154	9.5	18	1	0.0555556	-4.16993	0.132205	1	18	1
ENSG00000206989	SNORD63	chr5:137896731-137896799	snoRNA	68	734	423	1045	2.47045	1.30477	0.132402	1	423	1045
ENSG00000128311	TST	chr22:37406899-37415681	protein_coding	1915	211	116	306	2.63793	1.39941	0.132532	1	116	306
ENSG00000177993	ZNRF3-AS1	chr22:29420986-29427464	lincRNA	2170	40.5	64	17	0.265625	-1.91254	0.132746	1	64	17
ENSG00000248499	BX276092.5	chrX:70917045-70926305	lincRNA	4113	40.5	17	64	3.76471	1.91254	0.132746	1	17	64
ENSG00000241838	LA16c-3G11.7	chr22:16255354-16256477	pseudogene	1123	560	799	321	0.401752	-1.31562	0.132767	1	799	321
ENSG00000243156	MICAL3	chr22:18317093-18507325	protein_coding	11213	79	119	39	0.327731	-1.60942	0.132869	1	119	39
ENSG00000152784	PRDM8	chr4:81105032-81125483	protein_coding	4588	262	146	378	2.58904	1.37242	0.132904	1	146	378
ENSG00000206823	SNORA24	chr4:119200344-119200475	snoRNA	131	12675	7446	17904	2.40451	1.26574	0.132954	1	7446	17904
ENSG00000162772	ATF3	chr1:212738675-212794119	protein_coding	4003	578.5	332	825	2.48494	1.31321	0.13299	1	332	825
ENSG00000163818	LZTFL1	chr3:45864807-45957534	protein_coding	7201	410	233	587	2.51931	1.33303	0.133095	1	233	587
ENSG00000163046	ANKRD30BL	chr2:132905163-133015542	protein_coding	4947	9435	13328	5542	0.415816	-1.26598	0.133118	1	13328	5542
ENSG00000124232	RBPJL	chr20:43935490-43945803	protein_coding	1840	24	8	40	5	2.32193	0.133248	1	8	40
ENSG00000163464	CXCR1	chr2:219027567-219031725	protein_coding	2495	24	8	40	5	2.32193	0.133248	1	8	40
ENSG00000241013	HIST2H2BB	chr1:120906042-120906423	pseudogene	381	263.5	380	147	0.386842	-1.37018	0.133349	1	380	147
ENSG00000105856	HBP1	chr7:106809405-106842974	protein_coding	6351	1043.5	606	1481	2.44389	1.28918	0.133554	1	606	1481
ENSG00000136937	NCBP1	chr9:100395907-100436030	protein_coding	5550	1724.5	2442	1007	0.412367	-1.278	0.133632	1	2442	1007
ENSG00000213500	LAP3P2	chr6:36641593-36643047	pseudogene	1454	627	361	893	2.47368	1.30666	0.133775	1	361	893
ENSG00000202469	Y_RNA	chrX:10029261-10029363	misc_RNA	102	47.5	21	74	3.52381	1.81714	0.133839	1	21	74
ENSG00000194297	U1	chr1:119874019-119874148	snRNA	129	244.5	136	353	2.59559	1.37606	0.133983	1	136	353
ENSG00000108861	DUSP3	chr17:41843489-41856368	protein_coding	4406	253	365	141	0.386301	-1.3722	0.133996	1	365	141
ENSG00000146674	IGFBP3	chr7:45951849-45961473	protein_coding	4565	84	42	126	3	1.58496	0.134013	1	42	126
ENSG00000258920	RP11-33N16.1	chr14:89883697-89886137	protein_coding	1077	35	56	14	0.25	-2	0.13409	1	56	14
ENSG00000138439	FAM117B	chr2:203499900-203634480	protein_coding	5996	360	516	204	0.395349	-1.3388	0.13416	1	516	204
ENSG00000255964	RP11-69M1.3	chr12:8167619-8169002	pseudogene	1069	96	143	49	0.342657	-1.54516	0.134257	1	143	49
ENSG00000165071	TMEM71	chr8:133697252-133772958	protein_coding	3329	721.5	417	1026	2.46043	1.29891	0.134292	1	417	1026
ENSG00000201372	U6	chr20:42101652-42101759	snRNA	107	149	80	218	2.725	1.44626	0.134374	1	80	218
ENSG00000099381	SETD1A	chr16:30968614-30995985	protein_coding	6830	297	427	167	0.391101	-1.35439	0.134416	1	427	167
ENSG00000200403	U6	chr1:19631569-19631676	snRNA	107	29.5	11	48	4.36364	2.12553	0.134645	1	11	48
ENSG00000200997	U1	chr17:56756887-56757051	snRNA	164	29.5	11	48	4.36364	2.12553	0.134645	1	11	48
ENSG00000252594	U6	chr8:47742671-47742778	snRNA	107	29.5	11	48	4.36364	2.12553	0.134645	1	11	48
ENSG00000130939	UBE4B	chr1:10092889-10241297	protein_coding	9140	838	1190	486	0.408403	-1.29193	0.134721	1	1190	486
ENSG00000200422	SNORD45	chrX:86401735-86401807	snoRNA	72	14	3	25	8.33333	3.05889	0.134787	1	3	25
ENSG00000202182	Y_RNA	chr14:64314978-64315080	misc_RNA	102	14	3	25	8.33333	3.05889	0.134787	1	3	25
ENSG00000202254	Y_RNA	chr1:100257217-100257309	misc_RNA	92	14	3	25	8.33333	3.05889	0.134787	1	3	25
ENSG00000204188	GGNBP1	chr6:33551514-33556803	protein_coding	960	14	25	3	0.12	-3.05889	0.134787	1	25	3
ENSG00000229462	AC127383.1	chr2:68672841-68676306	pseudogene	1800	14	25	3	0.12	-3.05889	0.134787	1	25	3
ENSG00000241275	AC073101.1	chr7:97775727-97775800	scRNA_pseudogene	73	14	3	25	8.33333	3.05889	0.134787	1	3	25
ENSG00000074054	CLASP1	chr2:122095353-122407163	protein_coding	11100	1099	1558	640	0.410783	-1.28355	0.134798	1	1558	640
ENSG00000200869	U6	chr16:6923899-6924006	snRNA	107	22	7	37	5.28571	2.4021	0.134937	1	7	37
ENSG00000201441	U6	chr3:196435729-196435835	snRNA	106	22	7	37	5.28571	2.4021	0.134937	1	7	37
ENSG00000166123	GPT2	chr16:46918289-46965201	protein_coding	4229	434	248	620	2.5	1.32193	0.135166	1	248	620
ENSG00000123200	ZC3H13	chr13:46528599-46626894	protein_coding	10262	747.5	1062	433	0.407721	-1.29434	0.135223	1	1062	433
ENSG00000163162	RNF149	chr2:101887680-101925163	protein_coding	4836	2183.5	1281	3086	2.40906	1.26847	0.135418	1	1281	3086
ENSG00000242158	AC012498.1	chr2:60867848-60868137	scRNA_pseudogene	289	118	62	174	2.80645	1.48875	0.13556	1	62	174
ENSG00000101608	MYL12A	chr18:3247527-3256234	protein_coding	1280	10259	6052	14466	2.39028	1.25718	0.135682	1	6052	14466
ENSG00000137070	IL11RA	chr9:34650698-34661884	protein_coding	4266	359	204	514	2.51961	1.3332	0.135806	1	204	514
ENSG00000100558	PLEK2	chr14:67853699-67878917	protein_coding	1603	63	96	30	0.3125	-1.67807	0.135896	1	96	30
ENSG00000213406	ANXA2P1	chr4:154228943-154229869	pseudogene	926	169	92	246	2.67391	1.41895	0.135909	1	92	246
ENSG00000222624	U2	chr1:65881498-65881689	snRNA	191	491	282	700	2.48227	1.31166	0.135951	1	282	700
ENSG00000207468	SNORA19	chr10:120819522-120819650	snoRNA	128	299.5	169	430	2.54438	1.34731	0.136176	1	169	430
ENSG00000076201	PTPN23	chr3:47422500-47454931	protein_coding	5981	269	387	151	0.390181	-1.35779	0.136182	1	387	151
ENSG00000199827	U6	chr2:175894496-175894605	snRNA	109	20	6	34	5.66667	2.5025	0.136304	1	6	34
ENSG00000250347	AC005740.4	chr5:141416271-141416690	pseudogene	419	20	34	6	0.176471	-2.5025	0.136304	1	34	6
ENSG00000206763	U6	chr7:92331021-92331128	snRNA	107	111	58	164	2.82759	1.49957	0.136386	1	58	164
ENSG00000107862	GBF1	chr10:104005288-104142656	protein_coding	6641	1551	2193	909	0.414501	-1.27055	0.136401	1	2193	909
ENSG00000131042	LILRB2	chr19:54777674-54785039	protein_coding	3811	52.5	81	24	0.296296	-1.75489	0.136428	1	81	24
ENSG00000207042	U6	chr16:21653614-21653721	snRNA	107	49	22	76	3.45455	1.7885	0.136429	1	22	76
ENSG00000171067	C11orf24	chr11:68028802-68039469	protein_coding	3406	301	432	170	0.393519	-1.3455	0.136558	1	432	170
ENSG00000160072	ATAD3B	chr1:1407142-1433228	protein_coding	7917	676.5	961	392	0.407908	-1.29368	0.136588	1	961	392
ENSG00000100320	RBFOX2	chr22:36134782-36424473	protein_coding	10020	136.5	200	73	0.365	-1.45403	0.136634	1	200	73
ENSG00000199410	Y_RNA	chrX:16930337-16930440	misc_RNA	103	33	13	53	4.07692	2.02748	0.136651	1	13	53
ENSG00000230647	AC022816.2	chr17:14277455-14324343	lincRNA	804	33	13	53	4.07692	2.02748	0.136651	1	13	53
ENSG00000229926	RP11-424E7.3	chr9:141031546-141038316	pseudogene	1213	16	4	28	7	2.80735	0.136856	1	4	28
ENSG00000090238	YPEL3	chr16:30103634-30107537	protein_coding	1604	483.5	278	689	2.47842	1.30942	0.136858	1	278	689
ENSG00000090621	PABPC4	chr1:40026487-40042462	protein_coding	6782	2607.5	3680	1535	0.41712	-1.26147	0.136879	1	3680	1535
ENSG00000231434	RP11-144L1.8	chr1:158493461-158495628	pseudogene	2167	1144	1619	669	0.413218	-1.27502	0.137026	1	1619	669
ENSG00000234568	RP11-429B11.1	chr4:83196223-83197753	pseudogene	1530	272	153	391	2.55556	1.35364	0.137026	1	153	391
ENSG00000240937	AC104434.2	chr3:43271008-43271076	Mt_tRNA_pseudogene	68	18	5	31	6.2	2.63227	0.137092	1	5	31
[truncated: 49,798 more rows]
