# Supplementary material for: A Critical Role for IL-17RB Signaling in HTLV-1 Tax-Induced NF-κB Activation and T-Cell Transformation
Source: PLoS Pathog. 2014 Oct 23;10(10):e1004418. doi: 10.1371/journal.ppat.1004418 (PMC4207800; doi:10.1371/journal.ppat.1004418)
Supplement: Table S2 — RNA-Seq results of primary T cells immortalized with HTLV-1. A list of all transcripts that were upregulated or downregulated by more than 5 log2 fold change (P≤0.001) in primary T cells immortalized with HTLV-1 (primary T cells were co-cultured with lethally irradiated MT-2 cells for 12 weeks). (XLSM) [file ppat.1004418.s006.xls]

## Sheet: 2WO_vs_2W12.deseq copy.txt
Gene.id	Gene.Name	Gene.Locus	Gene.Class	Gene.Length	baseMean	baseMeanA	baseMeanB	foldChange	log2FoldChange	pval	padj	X2WO.Count	X2W12.Count
ENSG00000235975	RP1-106C24.1	chrX:137888535-137889253	pseudogene	718	114929	3.77964	229855	60813.9	15.8921	1.87865e-18	8.7017e-14	3.77964	229855
ENSG00000255123	MTND5P21	chr11:11261305-11261827	pseudogene	522	2631.29	1.51186	5261.08	3479.88	11.7648	2.8598e-12	6.62315e-08	1.51186	5261.08
ENSG00000247445	AP001318.3	chr11:126210852-126225482	lincRNA	3654	36252.7	72.5692	72432.7	998.12	9.96307	1.85848e-11	2.86944e-07	72.5692	72432.7
ENSG00000257762	RP11-626I20.3	chr12:103941571-103953593	lincRNA	3149	2767.74	9.82708	5525.65	562.288	9.13517	4.834e-10	5.59765e-06	9.82708	5525.65
ENSG00000185945	NXF2B	chrX:101615315-101726732	protein_coding	4773	6831.24	30.2372	13632.2	450.844	8.81648	6.97188e-10	6.45861e-06	30.2372	13632.2
ENSG00000207573	MIR550A2	chr7:32772592-32772689	miRNA	97	364.452	0	728.904	Inf	Inf	1.56841e-09	1.21079e-05	0	728.904
ENSG00000259135	RP11-671J11.4	chr14:35025979-35030504	processed_transcript	1137	1317.96	6.04743	2629.88	434.875	8.76446	2.47798e-09	1.63968e-05	6.04743	2629.88
ENSG00000196475	GK2	chr4:80327507-80329372	protein_coding	1865	1749.13	9.82708	3488.42	354.981	8.4716	3.68231e-09	2.13201e-05	9.82708	3488.42
ENSG00000081377	CDC14B	chr9:99252522-99382112	protein_coding	10457	15067.6	112.633	30022.7	266.552	8.05827	5.32171e-09	2.73885e-05	112.633	30022.7
ENSG00000258760	CTD-2509G16.5	chr14:65703197-65785508	processed_transcript	1118	1038.84	6.04743	2071.62	342.562	8.42022	7.22366e-09	3.34593e-05	6.04743	2071.62
ENSG00000080200	CRYBG3	chr3:97595818-97663810	protein_coding	5003	11465.9	104.318	22827.5	218.826	7.77364	1.25464e-08	5.12992e-05	104.318	22827.5
ENSG00000205442	IZUMO3	chr9:24542957-24545944	protein_coding	1047	581.593	3.02372	1160.16	383.688	8.58379	1.32902e-08	5.12992e-05	3.02372	1160.16
ENSG00000132872	SYT4	chr18:40847858-40857615	protein_coding	4094	1326.18	10.583	2641.78	249.625	7.96362	1.6451e-08	5.86148e-05	10.583	2641.78
ENSG00000231894	RP11-173P16.2	chr13:31651390-31689836	pseudogene	1082	312.577	625.153	0	0	#NAME?	2.91959e-08	9.65947e-05	625.153	0
ENSG00000214915	XX-FW80269A6.1	chrX:150684022-150684717	lincRNA	482	327.506	1.51186	653.501	432.25	8.75572	4.08773e-08	0.000126226	1.51186	653.501
ENSG00000228689	RP3-335N17.2	chr6:51470062-51487682	processed_transcript	610	152.792	0	305.584	Inf	Inf	1.17088e-07	0.000338962	0	305.584
ENSG00000166920	C15orf48	chr15:45722762-45725647	protein_coding	917	532.174	6.04743	1058.3	175	7.45121	1.51136e-07	0.000411792	6.04743	1058.3
ENSG00000155511	GRIA1	chr5:152869174-153193240	protein_coding	7450	1412.83	21.166	2804.5	132.5	7.04985	1.67665e-07	0.000431449	21.166	2804.5
ENSG00000132692	BCAN	chr1:156611181-156629324	protein_coding	4959	1607.58	25.7016	3189.45	124.096	6.95531	2.03161e-07	0.000495274	25.7016	3189.45
ENSG00000169247	SH3TC2	chr5:148303201-148442726	protein_coding	15115	3121.7	58.9625	6184.44	104.888	6.7127	3.23433e-07	0.000749055	58.9625	6184.44
ENSG00000108702	CCL1	chr17:32687398-32690230	protein_coding	520	1000.19	17.3864	1982.99	114.054	6.83358	3.62784e-07	0.000778542	17.3864	1982.99
ENSG00000102970	CCL17	chr16:57438678-57449974	protein_coding	615	844.562	1675.89	13.2288	0.00789355	-6.98511	3.69782e-07	0.000778542	1675.89	13.2288
ENSG00000138755	CXCL9	chr4:76922427-76928641	protein_coding	2740	3010.77	5956.72	64.8209	0.010882	-6.52192	5.64006e-07	0.00113583	5956.72	64.8209
ENSG00000204257	HLA-DMA	chr6:32916389-32938493	protein_coding	2672	9964.09	225.267	19702.9	87.4648	6.45063	5.9735e-07	0.00115286	225.267	19702.9
ENSG00000211897	IGHG3	chr14:106235438-106237742	IG_C_gene	1268	346.31	688.651	3.96863	0.0057629	-7.43899	6.59098e-07	0.00122115	688.651	3.96863
ENSG00000145358	DDIT4L	chr4:101107026-101111939	protein_coding	2994	566.191	10.583	1121.8	106	6.72792	7.49118e-07	0.00133455	10.583	1121.8
ENSG00000170959	DCDC5	chr11:30851915-31149212	protein_coding	9827	1491.35	34.0168	2948.69	86.6833	6.43768	8.59407e-07	0.00147433	34.0168	2948.69
ENSG00000180828	BHLHE22	chr8:65492813-65496181	protein_coding	3368	1197.77	30.2372	2365.3	78.225	6.28956	1.40337e-06	0.00232153	30.2372	2365.3
ENSG00000138795	LEF1	chr4:108968700-109090112	protein_coding	5361	2221.96	4384.39	59.5294	0.0135776	-6.20263	1.4916e-06	0.0023824	4384.39	59.5294
ENSG00000114315	HES1	chr3:193853933-193856521	protein_coding	2062	411.981	9.07115	814.891	89.8333	6.48918	1.857e-06	0.00286714	9.07115	814.891
ENSG00000176595	KBTBD11	chr8:1922043-1955102	protein_coding	6710	5119.15	152.698	10085.6	66.0495	6.04548	2.02026e-06	0.00300658	152.698	10085.6
ENSG00000122861	PLAU	chr10:75668934-75677255	protein_coding	3136	598.223	15.1186	1181.33	78.1375	6.28794	2.11867e-06	0.00300658	15.1186	1181.33
ENSG00000258842	RP11-355I22.5	chr14:62536235-62547872	lincRNA	322	86.6484	0	173.297	Inf	Inf	2.14204e-06	0.00300658	0	173.297
ENSG00000211815	TRAV36DV7	chr14:22694640-22695149	TR_V_gene	356	1808.37	52.915	3563.83	67.35	6.07361	2.21174e-06	0.0030131	52.915	3563.83
ENSG00000134198	TSPAN2	chr1:115590631-115632121	protein_coding	3410	824.907	22.6779	1627.14	71.75	6.16491	2.34933e-06	0.00310911	22.6779	1627.14
ENSG00000144476	CXCR7	chr2:237476429-237491001	protein_coding	2258	658.603	18.1423	1299.06	71.6042	6.16197	2.72139e-06	0.00350144	18.1423	1299.06
ENSG00000111052	LIN7A	chr12:81186298-81331704	protein_coding	6795	997.637	29.4812	1965.79	66.6795	6.05917	2.82803e-06	0.00354031	29.4812	1965.79
ENSG00000150165	ANXA8L1	chr10:47157982-47174093	protein_coding	2127	160.54	2.26779	318.813	140.583	7.13528	2.98392e-06	0.00363716	2.26779	318.813
ENSG00000112246	SIM1	chr6:100832890-100912805	protein_coding	9274	1240.01	39.3083	2440.71	62.0913	5.95632	3.42595e-06	0.00406888	39.3083	2440.71
ENSG00000211677	IGLC2	chr22:23243155-23243617	IG_C_gene	462	344.515	681.092	7.93725	0.0116537	-6.42307	4.1467e-06	0.00477819	681.092	7.93725
ENSG00000177494	ZBED2	chr3:111311746-111314290	protein_coding	2311	2820.84	5542.47	99.2157	0.017901	-5.80382	4.2295e-06	0.00477819	5542.47	99.2157
ENSG00000133101	CCNA1	chr13:37005966-37017019	protein_coding	2302	307.758	8.31522	607.2	73.0227	6.19027	5.25571e-06	0.00579617	8.31522	607.2
ENSG00000082781	ITGB5	chr3:124480794-124606674	protein_coding	5989	1051.69	37.0405	2066.33	55.7857	5.80182	5.53549e-06	0.00596276	37.0405	2066.33
ENSG00000237159	RP11-296L22.4	chr9:34568012-34582827	processed_transcript	1182	135.406	2.26779	268.544	118.417	6.88773	6.82265e-06	0.00718224	2.26779	268.544
ENSG00000173253	DMRT2	chr9:1050353-1057552	protein_coding	2925	358.877	11.3389	706.416	62.3	5.96116	7.49108e-06	0.00735754	11.3389	706.416
ENSG00000211679	IGLC3	chr22:23248511-23248973	IG_C_gene	462	204.573	405.178	3.96863	0.00979478	-6.67377	7.49345e-06	0.00735754	405.178	3.96863
ENSG00000183134	GPR44	chr11:60618412-60623444	protein_coding	2895	595.955	21.166	1170.74	55.3125	5.78953	7.57635e-06	0.00735754	21.166	1170.74
ENSG00000211896	IGHG1	chr14:106202679-106209408	IG_C_gene	2762	236.606	467.92	5.2915	0.0113086	-6.46644	7.62456e-06	0.00735754	467.92	5.2915
ENSG00000056736	IL17RB	chr3:53880606-53899827	protein_coding	3038	8328.26	345.46	16311.1	47.2155	5.56119	7.81763e-06	0.0073899	345.46	16311.1
ENSG00000172817	CYP7B1	chr8:65500319-65711318	protein_coding	2282	479.259	16.6304	941.887	56.6364	5.82366	8.08767e-06	0.00749225	16.6304	941.887
ENSG00000164120	HPGD	chr4:175411327-175444305	protein_coding	5529	1313.43	55.1828	2571.67	46.6027	5.54234	1.04432e-05	0.00934371	55.1828	2571.67
ENSG00000132639	SNAP25	chr20:10199477-10288066	protein_coding	3357	1008.98	41.5761	1976.38	47.5364	5.57096	1.04897e-05	0.00934371	41.5761	1976.38
ENSG00000228213	NLGN1-AS1	chr3:173628287-173638586	processed_transcript	815	121.516	2.26779	240.763	106.167	6.73019	1.15404e-05	0.0100857	2.26779	240.763
ENSG00000104043	ATP8B4	chr15:50150434-50411419	protein_coding	5677	1181.04	53.671	2308.42	43.0106	5.42662	1.47573e-05	0.0122933	53.671	2308.42
ENSG00000211895	IGHA1	chr14:106173456-106175002	IG_C_gene	1110	369.082	724.936	13.2288	0.0182482	-5.7761	1.47768e-05	0.0122933	724.936	13.2288
ENSG00000196139	AKR1C3	chr10:5077548-5149878	protein_coding	3024	620.429	26.4575	1214.4	45.9	5.52042	1.48627e-05	0.0122933	26.4575	1214.4
ENSG00000050628	PTGER3	chr1:71318035-71513491	protein_coding	9654	1093.83	49.8913	2137.77	42.8485	5.42117	1.53214e-05	0.0124504	49.8913	2137.77
ENSG00000177455	CD19	chr16:28943259-28950667	protein_coding	1957	193.14	380.988	5.2915	0.0138889	-6.16993	1.92963e-05	0.0154101	380.988	5.2915
ENSG00000164949	GEM	chr8:95261480-95274578	protein_coding	2648	317.963	12.8508	623.074	48.4853	5.59948	2.00115e-05	0.0157104	12.8508	623.074
ENSG00000182985	CADM1	chr11:115039937-115375675	protein_coding	6346	790.796	37.7964	1543.8	40.845	5.35209	2.06752e-05	0.0159609	37.7964	1543.8
ENSG00000228146	AC108134.2	chr16:3194243-3199964	protein_coding	1433	71.1518	0.755929	141.548	187.25	7.54882	2.61437e-05	0.0198516	0.755929	141.548
ENSG00000204174	PPYR1	chr10:47083533-47088320	protein_coding	1956	143.815	4.53557	283.095	62.4167	5.96386	2.84904e-05	0.0210704	4.53557	283.095
ENSG00000163081	CCDC140	chr2:223162865-223169936	protein_coding	1932	115.279	3.02372	227.535	75.25	6.23362	2.86585e-05	0.0210704	3.02372	227.535
ENSG00000251402	FAM90A25P	chr8:12272592-12275599	pseudogene	1391	84.7585	1.51186	168.005	111.125	6.79604	3.0225e-05	0.0212829	1.51186	168.005
ENSG00000185008	ROBO2	chr3:75955845-77699115	protein_coding	16673	1536.52	84.664	2988.38	35.2969	5.14147	3.02323e-05	0.0212829	84.664	2988.38
ENSG00000211592	IGKC	chr2:89156673-89157196	IG_C_gene	523	73.3251	146.65	0	0	#NAME?	3.0326e-05	0.0212829	146.65	0
ENSG00000166147	FBN1	chr15:48700502-48937985	protein_coding	11763	1383.63	77.8607	2689.41	34.5413	5.11025	3.3636e-05	0.0232535	77.8607	2689.41
ENSG00000163629	PTPN13	chr4:87515467-87736324	protein_coding	9516	1347.54	77.1048	2617.97	33.9534	5.08549	3.61895e-05	0.0246509	77.1048	2617.97
ENSG00000136111	TBC1D4	chr13:75858807-76056250	protein_coding	6651	1246.62	2420.48	72.7582	0.0300593	-5.05604	4.00435e-05	0.0264931	2420.48	72.7582
ENSG00000156738	MS4A1	chr11:60223224-60238233	protein_coding	4872	802.986	1560.99	44.9778	0.0288136	-5.11711	4.01766e-05	0.0264931	1560.99	44.9778
ENSG00000136099	PCDH8	chr13:53418108-53422775	protein_coding	4003	296.23	14.3626	578.097	40.25	5.33092	4.06098e-05	0.0264931	14.3626	578.097
ENSG00000073756	PTGS2	chr1:186640922-186649555	protein_coding	5265	1913.07	119.437	3706.7	31.0348	4.95582	4.84958e-05	0.0311983	119.437	3706.7
ENSG00000104921	FCER2	chr19:7753643-7767032	protein_coding	1633	218.558	427.856	9.26013	0.0216431	-5.52995	5.05255e-05	0.0320588	427.856	9.26013
ENSG00000211721	TRBV6-5	chr7:142180514-142181016	TR_V_gene	410	2349.9	150.43	4549.37	30.2425	4.9185	5.23229e-05	0.0327506	150.43	4549.37
ENSG00000227935	RP6-102O10.1	chr1:57852247-57853122	lincRNA	708	113.673	3.77964	223.566	59.15	5.88631	5.31606e-05	0.0328313	3.77964	223.566
ENSG00000137474	MYO7A	chr11:76839309-76926284	protein_coding	10328	644.713	39.3083	1250.12	31.8029	4.99109	5.82118e-05	0.0351197	39.3083	1250.12
ENSG00000101210	EEF1A2	chr20:62119365-62130505	protein_coding	1843	295.663	15.8745	575.451	36.25	5.17991	5.83824e-05	0.0351197	15.8745	575.451
ENSG00000165168	CYBB	chrX:37639263-37672714	protein_coding	4423	250.118	488.33	11.9059	0.0243808	-5.35811	5.93834e-05	0.0352638	488.33	11.9059
ENSG00000132465	IGJ	chr4:71521257-71547534	protein_coding	1680	265.142	517.055	13.2288	0.0255848	-5.28857	6.39998e-05	0.0375241	517.055	13.2288
ENSG00000196154	S100A4	chr1:153516088-153522612	protein_coding	1025	7723.14	532.174	14914.1	28.0249	4.80864	6.55134e-05	0.0377977	532.174	14914.1
ENSG00000172794	RAB37	chr17:72666716-72743474	protein_coding	5074	1756.21	117.925	3394.5	28.7853	4.84726	6.60985e-05	0.0377977	117.925	3394.5
ENSG00000135540	NHSL1	chr6:138743179-139013708	protein_coding	8741	1008.88	66.5217	1951.24	29.3324	4.87442	6.85197e-05	0.0383148	66.5217	1951.24
ENSG00000153012	LGI2	chr4:25000468-25032501	protein_coding	6428	458.471	27.9694	888.972	31.7838	4.99022	6.86571e-05	0.0383148	27.9694	888.972
ENSG00000255446	CTD-2531D15.4	chr11:62189316-62194196	processed_transcript	510	57.9231	0.755929	115.09	152.25	7.2503	7.21137e-05	0.0397647	0.755929	115.09
ENSG00000222582	U2	chr4:155708269-155708430	snRNA	161	56.6002	0.755929	112.444	148.75	7.21675	8.0729e-05	0.0439916	0.755929	112.444
ENSG00000211893	IGHG2	chr14:106109388-106111127	IG_C_gene	1132	80.7899	160.257	1.32288	0.00825472	-6.92057	8.6061e-05	0.0458713	160.257	1.32288
ENSG00000113525	IL5	chr5:131877135-131892530	protein_coding	1587	2485.02	179.911	4790.13	26.625	4.73471	8.6159e-05	0.0458713	179.911	4790.13
ENSG00000135480	KRT7	chr12:52626303-52662180	protein_coding	4612	305.112	18.8982	591.325	31.29	4.96763	9.49342e-05	0.0499688	18.8982	591.325
ENSG00000186265	BTLA	chr3:112182814-112218408	protein_coding	3697	328.546	637.248	19.8431	0.0311388	-5.00514	9.60559e-05	0.0499911	637.248	19.8431
ENSG00000211810	TRAV29DV5	chr14:22631133-22631766	TR_V_gene	469	56.6947	113.389	0	0	#NAME?	0.000100579	0.0512541	113.389	0
ENSG00000091972	CD200	chr3:112051914-112081659	protein_coding	2292	187.187	365.114	9.26013	0.0253623	-5.30117	0.000100696	0.0512541	365.114	9.26013
ENSG00000211670	IGLV3-9	chr22:23161506-23162253	IG_V_gene	461	290.182	18.1423	562.222	30.9896	4.95371	0.000102129	0.0514188	18.1423	562.222
ENSG00000211829	TRDC	chr14:22931923-22934779	TR_C_gene	720	56.3167	112.633	0	0	#NAME?	0.000103718	0.051657	112.633	0
ENSG00000186807	ANXA8L2	chr10:47746935-47763041	protein_coding	2128	39.6863	0	79.3725	Inf	Inf	0.000111017	0.0547042	0	79.3725
ENSG00000164530	PI16	chr6:36555310-36932613	protein_coding	4116	322.12	21.166	623.074	29.4375	4.87958	0.000112985	0.0547247	21.166	623.074
ENSG00000180549	FUT7	chr9:139924625-139927462	protein_coding	2584	838.609	61.9862	1615.23	26.0579	4.70365	0.000113421	0.0547247	61.9862	1615.23
ENSG00000197993	KEL	chr7:142638200-142659768	protein_coding	3926	295.568	19.6542	571.482	29.0769	4.8618	0.00012566	0.0600047	19.6542	571.482
ENSG00000159307	SCUBE1	chr22:43599228-43739394	protein_coding	6195	312.199	21.166	603.231	28.5	4.83289	0.000129471	0.0606614	21.166	603.231
ENSG00000125726	CD70	chr19:6583134-6591163	protein_coding	1251	2161.77	172.352	4151.18	24.0855	4.59009	0.000129655	0.0606614	172.352	4151.18
ENSG00000135373	EHF	chr11:34642639-34682604	protein_coding	4386	289.615	19.6542	559.576	28.4712	4.83143	0.00013732	0.0636053	19.6542	559.576
ENSG00000252870	ACA59	chr11:114998937-114999093	snoRNA	156	37.702	0	75.4039	Inf	Inf	0.000142389	0.0653004	0	75.4039
ENSG00000164483	SAMD3	chr6:130465459-130686570	protein_coding	6903	945.667	76.3488	1814.99	23.7723	4.57121	0.000156105	0.0708885	76.3488	1814.99
ENSG00000249158	PCDHA11	chr5:140248688-140391929	protein_coding	5257	127.091	6.80336	247.378	36.3611	5.18432	0.00016054	0.0721948	6.80336	247.378
ENSG00000211817	TRAV38-2DV8	chr14:22748987-22749631	TR_V_gene	395	49.8913	99.7826	0	0	#NAME?	0.000180092	0.0802086	99.7826	0
ENSG00000233534	RP1-38C16.2	chr6:135950542-135951406	lincRNA	531	58.301	1.51186	115.09	76.125	6.2503	0.000183894	0.0809251	1.51186	115.09
ENSG00000154734	ADAMTS1	chr21:28208605-28217728	protein_coding	6523	610.98	49.8913	1172.07	23.4924	4.55412	0.000185195	0.0809251	49.8913	1172.07
ENSG00000184451	CCR10	chr17:40830906-40833861	protein_coding	1773	139.091	8.31522	269.867	32.4545	5.02035	0.000195616	0.0846799	8.31522	269.867
ENSG00000211673	IGLV3-1	chr22:23222885-23223576	IG_V_gene	398	83.7191	164.793	2.64575	0.016055	-5.96083	0.000200582	0.0860256	164.793	2.64575
ENSG00000160683	CXCR5	chr11:118754474-118768508	protein_coding	4431	129.925	253.236	6.61438	0.0261194	-5.25873	0.000202661	0.0861197	253.236	6.61438
ENSG00000205213	LGR4	chr11:27387507-27494322	protein_coding	6688	345.649	27.2134	664.084	24.4028	4.60897	0.000209743	0.0874582	27.2134	664.084
ENSG00000186810	CXCR3	chrX:70835765-70838367	protein_coding	1868	360.106	692.431	27.7804	0.0401201	-4.63953	0.00021002	0.0874582	692.431	27.7804
ENSG00000139193	CD27	chr12:6554032-6560884	protein_coding	1410	259.473	500.425	18.5203	0.0370091	-4.75598	0.000211475	0.0874582	500.425	18.5203
ENSG00000159556	ISL2	chr15:76629064-76634817	protein_coding	1881	83.9081	3.77964	164.037	43.4	5.43962	0.00021939	0.0899285	3.77964	164.037
ENSG00000182326	C1S	chr12:7096350-7178336	protein_coding	6462	488.047	40.8202	935.273	22.912	4.51803	0.000221459	0.0899802	40.8202	935.273
ENSG00000142347	MYO1F	chr19:8585688-8642461	protein_coding	4288	5465.27	510.252	10420.3	20.4219	4.35204	0.000232499	0.0936446	510.252	10420.3
ENSG00000168243	GNG4	chr1:235710986-235814054	protein_coding	5413	647.453	56.6947	1238.21	21.84	4.4489	0.000238429	0.0951712	56.6947	1238.21
ENSG00000171533	MAP6	chr11:75297962-75380165	protein_coding	6433	214.306	15.8745	412.737	26	4.70044	0.000240399	0.0951712	15.8745	412.737
ENSG00000165390	ANXA8	chr10:48255252-48271369	protein_coding	2128	81.9238	3.77964	160.068	42.35	5.40429	0.000244978	0.0961622	3.77964	160.068
ENSG00000205002	C8orf85	chr8:117950437-117956726	protein_coding	2412	212.322	15.8745	408.769	25.75	4.6865	0.000250355	0.0974471	15.8745	408.769
ENSG00000064201	TSPAN32	chr11:2323226-2339430	protein_coding	3793	362.373	30.2372	694.51	22.9688	4.5216	0.000253333	0.0977844	30.2372	694.51
ENSG00000244387	AC008670.3	chr5:134264016-134264081	Mt_tRNA_pseudogene	65	1087.4	2074.27	100.539	0.0484694	-4.36678	0.000257537	0.0985855	2074.27	100.539
ENSG00000184613	NELL2	chr12:44902057-45315631	protein_coding	6424	326.561	626.665	26.4575	0.0422195	-4.56595	0.000268351	0.101175	626.665	26.4575
ENSG00000001626	CFTR	chr7:117105837-117308719	protein_coding	6832	820.939	75.5929	1566.28	20.72	4.37295	0.000271849	0.101175	75.5929	1566.28
ENSG00000142539	SPIB	chr19:50922194-50932246	protein_coding	1467	107.342	209.392	5.2915	0.0252708	-5.30639	0.000272642	0.101175	209.392	5.2915
ENSG00000250993	RP11-404J23.1	chr4:180310287-180386459	lincRNA	539	62.6476	123.972	1.32288	0.0106707	-6.5502	0.00027304	0.101175	123.972	1.32288
ENSG00000137868	STRA6	chr15:74471806-74502046	protein_coding	4973	207.691	15.8745	399.508	25.1667	4.65344	0.000275607	0.101316	15.8745	399.508
ENSG00000211807	TRAV26-1	chr14:22591275-22592243	TR_V_gene	537	61.8917	122.46	1.32288	0.0108025	-6.5325	0.000288253	0.104744	122.46	1.32288
ENSG00000003137	CYP26B1	chr2:72356366-72375167	protein_coding	5015	747.803	69.5455	1426.06	20.5054	4.35793	0.000289455	0.104744	69.5455	1426.06
ENSG00000229672	RP11-184A2.3	chr10:3793258-3805418	processed_transcript	758	78.6166	3.77964	153.454	40.6	5.34341	0.000296038	0.106296	3.77964	153.454
ENSG00000109943	CRTAM	chr11:122709207-122743347	protein_coding	2675	718.227	67.2777	1369.18	20.3511	4.34704	0.000300988	0.107242	67.2777	1369.18
ENSG00000106066	CPVL	chr7:29034846-29235067	protein_coding	3340	210.715	16.6304	404.8	24.3409	4.60531	0.000303876	0.107445	16.6304	404.8
ENSG00000114757	PEX5L	chr3:179512745-179754841	protein_coding	10180	503.921	46.1117	961.731	20.8566	4.38243	0.000308467	0.107665	46.1117	961.731
ENSG00000204618	RNF39	chr6:30038042-30043664	protein_coding	2206	171.785	12.8508	330.719	25.7353	4.68568	0.000309149	0.107665	12.8508	330.719
ENSG00000169896	ITGAM	chr16:31271287-31344213	protein_coding	4745	729.282	69.5455	1389.02	19.9728	4.31997	0.0003215	0.111131	69.5455	1389.02
ENSG00000221716	SNORA11	chrX:54840802-54840930	snoRNA	128	320.041	612.302	27.7804	0.0453704	-4.46211	0.000347322	0.119167	612.302	27.7804
ENSG00000173801	JUP	chr17:39775691-39943183	protein_coding	5368	558.631	53.671	1063.59	19.8169	4.30866	0.000358528	0.121997	53.671	1063.59
ENSG00000132359	RAP1GAP2	chr17:2699731-2941034	protein_coding	6662	442.124	41.5761	842.672	20.2682	4.34114	0.000360836	0.121997	41.5761	842.672
ENSG00000255026	RP11-326C3.2	chr11:287304-288987	processed_transcript	860	99.4047	193.518	5.2915	0.0273438	-5.19265	0.000382372	0.128341	193.518	5.2915
ENSG00000105369	CD79A	chr19:42381189-42385439	protein_coding	1258	175.187	337.144	13.2288	0.0392377	-4.67162	0.00039084	0.129868	337.144	13.2288
ENSG00000211659	IGLV3-25	chr22:23029189-23029735	IG_V_gene	380	57.7341	114.145	1.32288	0.0115894	-6.43105	0.000392528	0.129868	114.145	1.32288
ENSG00000143013	LMO4	chr1:87794150-87812788	protein_coding	4015	2136.92	224.511	4049.32	18.0362	4.17282	0.000397745	0.130661	224.511	4049.32
ENSG00000211789	TRAV12-2	chr14:22356036-22356682	TR_V_gene	445	41.1981	82.3963	0	0	#NAME?	0.000421697	0.137553	82.3963	0
ENSG00000158816	VWA5B1	chr1:20617411-20681387	protein_coding	6377	283.757	26.4575	541.056	20.45	4.35403	0.000439699	0.142423	26.4575	541.056
ENSG00000125845	BMP2	chr20:6748310-6760910	protein_coding	3584	157.895	12.8508	302.939	23.5735	4.5591	0.000446795	0.143716	12.8508	302.939
ENSG00000211640	IGLV6-57	chr22:22550112-22550686	IG_V_gene	449	55.0883	108.854	1.32288	0.0121528	-6.36257	0.000482528	0.153997	108.854	1.32288
ENSG00000096060	FKBP5	chr6:35541361-35696360	protein_coding	10649	1339.6	2532.36	146.839	0.0579851	-4.10817	0.000485407	0.153997	2532.36	146.839
ENSG00000136634	IL10	chr1:206940946-206945839	protein_coding	1978	81.3569	158.745	3.96863	0.025	-5.32193	0.000490421	0.154529	158.745	3.96863
ENSG00000211890	IGHA2	chr14:106053225-106054732	IG_C_gene	1071	92.9793	180.667	5.2915	0.0292887	-5.09351	0.000511999	0.159986	180.667	5.2915
ENSG00000254597	FAM90A10	chr8:7626498-7629510	pseudogene	1395	84.0026	5.2915	162.714	30.75	4.94251	0.000514648	0.159986	5.2915	162.714
ENSG00000166165	CKB	chr14:103985995-103989448	protein_coding	2669	299.159	29.4812	568.837	19.2949	4.27015	0.000521289	0.160402	29.4812	568.837
ENSG00000160224	AIRE	chr21:45705720-45718531	protein_coding	5166	205.896	18.8982	392.894	20.79	4.37782	0.00052291	0.160402	18.8982	392.894
ENSG00000253832	CTD-2168K21.1	chr8:24849515-24867292	lincRNA	603	38.0799	0.755929	75.4039	99.75	6.64024	0.000530995	0.16181	0.755929	75.4039
ENSG00000100097	LGALS1	chr22:38071614-38075813	protein_coding	1099	7673.72	884.437	14463	16.3528	4.03146	0.000543996	0.164689	884.437	14463
ENSG00000211653	IGLV1-40	chr22:22764097-22764614	IG_V_gene	407	38.5524	77.1048	0	0	#NAME?	0.000562402	0.166986	77.1048	0
ENSG00000232869	TRBV29-1	chr7:142448052-142448741	TR_V_gene	402	38.5524	77.1048	0	0	#NAME?	0.000562402	0.166986	77.1048	0
ENSG00000253755	IGHGP	chr14:106130969-106136180	IG_C_pseudogene	1178	38.5524	77.1048	0	0	#NAME?	0.000562402	0.166986	77.1048	0
ENSG00000253308	RP1-170O19.17	chr7:27278861-27280847	protein_coding	757	82.0183	5.2915	158.745	30	4.90689	0.000572664	0.168227	5.2915	158.745
ENSG00000124766	SOX4	chr6:21593971-21598847	protein_coding	4876	1413.97	161.013	2666.92	16.5634	4.04993	0.000573842	0.168227	161.013	2666.92
ENSG00000183914	DNAH2	chr17:7623038-7737058	protein_coding	14220	277.615	28.7253	526.505	18.3289	4.19605	0.000650239	0.189424	28.7253	526.505
ENSG00000016391	CHDH	chr3:53850386-53880417	protein_coding	3733	658.509	74.837	1242.18	16.5985	4.05298	0.000654459	0.189462	74.837	1242.18
ENSG00000211777	TRAV3	chr14:22191959-22192568	TR_V_gene	519	37.0405	74.081	0	0	#NAME?	0.000667685	0.19209	74.081	0
ENSG00000186458	DEFB132	chr20:238376-241737	protein_coding	2121	85.042	6.04743	164.037	27.125	4.76155	0.000697179	0.199337	6.04743	164.037
ENSG00000185838	GNB1L	chr22:19770746-19842462	protein_coding	6988	1302.94	157.233	2448.64	15.5733	3.961	0.000730339	0.207537	157.233	2448.64
ENSG00000222037	IGLC6	chr22:23261706-23262023	IG_C_pseudogene	317	35.9066	71.8132	0	0	#NAME?	0.000762136	0.215252	71.8132	0
ENSG00000106366	SERPINE1	chr7:100770369-100782547	protein_coding	3190	188.037	18.8982	357.176	18.9	4.24031	0.00077027	0.215879	18.8982	357.176
ENSG00000171101	AC063977.1	chr19:51670653-51676685	protein_coding	1374	95.7195	7.55929	183.88	24.325	4.60437	0.000773676	0.215879	7.55929	183.88
ENSG00000224957	AC090044.1	chr3:577913-887698	lincRNA	4075	205.046	21.166	388.925	18.375	4.19967	0.00078936	0.218936	21.166	388.925
ENSG00000103375	AQP8	chr16:25228241-25240261	protein_coding	1359	42.4265	1.51186	83.3412	55.125	5.78463	0.000801872	0.220131	1.51186	83.3412
ENSG00000203438	AL512625.1	chr9:66473374-66473673	pseudogene	295	34.7727	0.755929	68.7895	91	6.50779	0.000803173	0.220131	0.755929	68.7895
ENSG00000149289	ZC3H12C	chr11:109964086-110042566	protein_coding	9719	548.426	65.0099	1031.84	15.8721	3.98842	0.00080967	0.220606	65.0099	1031.84
ENSG00000170011	MYRIP	chr3:39850404-40301812	protein_coding	5872	239.063	25.7016	452.423	17.6029	4.13774	0.000818382	0.221676	25.7016	452.423
ENSG00000229200	TRBV7-8	chr7:142099454-142099977	TR_V_gene	386	35.1507	70.3014	0	0	#NAME?	0.000833911	0.224569	70.3014	0
ENSG00000211892	IGHG4	chr14:106090686-106092403	IG_C_gene	1110	71.5298	139.091	3.96863	0.0285326	-5.13124	0.000856464	0.22931	139.091	3.96863
ENSG00000211797	TRAV17	chr14:22465777-22466407	TR_V_gene	484	71.1518	138.335	3.96863	0.0286885	-5.12338	0.000876144	0.23323	138.335	3.96863
ENSG00000072832	CRMP1	chr4:5749810-5894785	protein_coding	5823	245.771	27.2134	464.329	17.0625	4.09276	0.000893435	0.236417	27.2134	464.329
ENSG00000143140	GJA5	chr1:147228331-147245484	protein_coding	3256	128.413	12.0949	244.732	20.2344	4.33874	0.000898323	0.236417	12.0949	244.732
ENSG00000211795	TRAV8-6	chr14:22446698-22447360	TR_V_gene	561	70.3959	136.823	3.96863	0.0290055	-5.10753	0.000917151	0.240008	136.823	3.96863
ENSG00000127946	HIP1	chr7:75162620-75368280	protein_coding	8953	1545.4	200.321	2890.48	14.4292	3.85092	0.000951359	0.247562	200.321	2890.48
ENSG00000254936	AF131215.3	chr8:10980890-10983574	protein_coding	1744	172.446	18.1423	326.75	18.0104	4.17076	0.000967622	0.250387	18.1423	326.75
ENSG00000196422	KIAA0649	chr9:138371647-138380739	protein_coding	5123	272.512	31.749	513.276	16.1667	4.01495	0.00101031	0.259981	31.749	513.276
ENSG00000060558	GNA15	chr19:3136190-3163766	protein_coding	2132	1653.69	218.463	3088.91	14.1393	3.82164	0.00101898	0.260762	218.463	3088.91
ENSG00000183347	GBP6	chr1:89829604-89853719	protein_coding	3284	275.914	520.079	31.749	0.0610465	-4.03395	0.00103707	0.263934	520.079	31.749
ENSG00000239951	IGKV3-20	chr2:89442056-89442643	IG_V_gene	400	33.2609	66.5217	0	0	#NAME?	0.00105126	0.266084	66.5217	0
ENSG00000211862	TRAJ27	chr14:22985250-22985309	TR_J_gene	59	223.849	25.7016	421.997	16.4191	4.0373	0.00107854	0.27009	25.7016	421.997
ENSG00000168542	COL3A1	chr2:189839045-189877472	protein_coding	6816	284.891	34.0168	535.765	15.75	3.97728	0.00107875	0.27009	34.0168	535.765
ENSG00000158555	GDPD5	chr11:75145684-75236948	protein_coding	9867	1020.13	135.311	1904.94	14.0782	3.81539	0.00109733	0.271608	135.311	1904.94
ENSG00000164742	ADCY1	chr7:45613738-45762715	protein_coding	13530	794.292	104.318	1484.27	14.2283	3.83069	0.00110159	0.271608	104.318	1484.27
ENSG00000207002	SNORA5	chr3:123532923-123533054	snoRNA	131	32.8829	65.7658	0	0	#NAME?	0.00110241	0.271608	65.7658	0
ENSG00000201302	SNORA65	chr9:130210779-130210909	snoRNA	130	963.242	1796.84	129.642	0.0721498	-3.79286	0.00115609	0.283326	1796.84	129.642
ENSG00000207759	MIR181A1	chr1:198828172-198828282	miRNA	110	23.8118	0	47.6235	Inf	Inf	0.00118495	0.288871	0	47.6235
ENSG00000252631	AC009228.1	chr2:24587539-24587630	miRNA	91	105.925	202.589	9.26013	0.045709	-4.45138	0.0011928	0.288956	202.589	9.26013
ENSG00000188389	PDCD1	chr2:242792032-242801060	protein_coding	2114	229.046	431.635	26.4575	0.061296	-4.02806	0.00119777	0.288956	431.635	26.4575
ENSG00000152377	SPOCK1	chr5:136310986-136934068	protein_coding	6174	259.945	31.749	488.141	15.375	3.94251	0.00122966	0.29364	31.749	488.141
ENSG00000181804	SLC9A9	chr3:142984063-143567373	protein_coding	4130	783.804	105.83	1461.78	13.8125	3.7879	0.00122987	0.29364	105.83	1461.78
ENSG00000165474	GJB2	chr13:20761608-20767037	protein_coding	2427	429.557	803.552	55.5608	0.0691439	-3.85425	0.00125415	0.297902	803.552	55.5608
ENSG00000222370	SNORA36B	chr1:220373887-220374018	snoRNA	131	31.749	63.498	0	0	#NAME?	0.00127442	0.301172	63.498	0
ENSG00000075340	ADD2	chr2:70834749-70995357	protein_coding	9268	325.9	610.791	41.0091	0.0671411	-3.89666	0.00129118	0.303492	610.791	41.0091
ENSG00000211785	TRAV12-1	chr14:22309421-22309956	TR_V_gene	340	43.7494	86.1759	1.32288	0.0153509	-6.02554	0.00129734	0.303492	86.1759	1.32288
ENSG00000131401	NAPSB	chr19:50837052-50848024	lincRNA	1915	74.459	143.626	5.2915	0.0368421	-4.7625	0.00132668	0.308797	143.626	5.2915
ENSG00000244469	TRNAU2	chr22:44546536-44546622	tRNA_pseudogene	86	31.3711	62.7421	0	0	#NAME?	0.00133866	0.309889	62.7421	0
ENSG00000196092	PAX5	chr9:36833271-37034476	protein_coding	9627	530.851	990.267	71.4353	0.0721374	-3.79311	0.00134476	0.309889	990.267	71.4353
ENSG00000115850	LCT	chr2:136545409-136594750	protein_coding	6586	227.629	27.9694	427.289	15.277	3.93329	0.00135681	0.31112	27.9694	427.289
ENSG00000151692	RNF144A	chr2:7057522-7208417	protein_coding	6473	1122.18	2085.61	158.745	0.0761145	-3.71568	0.00136772	0.311614	2085.61	158.745
ENSG00000142156	COL6A1	chr21:47401650-47424964	protein_coding	5340	607.105	83.1522	1131.06	13.6023	3.76578	0.00137242	0.311614	83.1522	1131.06
ENSG00000092051	JPH4	chr14:24037243-24048009	protein_coding	5307	278.371	35.5287	521.213	14.6702	3.87482	0.00139067	0.314217	35.5287	521.213
ENSG00000223609	HBD	chr11:5253907-5256600	protein_coding	1062	63.5925	123.216	3.96863	0.0322086	-4.95641	0.00141154	0.317384	123.216	3.96863
ENSG00000239397	RP11-101K23.1	chr12:46397820-46398468	pseudogene	648	77.4827	6.80336	148.162	21.7778	4.44478	0.00144191	0.322647	6.80336	148.162
ENSG00000124256	ZBP1	chr20:56178901-56195632	protein_coding	5413	381.555	51.4032	711.707	13.8456	3.79135	0.00148092	0.328617	51.4032	711.707
ENSG00000118777	ABCG2	chr4:89011415-89152474	protein_coding	4848	457.998	62.7421	853.255	13.5994	3.76547	0.00148278	0.328617	62.7421	853.255
ENSG00000211803	TRAV23DV6	chr14:22554683-22555238	TR_V_gene	409	42.2375	83.1522	1.32288	0.0159091	-5.974	0.00150249	0.3314	83.1522	1.32288
ENSG00000010327	STAB1	chr3:52529353-52558511	protein_coding	10588	487.763	68.0336	907.493	13.3389	3.73757	0.00155785	0.341981	68.0336	907.493
ENSG00000211816	TRAV38-1	chr14:22739850-22740446	TR_V_gene	353	29.8592	59.7184	0	0	#NAME?	0.00163693	0.357645	59.7184	0
ENSG00000118508	RAB32	chr6:146864828-146876101	protein_coding	1217	116.224	12.8508	219.597	17.0882	4.09493	0.00166265	0.360728	12.8508	219.597
ENSG00000134709	HOOK1	chr1:60280457-60342050	protein_coding	6845	263.252	492.11	34.3948	0.0698925	-3.83872	0.00166661	0.360728	492.11	34.3948
ENSG00000188158	NHS	chrX:17393542-17754114	protein_coding	9241	269.583	503.449	35.7176	0.0709459	-3.81714	0.00172531	0.370474	503.449	35.7176
ENSG00000130287	NCAN	chr19:19322781-19363061	protein_coding	6406	234.432	30.9931	437.872	14.128	3.82049	0.00172946	0.370474	30.9931	437.872
ENSG00000064692	SNCAIP	chr5:121647048-121799914	protein_coding	7329	204.384	26.4575	382.311	14.45	3.853	0.00174363	0.370474	26.4575	382.311
ENSG00000066735	KIF26A	chr14:104605059-104647231	protein_coding	6756	204.384	26.4575	382.311	14.45	3.853	0.00174363	0.370474	26.4575	382.311
ENSG00000010219	DYRK4	chr12:4671369-4723325	protein_coding	5911	1572.24	238.118	2906.36	12.2056	3.60947	0.00175698	0.371606	238.118	2906.36
ENSG00000108691	CCL2	chr17:32582312-32584222	protein_coding	732	124.256	14.3626	234.149	16.3026	4.02703	0.0017852	0.375857	14.3626	234.149
ENSG00000129277	CCL4	chr17:34431219-34433014	protein_coding	667	190.305	356.798	23.8118	0.0667373	-3.90536	0.00181039	0.379436	356.798	23.8118
ENSG00000198502	HLA-DRB5	chr6:32485119-32498064	protein_coding	1260	2900.97	448.266	5353.68	11.9431	3.5781	0.00182625	0.381036	448.266	5353.68
ENSG00000137941	TTLL7	chr1:84330710-84464833	protein_coding	10568	550.411	80.8844	1019.94	12.6098	3.65647	0.00183919	0.382015	80.8844	1019.94
ENSG00000238522	snoU13	chr13:97709632-97709734	snoRNA	102	21.166	0	42.332	Inf	Inf	0.00196049	0.405384	0	42.332
ENSG00000160791	CCR5	chr3:46411632-46417697	protein_coding	3883	596.617	89.9555	1103.28	12.2647	3.61644	0.00199027	0.405384	89.9555	1103.28
ENSG00000128815	WDFY4	chr10:49892920-50191001	protein_coding	14076	456.676	845.884	67.4667	0.0797587	-3.64821	0.00200688	0.405384	845.884	67.4667
ENSG00000104951	IL4I1	chr19:50392915-50432796	protein_coding	2435	276.198	514.032	38.3634	0.0746324	-3.74406	0.00200868	0.405384	514.032	38.3634
ENSG00000243466	IGKV1-5	chr2:89246818-89247475	IG_V_gene	532	28.3473	56.6947	0	0	#NAME?	0.00201663	0.405384	56.6947	0
ENSG00000150093	ITGB1	chr10:33189246-33294720	protein_coding	5589	9416.32	1504.3	17328.3	11.5192	3.52597	0.00201698	0.405384	1504.3	17328.3
ENSG00000198513	ATL1	chr14:50999226-51099786	protein_coding	4375	187.754	24.9457	350.562	14.053	3.81281	0.00201764	0.405384	24.9457	350.562
ENSG00000113749	HRH2	chr5:175085032-175113245	protein_coding	4055	300.104	557.876	42.332	0.0758808	-3.72012	0.00202884	0.405384	557.876	42.332
ENSG00000117586	TNFSF4	chr1:173152872-173176452	protein_coding	3942	1888.5	297.836	3479.16	11.6815	3.54615	0.00203046	0.405384	297.836	3479.16
ENSG00000196576	PLXNB2	chr22:50713407-50746056	protein_coding	7257	1150.9	179.911	2121.89	11.7941	3.56	0.00205327	0.408178	179.911	2121.89
ENSG00000228484	RP11-106M7.1	chr10:116524546-116539662	lincRNA	2378	369.177	54.4269	683.927	12.566	3.65145	0.00209544	0.414781	54.4269	683.927
ENSG00000211800	TRAV20	chr14:22508839-22509399	TR_V_gene	406	27.9694	55.9387	0	0	#NAME?	0.00212719	0.419274	55.9387	0
ENSG00000196126	HLA-DRB1	chr6:32546545-32557625	protein_coding	1229	6253.61	1016.72	11490.5	11.3015	3.49844	0.00217844	0.427555	1016.72	11490.5
ENSG00000128656	CHN1	chr2:175664090-175870097	protein_coding	4971	397.619	59.7184	735.519	12.3165	3.62252	0.00218954	0.427921	59.7184	735.519
ENSG00000158125	XDH	chr2:31557186-31637581	protein_coding	6037	252.291	36.2846	468.298	12.9062	3.69	0.00224697	0.437299	36.2846	468.298
ENSG00000149212	SESN3	chr11:94898703-94965705	protein_coding	10370	2640.74	4846.26	435.226	0.0898066	-3.47703	0.00229134	0.444069	4846.26	435.226
ENSG00000068831	RASGRP2	chr11:64494382-64512928	protein_coding	6084	1678.35	274.402	3082.3	11.2328	3.48964	0.00235964	0.4554	274.402	3082.3
ENSG00000211776	TRAV2	chr14:22180543-22181066	TR_V_gene	348	27.2134	54.4269	0	0	#NAME?	0.00237047	0.455593	54.4269	0
ENSG00000106772	PRUNE2	chr9:79226291-79521003	protein_coding	14838	321.175	48.3795	593.971	12.2773	3.61793	0.00238853	0.457166	48.3795	593.971
ENSG00000166592	RRAD	chr16:66955581-66959547	protein_coding	1584	82.5852	9.07115	156.099	17.2083	4.10504	0.0024572	0.468374	9.07115	156.099
ENSG00000158186	MRAS	chr3:138066538-138124375	protein_coding	6315	231.976	34.0168	429.935	12.6389	3.6598	0.00251343	0.477129	34.0168	429.935
ENSG00000152969	JAKMIP1	chr4:6027925-6202318	protein_coding	3674	764.811	124.728	1404.89	11.2636	3.4936	0.00256144	0.484073	124.728	1404.89
ENSG00000151006	PRSS53	chr16:31094757-31100949	protein_coding	5489	234.999	34.7727	435.226	12.5163	3.64574	0.00257787	0.484073	34.7727	435.226
ENSG00000132965	ALOX5AP	chr13:31309644-31338556	protein_coding	1344	2655.86	447.51	4864.21	10.8695	3.44222	0.00258136	0.484073	447.51	4864.21
ENSG00000183625	CCR3	chr3:46205095-46308197	protein_coding	3647	113.011	14.3626	211.66	14.7368	3.88136	0.00264974	0.494892	14.3626	211.66
ENSG00000211801	TRAV21	chr14:22520772-22521315	TR_V_gene	343	54.5214	105.074	3.96863	0.0377698	-4.72662	0.00266942	0.495095	105.074	3.96863
ENSG00000124334	IL9R	chrX:155227245-155251689	protein_coding	3046	501.464	80.8844	922.044	11.3995	3.5109	0.00267784	0.495095	80.8844	922.044
ENSG00000170743	SYT9	chr11:7260098-7490273	protein_coding	4637	76.2543	8.31522	144.193	17.3409	4.11611	0.00268289	0.495095	8.31522	144.193
ENSG00000223865	HLA-DPB1	chr6:33043702-33054978	protein_coding	2862	3334.88	569.97	6099.78	10.7019	3.4198	0.00270316	0.495478	569.97	6099.78
ENSG00000145287	PLAC8	chr4:84011200-84058228	protein_coding	3853	233.771	433.147	34.3948	0.0794066	-3.6546	0.00270636	0.495478	433.147	34.3948
ENSG00000212607	SNORA45	chr11:8706985-8707116	snoRNA	131	1239.44	2268.54	210.337	0.0927191	-3.43099	0.00274619	0.50079	2268.54	210.337
ENSG00000165507	C10orf10	chr10:45466428-45474258	protein_coding	2979	151.469	21.166	281.773	13.3125	3.73471	0.00279104	0.505319	21.166	281.773
ENSG00000107317	PTGDS	chr9:139871955-139879887	protein_coding	2378	116.035	15.1186	216.952	14.35	3.84298	0.00279284	0.505319	15.1186	216.952
ENSG00000116667	C1orf21	chr1:184356191-184598154	protein_coding	10966	642.634	106.586	1178.68	11.0585	3.46709	0.00281861	0.507997	106.586	1178.68
ENSG00000157570	TSPAN18	chr11:44748014-44953972	protein_coding	5871	251.441	38.5524	464.329	12.0441	3.59026	0.00283002	0.508077	38.5524	464.329
ENSG00000232724	AC111186.1	chr17:73070400-73075644	pseudogene	2848	53.3875	102.806	3.96863	0.0386029	-4.69515	0.00290737	0.518309	102.806	3.96863
ENSG00000143919	CAMKMT	chr2:44589088-44999731	protein_coding	4015	659.076	110.366	1207.79	10.9435	3.452	0.0029094	0.518309	110.366	1207.79
ENSG00000101638	ST8SIA5	chr18:44259080-44337132	protein_coding	2824	65.5768	6.80336	124.35	18.2778	4.19202	0.00292484	0.519064	6.80336	124.35
ENSG00000107281	NPDC1	chr9:139933921-139940655	protein_coding	2737	637.059	107.342	1166.78	10.8697	3.44224	0.00299803	0.528689	107.342	1166.78
ENSG00000049089	COL9A2	chr1:40766158-40783488	protein_coding	4151	551.45	92.2233	1010.68	10.959	3.45405	0.0030019	0.528689	92.2233	1010.68
ENSG00000147889	CDKN2A	chr9:21967750-21995300	protein_coding	3995	431.068	71.0573	791.08	11.133	3.47677	0.00302321	0.530424	71.0573	791.08
ENSG00000213385	RP11-577H5.1	chr7:102395592-102396386	pseudogene	794	1438.06	250.212	2625.91	10.4947	3.39159	0.00304645	0.532485	250.212	2625.91
ENSG00000127863	TNFRSF19	chr13:24144508-24250232	protein_coding	5102	134.461	18.8982	250.023	13.23	3.72574	0.00312522	0.542124	18.8982	250.023
ENSG00000172348	RCAN2	chr6:46188474-46459709	protein_coding	3706	130.114	18.1423	242.086	13.3438	3.73809	0.00312981	0.542124	18.1423	242.086
ENSG00000237702	TRBV3-1	chr7:142008364-142008871	TR_V_gene	391	25.3236	50.6472	0	0	#NAME?	0.00313671	0.542124	50.6472	0
ENSG00000108924	HLF	chr17:53342320-53402426	protein_coding	5676	434.47	72.5692	796.371	10.974	3.45601	0.00316874	0.545623	72.5692	796.371
ENSG00000181649	PHLDA2	chr11:2949502-2950685	protein_coding	955	64.254	6.80336	121.705	17.8889	4.16099	0.0031839	0.546203	6.80336	121.705
ENSG00000010278	CD9	chr12:6308880-6347427	protein_coding	3220	641.217	110.366	1172.07	10.6199	3.40869	0.00324643	0.554876	110.366	1172.07
ENSG00000210156	J01415.15	chrM:8294-8364	Mt_tRNA	70	2301.24	4187.09	415.383	0.0992056	-3.33343	0.00330832	0.563375	4187.09	415.383
ENSG00000186603	HPDL	chr1:45792544-45794347	protein_coding	1803	163.092	302.372	23.8118	0.07875	-3.66658	0.003396	0.576187	302.372	23.8118
ENSG00000151136	BTBD11	chr12:107712189-108053419	protein_coding	7924	249.268	458.849	39.6863	0.0864909	-3.53131	0.00342822	0.577082	458.849	39.6863
ENSG00000199678	RNY4P5	chr8:124056956-124057052	misc_RNA	96	342.53	628.177	56.8837	0.0905535	-3.46508	0.00343131	0.577082	628.177	56.8837
ENSG00000125657	TNFSF9	chr19:6531009-6535939	protein_coding	1665	227.157	36.2846	418.029	11.5208	3.52617	0.00343864	0.577082	36.2846	418.029
ENSG00000211809	TRAV27	chr14:22615948-22616587	TR_V_gene	425	24.5677	49.1354	0	0	#NAME?	0.00352249	0.589018	49.1354	0
ENSG00000022267	FHL1	chrX:135229558-135293518	protein_coding	4948	204.479	377.209	31.749	0.0841683	-3.57058	0.00353665	0.58926	377.209	31.749
ENSG00000203780	FANK1	chr10:127585107-127698161	protein_coding	4191	200.416	31.749	369.082	11.625	3.53916	0.0035675	0.590265	31.749	369.082
ENSG00000140545	MFGE8	chr15:89441913-89456685	protein_coding	2064	503.543	87.6878	919.399	10.4849	3.39024	0.00356817	0.590265	87.6878	919.399
ENSG00000251408	RP11-586D19.2	chr4:6204054-6208376	lincRNA	4121	412.548	71.0573	754.039	10.6117	3.40758	0.00360351	0.593989	71.0573	754.039
ENSG00000157388	CACNA1D	chr3:53528682-53846490	protein_coding	9948	528.678	92.9793	964.376	10.372	3.37462	0.00366263	0.599577	92.9793	964.376
ENSG00000197919	IFNA1	chr9:21440439-21441315	protein_coding	876	29.8592	1.51186	58.2065	38.5	5.26679	0.0036633	0.599577	1.51186	58.2065
ENSG00000212443	SNORA53	chr12:98993412-98993661	snoRNA	249	1215.16	2208.07	222.243	0.10065	-3.31257	0.00368042	0.600259	2208.07	222.243
ENSG00000144152	FBLN7	chr2:112895961-112945791	protein_coding	6576	336.105	615.326	56.8837	0.0924447	-3.43527	0.00370189	0.601641	615.326	56.8837
ENSG00000239975	IGKV1D-33	chr2:89952791-89953355	IG_V_gene	440	24.1897	48.3795	0	0	#NAME?	0.00373614	0.605086	48.3795	0
ENSG00000205457	TP53TG3B	chr16:33204155-33264727	protein_coding	4163	48.5684	4.53557	92.6013	20.4167	4.35168	0.00375873	0.606146	4.53557	92.6013
ENSG00000021762	OSBPL5	chr11:3108345-3187969	protein_coding	7466	310.876	52.915	568.837	10.75	3.42626	0.00377674	0.606146	52.915	568.837
ENSG00000120885	CLU	chr8:27454433-27472548	protein_coding	6616	419.635	73.3251	765.945	10.4459	3.38486	0.00378317	0.606146	73.3251	765.945
ENSG00000176014	TUBB6	chr18:12308069-12326568	protein_coding	2339	777.378	140.603	1414.15	10.0578	3.33024	0.00379597	0.606146	140.603	1414.15
ENSG00000101194	SLC17A9	chr20:61584051-61599949	protein_coding	4480	144.382	267.599	21.166	0.079096	-3.66025	0.00380812	0.606146	267.599	21.166
ENSG00000169327	OR5AU1	chr14:21623025-21624222	protein_coding	1197	39.2138	3.02372	75.4039	24.9375	4.64024	0.00384565	0.610022	3.02372	75.4039
ENSG00000105205	CLC	chr19:40221895-40228668	protein_coding	629	64.9154	123.216	6.61438	0.053681	-4.21945	0.00386569	0.611109	123.216	6.61438
ENSG00000229391	HLA-DRB6	chr6:32520489-32527799	processed_transcript	1326	368.799	64.254	673.344	10.4794	3.38949	0.00388472	0.612028	64.254	673.344
ENSG00000153956	CACNA2D1	chr7:81575759-82073114	protein_coding	9031	271.756	46.1117	497.401	10.7869	3.43121	0.00393255	0.617463	46.1117	497.401
ENSG00000211666	IGLV2-14	chr22:23101188-23101707	IG_V_gene	402	23.8118	47.6235	0	0	#NAME?	0.00396518	0.619632	47.6235	0
ENSG00000146674	IGFBP3	chr7:45951849-45961473	protein_coding	4565	195.124	31.749	358.499	11.2917	3.49719	0.00397311	0.619632	31.749	358.499
ENSG00000012124	CD22	chr19:35820071-35838258	protein_coding	3286	86.1759	161.769	10.583	0.0654206	-3.93411	0.00399564	0.620326	161.769	10.583
ENSG00000159640	ACE	chr17:61554421-61599209	protein_coding	8071	182.746	29.4812	336.01	11.3974	3.51064	0.00400435	0.620326	29.4812	336.01
ENSG00000116701	NCF2	chr1:183524697-183560011	protein_coding	3104	851.176	157.233	1545.12	9.82692	3.29674	0.0040615	0.62525	157.233	1545.12
ENSG00000174792	C4orf26	chr4:76481257-76491095	protein_coding	2054	182.084	29.4812	334.688	11.3526	3.50495	0.00406314	0.62525	29.4812	334.688
ENSG00000104490	NCALD	chr8:102698770-103137135	protein_coding	8069	1358.03	255.504	2460.55	9.63018	3.26756	0.00414371	0.635538	255.504	2460.55
ENSG00000125675	GRIA3	chrX:122318005-122624766	protein_coding	6883	196.164	32.5049	359.822	11.0698	3.46855	0.00421958	0.643671	32.5049	359.822
ENSG00000168461	RAB31	chr18:9708227-9862553	protein_coding	4006	568.742	104.318	1033.17	9.90399	3.30801	0.00422453	0.643671	104.318	1033.17
ENSG00000117643	MAN1C1	chr1:25943958-26112698	protein_coding	9014	527.544	958.518	96.5699	0.100749	-3.31116	0.00427326	0.648962	958.518	96.5699
ENSG00000226979	LTA	chr6:31539830-31542101	protein_coding	1737	1508.17	2726.64	289.71	0.106252	-3.23444	0.00435443	0.658876	2726.64	289.71
ENSG00000168685	IL7R	chr5:35852796-35879705	protein_coding	6060	2361.33	4264.95	457.715	0.10732	-3.22001	0.004367	0.658876	4264.95	457.715
ENSG00000111863	C6orf105	chr6:11712286-11807279	protein_coding	4019	267.315	488.33	46.3006	0.0948142	-3.39875	0.0044421	0.667845	488.33	46.3006
ENSG00000105825	TFPI2	chr7:93514708-93520303	protein_coding	2663	62.6476	118.681	6.61438	0.0557325	-4.16534	0.00445528	0.667845	118.681	6.61438
ENSG00000211685	IGLC7	chr22:23264765-23265085	IG_C_gene	320	40.2532	77.8607	2.64575	0.0339806	-4.87915	0.00448675	0.670393	77.8607	2.64575
ENSG00000257886	RP11-61E11.1	chr12:105466263-105467799	processed_transcript	289	17.1974	0	34.3948	Inf	Inf	0.00454126	0.676356	0	34.3948
ENSG00000238363	SNORA13	chr5:111497181-111497314	snoRNA	133	331.758	603.987	59.5294	0.0985607	-3.34284	0.00459221	0.681752	603.987	59.5294
ENSG00000239530	AC114498.1	chr1:568068-568136	Mt_tRNA_pseudogene	68	590.003	1068.88	111.122	0.10396	-3.26589	0.00462952	0.685096	1068.88	111.122
ENSG00000120498	TEX11	chrX:69748789-70128581	protein_coding	3371	82.7742	154.965	10.583	0.0682927	-3.87213	0.00469327	0.692317	154.965	10.583
ENSG00000135114	OASL	chr12:121458120-121477045	protein_coding	2310	342.908	62.7421	623.074	9.93072	3.3119	0.00475391	0.697412	62.7421	623.074
ENSG00000211638	IGLV8-61	chr22:22453109-22453622	IG_V_gene	414	22.6779	45.3557	0	0	#NAME?	0.00475792	0.697412	45.3557	0
ENSG00000089692	LAG3	chr12:6881677-6887621	protein_coding	3064	109.232	202.589	15.8745	0.0783582	-3.67377	0.00483848	0.706983	202.589	15.8745
ENSG00000113269	RNF130	chr5:179345910-179499118	protein_coding	5562	149.107	274.402	23.8118	0.0867769	-3.52655	0.00486365	0.708426	274.402	23.8118
ENSG00000225783	MIAT	chr22:27042391-27072438	lincRNA	11590	1528.87	300.86	2756.87	9.16332	3.19587	0.00488106	0.708733	300.86	2756.87
ENSG00000237541	HLA-DQA2	chr6:32709118-32714992	protein_coding	1524	599.168	114.901	1083.44	9.42928	3.23715	0.00494468	0.715728	114.901	1083.44
ENSG00000073464	CLCN4	chrX:10125023-10205700	protein_coding	6750	236.795	42.332	431.257	10.1875	3.34873	0.00501959	0.723345	42.332	431.257
ENSG00000147408	CSGALNACT1	chr8:19261671-19615540	protein_coding	6580	1494.85	296.324	2693.37	9.08929	3.18417	0.00502854	0.723345	296.324	2693.37
ENSG00000175779	C15orf53	chr15:38988798-38992239	protein_coding	2043	168.478	28.7253	308.23	10.7303	3.42361	0.00507454	0.727702	28.7253	308.23
ENSG00000198794	SCAMP5	chr15:75287875-75313836	protein_coding	3490	130.303	21.166	239.44	11.3125	3.49985	0.00513384	0.73349	21.166	239.44
ENSG00000112116	IL17F	chr6:52101478-52109335	protein_coding	1067	46.2062	88.4437	3.96863	0.0448718	-4.47805	0.00516804	0.73349	88.4437	3.96863
ENSG00000244734	HBB	chr11:5246693-5250625	protein_coding	1304	46.2062	88.4437	3.96863	0.0448718	-4.47805	0.00516804	0.73349	88.4437	3.96863
ENSG00000138172	CALHM2	chr10:105206542-105212660	protein_coding	3620	636.776	123.972	1149.58	9.27287	3.21302	0.00517825	0.73349	123.972	1149.58
ENSG00000163297	ANTXR2	chr4:80822302-81046608	protein_coding	10101	1873.57	376.453	3370.69	8.95382	3.1625	0.00521932	0.737054	376.453	3370.69
ENSG00000163993	S100P	chr4:6694795-6698897	protein_coding	1280	178.21	30.9931	325.427	10.5	3.39232	0.00525475	0.739802	30.9931	325.427
ENSG00000100842	EFS	chr14:23825610-23834961	protein_coding	3237	6234.15	1271.47	11196.8	8.80618	3.13852	0.00530907	0.745185	1271.47	11196.8
ENSG00000131981	LGALS3	chr14:55590827-55612126	protein_coding	5687	1565.15	315.222	2815.08	8.93046	3.15873	0.00532731	0.745485	315.222	2815.08
ENSG00000207313	SNORA2B	chr12:49061239-49061376	snoRNA	137	267.882	486.818	48.9464	0.100543	-3.31411	0.00535333	0.74687	486.818	48.9464
ENSG00000102854	MSLN	chr16:693261-818865	protein_coding	2313	64.3485	8.31522	120.382	14.4773	3.85572	0.00538703	0.747367	8.31522	120.382
ENSG00000234891	RP1-288L1.5	chr22:35099116-35100876	lincRNA	768	22.2054	0.755929	43.6549	57.75	5.85175	0.00538916	0.747367	0.755929	43.6549
ENSG00000178965	C1orf173	chr1:75033794-75139422	protein_coding	8252	187.943	33.2609	342.625	10.3011	3.36473	0.00541848	0.74919	33.2609	342.625
ENSG00000135898	GPR55	chr2:231772032-231825781	protein_coding	4130	863.365	172.352	1554.38	9.01864	3.17291	0.00544648	0.750539	172.352	1554.38
ENSG00000111732	AICDA	chr12:8754761-8765467	protein_coding	3115	131.91	242.653	21.166	0.0872274	-3.51907	0.00546064	0.750539	242.653	21.166
ENSG00000235162	C12orf75	chr12:105629064-105789875	protein_coding	2700	1643.39	334.121	2952.66	8.8371	3.14357	0.00550607	0.754544	334.121	2952.66
ENSG00000169194	IL13	chr5:131991954-131996802	protein_coding	2887	4122.55	848.908	7396.2	8.7126	3.1231	0.00555978	0.75915	848.908	7396.2
ENSG00000130052	STARD8	chrX:67867507-67945684	protein_coding	5558	186.62	33.2609	339.979	10.2216	3.35355	0.00557247	0.75915	33.2609	339.979
ENSG00000172421	EFCAB3	chr17:60447578-60493837	protein_coding	1930	43.9384	4.53557	83.3412	18.375	4.19967	0.00565589	0.765733	4.53557	83.3412
ENSG00000112299	VNN1	chr6:133002728-133035188	protein_coding	3106	101.2	15.8745	186.525	11.75	3.55459	0.00566895	0.765733	15.8745	186.525
ENSG00000100292	HMOX1	chr22:35776353-35790207	protein_coding	2405	346.121	66.5217	625.72	9.40625	3.23362	0.00567038	0.765733	66.5217	625.72
ENSG00000211728	TRBV5-6	chr7:142131411-142131918	TR_V_gene	384	21.544	43.0879	0	0	#NAME?	0.00574307	0.769516	43.0879	0
ENSG00000164484	TMEM200A	chr6:130686878-130764208	protein_coding	6131	315.978	60.4743	571.482	9.45	3.24031	0.00574452	0.769516	60.4743	571.482
ENSG00000186350	RXRA	chr9:137208943-137332431	protein_coding	11725	645.374	129.264	1161.48	8.98538	3.16758	0.00574824	0.769516	129.264	1161.48
ENSG00000149557	FEZ1	chr11:125315645-125366213	protein_coding	5824	633.657	126.996	1140.32	8.97917	3.16658	0.00577898	0.771315	126.996	1140.32
ENSG00000172164	SNTB1	chr8:121547984-121825513	protein_coding	6747	475.952	857.979	93.9242	0.109471	-3.19137	0.00579498	0.771315	857.979	93.9242
ENSG00000196427	NBPF4	chr1:108765086-108786703	protein_coding	3296	51.3087	6.04743	96.5699	15.9688	3.99718	0.00592976	0.786993	6.04743	96.5699
ENSG00000062524	LTK	chr15:41795782-41806085	protein_coding	3220	96.192	15.1186	177.265	11.725	3.55152	0.00597784	0.791108	15.1186	177.265
ENSG00000152492	CCDC50	chr3:191046865-191116459	protein_coding	9202	1977.7	412.737	3542.66	8.58333	3.10154	0.00602141	0.793536	412.737	3542.66
ENSG00000049768	FOXP3	chrX:49106896-49121288	protein_coding	2578	147.501	269.867	25.1346	0.0931373	-3.4245	0.00603204	0.793536	269.867	25.1346
ENSG00000008516	MMP25	chr16:3096681-3110703	protein_coding	3732	687.045	139.847	1234.24	8.82568	3.14171	0.00604759	0.793536	139.847	1234.24
ENSG00000068078	FGFR3	chr4:1795033-1810599	protein_coding	4834	189.36	34.7727	343.948	9.8913	3.30616	0.00612788	0.8018	34.7727	343.948
ENSG00000109113	RAB34	chr17:27041298-27045447	protein_coding	3328	102.806	189.738	15.8745	0.0836653	-3.57923	0.00615002	0.802431	189.738	15.8745
ENSG00000135750	KCNK1	chr1:233749749-233808258	protein_coding	3542	352.263	69.5455	634.98	9.13043	3.19068	0.00622045	0.809341	69.5455	634.98
ENSG00000150893	FREM2	chr13:39261265-39460074	protein_coding	15029	229.613	43.8439	415.383	9.47414	3.24399	0.00641446	0.832245	43.8439	415.383
ENSG00000197646	PDCD1LG2	chr9:5510544-5571282	protein_coding	2418	158.556	28.7253	288.387	10.0395	3.32761	0.00645609	0.835306	28.7253	288.387
ENSG00000181104	F2R	chr5:76011867-76031606	protein_coding	4066	869.602	182.179	1557.02	8.54668	3.09536	0.0065323	0.842812	182.179	1557.02
ENSG00000034053	APBA2	chr15:29213839-29410518	protein_coding	5056	144.099	263.063	25.1346	0.095546	-3.38766	0.00661196	0.850721	263.063	25.1346
ENSG00000180672	AC007362.1	chr2:206642539-206644433	pseudogene	1886	61.0413	8.31522	113.767	13.6818	3.77419	0.00665498	0.853883	8.31522	113.767
ENSG00000106003	LFNG	chr7:2552162-2568811	protein_coding	3372	1660.3	356.043	2964.56	8.32643	3.0577	0.00674962	0.863635	356.043	2964.56
ENSG00000257760	RP11-478C19.5	chr12:110906084-110907073	processed_transcript	638	41.9541	4.53557	79.3725	17.5	4.12928	0.00680335	0.868111	4.53557	79.3725
ENSG00000166963	MAP1A	chr15:43803155-43829571	protein_coding	10679	420.108	86.1759	754.039	8.75	3.12928	0.00683417	0.869649	86.1759	754.039
ENSG00000210164	J01415.16	chrM:9990-10058	Mt_tRNA	68	431.352	774.071	88.6327	0.114502	-3.12656	0.00689643	0.875167	774.071	88.6327
ENSG00000238241	CCR12P	chr13:100060034-100061316	pseudogene	998	62.1752	116.413	7.93725	0.0681818	-3.87447	0.00701573	0.887874	116.413	7.93725
ENSG00000140945	CDH13	chr16:82660662-83829174	protein_coding	2968	92.2233	15.1186	169.328	11.2	3.48543	0.00706656	0.889723	15.1186	169.328
ENSG00000105699	LSR	chr19:35739558-35758865	protein_coding	2276	279.505	503.449	55.5608	0.11036	-3.17971	0.00706876	0.889723	503.449	55.5608
ENSG00000123933	MXD4	chr4:2249158-2264021	protein_coding	7271	1047.62	226.023	1869.22	8.27007	3.0479	0.00715763	0.896773	226.023	1869.22
ENSG00000197253	TPSB2	chr16:1277271-1280214	polymorphic_pseudogene	1558	42.4265	80.8844	3.96863	0.0490654	-4.34915	0.00718473	0.896773	80.8844	3.96863
ENSG00000147883	CDKN2B	chr9:22002901-22009280	protein_coding	3952	246.811	49.1354	444.486	9.04615	3.1773	0.00721493	0.896773	49.1354	444.486
ENSG00000207865	MIR34A	chr1:9211726-9211836	miRNA	110	15.2131	0	30.4261	Inf	Inf	0.00723153	0.896773	0	30.4261
ENSG00000231510	RP11-542C10.1	chr1:5146518-5150959	lincRNA	449	15.2131	0	30.4261	Inf	Inf	0.00723153	0.896773	0	30.4261
ENSG00000184860	SDR42E1	chr16:82031256-82045093	protein_coding	3114	128.791	235.094	22.4889	0.0956592	-3.38595	0.00724094	0.896773	235.094	22.4889
ENSG00000100365	NCF4	chr22:37257029-37274057	protein_coding	1759	893.414	192.762	1594.07	8.26961	3.04782	0.00727759	0.898909	192.762	1594.07
ENSG00000171291	ZNF439	chr19:11959575-11980306	protein_coding	3043	122.46	223.755	21.166	0.0945946	-3.4021	0.00731439	0.901052	223.755	21.166
ENSG00000240720	LRRD1	chr7:91741472-91808845	protein_coding	7317	98.2708	16.6304	179.911	10.8182	3.43539	0.00734985	0.903018	16.6304	179.911
ENSG00000172380	GNG12	chr1:68167148-68299150	protein_coding	4724	149.579	27.9694	271.19	9.69595	3.27738	0.00742922	0.910355	27.9694	271.19
ENSG00000172236	TPSAB1	chr16:1290696-1292555	protein_coding	1385	20.0321	40.0642	0	0	#NAME?	0.00745402	0.910983	40.0642	0
ENSG00000249464	RP11-93L9.1	chr4:124571421-124851561	lincRNA	7779	209.959	41.5761	378.342	9.1	3.18587	0.00756938	0.922648	41.5761	378.342
ENSG00000136630	HLX	chr1:221051698-221059124	protein_coding	4867	114.051	20.4101	207.691	10.1759	3.34709	0.0077467	0.941783	20.4101	207.691
ENSG00000211814	TRAV35	chr14:22689791-22690371	TR_V_gene	330	130.492	24.1897	236.795	9.78906	3.29117	0.00787718	0.955139	24.1897	236.795
ENSG00000168447	SCNN1B	chr16:23313590-23392620	protein_coding	2724	58.3955	8.31522	108.476	13.0455	3.70548	0.00793076	0.957094	8.31522	108.476
ENSG00000140443	IGF1R	chr15:99192199-99507759	protein_coding	11803	386.847	691.675	82.0183	0.118579	-3.07608	0.00796451	0.957094	691.675	82.0183
ENSG00000237592	AL031601.2	chr10:42680940-42681264	pseudogene	324	19.6542	39.3083	0	0	#NAME?	0.00797092	0.957094	39.3083	0
ENSG00000181374	CCL13	chr17:32683470-32685629	protein_coding	851	24.5677	1.51186	47.6235	31.5	4.97728	0.00797595	0.957094	1.51186	47.6235
ENSG00000162430	SEPN1	chr1:26126666-26144713	protein_coding	4421	299.442	536.71	62.1752	0.115845	-3.10973	0.00802873	0.959458	536.71	62.1752
ENSG00000105971	CAV2	chr7:115927433-116148595	protein_coding	6657	149.957	28.7253	271.19	9.44079	3.23891	0.00803708	0.959458	28.7253	271.19
ENSG00000142102	ATHL1	chr11:289134-296107	protein_coding	5260	1052.82	1870.17	235.472	0.125909	-2.98954	0.00808441	0.962627	1870.17	235.472
ENSG00000070404	FSTL3	chr19:676388-683392	protein_coding	2511	242.559	49.8913	435.226	8.72348	3.1249	0.00814722	0.964388	49.8913	435.226
ENSG00000211746	TRBV19	chr7:142326362-142327046	TR_V_gene	552	95.625	175.376	15.8745	0.0905172	-3.46566	0.00815921	0.964388	175.376	15.8745
ENSG00000145491	ROPN1L	chr5:10441635-10472141	protein_coding	1817	47.3401	6.04743	88.6327	14.6562	3.87344	0.00816166	0.964388	6.04743	88.6327
ENSG00000231991	ANXA2P2	chr9:33624222-33625532	pseudogene	1310	2110.46	478.503	3742.42	7.82109	2.96737	0.00824244	0.969407	478.503	3742.42
ENSG00000141655	TNFRSF11A	chr18:59992519-60054899	protein_coding	4549	960.597	214.684	1706.51	7.94894	2.99076	0.008246	0.969407	214.684	1706.51
ENSG00000116711	PLA2G4A	chr1:186798084-186958113	protein_coding	2907	339.885	72.5692	607.2	8.36719	3.06474	0.00834323	0.978355	72.5692	607.2
ENSG00000189077	TMEM120A	chr7:75616154-75623977	processed_transcript	2004	916.375	205.613	1627.14	7.9136	2.98433	0.00841009	0.981267	205.613	1627.14
ENSG00000101335	MYL9	chr20:35169886-35178228	protein_coding	1199	64.4429	9.82708	119.059	12.1154	3.59877	0.00841044	0.981267	9.82708	119.059
ENSG00000162722	TRIM58	chr1:248020500-248041507	protein_coding	3225	111.405	20.4101	202.4	9.91667	3.30986	0.00849269	0.982868	20.4101	202.4
ENSG00000139679	LPAR6	chr13:48963706-49018840	protein_coding	4001	1714.73	390.815	3038.65	7.77515	2.95887	0.00849738	0.982868	390.815	3038.65
ENSG00000113520	IL4	chr5:132009677-132018368	protein_coding	717	27.119	52.915	1.32288	0.025	-5.32193	0.00850778	0.982868	52.915	1.32288
ENSG00000211838	TRAJ52	chr14:22955215-22955284	TR_J_gene	69	28.2528	2.26779	54.2379	23.9167	4.57994	0.0085129	0.982868	2.26779	54.2379
ENSG00000242371	IGKV1-39	chr2:89619382-89619904	IG_V_gene	398	19.2762	38.5524	0	0	#NAME?	0.00853026	0.982868	38.5524	0
ENSG00000176788	BASP1	chr5:17217668-17276943	protein_coding	1878	1170.18	266.087	2074.27	7.79545	2.96263	0.0086455	0.993675	266.087	2074.27
ENSG00000198491	RP11-208N14.4	chr3:186914877-186925417	processed_transcript	2674	53.3875	7.55929	99.2157	13.125	3.71425	0.00882014	1	7.55929	99.2157
ENSG00000197956	S100A6	chr1:153507074-153508720	protein_coding	972	6551.92	1524.71	11579.1	7.59432	2.92492	0.00882638	1	1524.71	11579.1
ENSG00000120949	TNFRSF8	chr1:12123433-12204264	protein_coding	3738	1312.58	300.86	2324.29	7.7255	2.94963	0.00883181	1	300.86	2324.29
ENSG00000104427	FAM164A	chr8:79578281-79629935	protein_coding	2116	444.014	98.2708	789.757	8.03654	3.00657	0.0089166	1	98.2708	789.757
ENSG00000186594	C17orf91	chr17:1614804-1619504	lincRNA	1365	145.989	28.7253	263.252	9.16447	3.19605	0.00892323	1	28.7253	263.252
ENSG00000229604	MT-ATP8	chr2:88124460-88124664	pseudogene	204	161.769	291.789	31.749	0.108808	-3.20014	0.00892687	1	291.789	31.749
ENSG00000100298	APOBEC3H	chr22:39493228-39500072	protein_coding	1251	271.851	58.2065	485.495	8.34091	3.0602	0.00901468	1	58.2065	485.495
ENSG00000252808	SCARNA4	chr1:155895748-155895877	snoRNA	129	340.168	606.255	74.081	0.122195	-3.03275	0.0091121	1	606.255	74.081
ENSG00000170558	CDH2	chr18:25530929-25757410	protein_coding	4950	119.153	22.6779	215.629	9.50833	3.24919	0.00912637	1	22.6779	215.629
ENSG00000211820	TRAV41	chr14:22788619-22789123	TR_V_gene	336	18.8982	37.7964	0	0	#NAME?	0.00913606	1	37.7964	0
ENSG00000238121	RP11-374F3.4	chr13:30914406-30951282	lincRNA	3972	376.925	83.1522	670.698	8.06591	3.01184	0.00914239	1	83.1522	670.698
ENSG00000163346	PBXIP1	chr1:154916551-154928599	protein_coding	3851	3175.47	744.59	5606.35	7.52944	2.91254	0.00922755	1	744.59	5606.35
ENSG00000174307	PHLDA3	chr1:201434619-201438365	protein_coding	2029	259.473	55.9387	463.006	8.27703	3.04911	0.00938189	1	55.9387	463.006
ENSG00000170681	MURC	chr9:103340360-103350188	protein_coding	2615	38.6469	4.53557	72.7582	16.0417	4.00375	0.00938708	1	4.53557	72.7582
ENSG00000108370	RGS9	chr17:63133455-63223819	protein_coding	2522	102.05	18.8982	185.203	9.8	3.29278	0.00940042	1	18.8982	185.203
ENSG00000211966	IGHV5-51	chr14:107034728-107035221	IG_V_gene	410	26.363	51.4032	1.32288	0.0257353	-5.28011	0.00942523	1	51.4032	1.32288
ENSG00000165178	NCF1C	chr7:74572444-74587848	pseudogene	1892	63.2146	117.169	9.26013	0.0790323	-3.66141	0.00954419	1	117.169	9.26013
ENSG00000100450	GZMH	chr14:25075685-25078905	protein_coding	951	45.3557	85.42	5.2915	0.0619469	-4.01282	0.00964235	1	85.42	5.2915
ENSG00000198520	C1orf228	chr1:45140363-45191263	protein_coding	3166	136.067	245.677	26.4575	0.107692	-3.21501	0.00972019	1	245.677	26.4575
ENSG00000185989	RASA3	chr13:114747193-114898086	protein_coding	4352	2672.21	634.98	4709.44	7.41667	2.89077	0.00976133	1	634.98	4709.44
ENSG00000211796	TRAV16	chr14:22458734-22459177	TR_V_gene	329	18.5203	37.0405	0	0	#NAME?	0.0097928	1	37.0405	0
ENSG00000211949	IGHV3-23	chr14:106725200-106725733	IG_V_gene	430	18.5203	37.0405	0	0	#NAME?	0.0097928	1	37.0405	0
ENSG00000211955	IGHV3-33	chr14:106815721-106816253	IG_V_gene	431	18.5203	37.0405	0	0	#NAME?	0.0097928	1	37.0405	0
ENSG00000133134	BEX2	chrX:102564273-102565974	protein_coding	1176	56.8837	105.83	7.93725	0.075	-3.73697	0.00986293	1	105.83	7.93725
ENSG00000154165	GPR15	chr3:98250742-98251960	protein_coding	1218	2019.65	480.771	3558.54	7.40173	2.88786	0.00993835	1	480.771	3558.54
ENSG00000188958	UTS2D	chr3:190984956-191048325	protein_coding	3850	74.5535	12.8508	136.256	10.6029	3.40639	0.0100777	1	12.8508	136.256
ENSG00000135631	RAB11FIP5	chr2:73300509-73383849	protein_coding	5932	437.872	100.539	775.205	7.71053	2.94683	0.0102245	1	100.539	775.205
ENSG00000049246	PER3	chr1:7844379-7905237	protein_coding	7104	1020.5	241.897	1799.11	7.4375	2.89482	0.0102258	1	241.897	1799.11
ENSG00000158352	SHROOM4	chrX:50334646-50557302	protein_coding	10333	352.924	80.1285	625.72	7.80896	2.96513	0.0103069	1	80.1285	625.72
ENSG00000100453	GZMB	chr14:25100159-25103473	protein_coding	1411	702.163	1238.97	165.359	0.133466	-2.90546	0.0103316	1	1238.97	165.359
ENSG00000116132	PRRX1	chr1:170631868-170708560	protein_coding	8246	1192.86	284.985	2100.73	7.37135	2.88193	0.0103973	1	284.985	2100.73
ENSG00000198846	TOX	chr8:59717976-60031767	protein_coding	4131	745.535	176.131	1314.94	7.46567	2.90027	0.0104355	1	176.131	1314.94
ENSG00000211651	IGLV1-44	chr22:22735134-22735715	IG_V_gene	466	18.1423	36.2846	0	0	#NAME?	0.0105054	1	36.2846	0
ENSG00000233980	FDPSP2	chr7:76099478-76100375	pseudogene	897	1449.59	349.995	2549.18	7.28348	2.86463	0.0106733	1	349.995	2549.18
ENSG00000223509	AC135983.2	chr15:32818480-32828671	lincRNA	1514	72.4747	133.043	11.9059	0.0894886	-3.48215	0.0107333	1	133.043	11.9059
ENSG00000006611	USH1C	chr11:17515441-17565963	protein_coding	4904	89.0106	16.6304	161.391	9.70455	3.27866	0.0108131	1	16.6304	161.391
ENSG00000163359	COL6A3	chr2:238232645-238323018	protein_coding	19397	330.624	585.845	75.4039	0.12871	-2.95781	0.0108337	1	585.845	75.4039
ENSG00000117560	FASLG	chr1:172628153-172636014	protein_coding	1892	126.335	227.535	25.1346	0.110465	-3.17834	0.011013	1	227.535	25.1346
ENSG00000258640	RPL21P5	chr14:31580779-31581445	pseudogene	465	389.303	90.7115	687.895	7.58333	2.92283	0.0110579	1	90.7115	687.895
ENSG00000126778	SIX1	chr14:61111414-61124977	protein_coding	4132	113.2	22.6779	203.723	8.98333	3.16725	0.0111287	1	22.6779	203.723
ENSG00000100592	DAAM1	chr14:59655363-59838123	protein_coding	10712	1448.17	353.775	2542.57	7.18697	2.84538	0.0111549	1	353.775	2542.57
ENSG00000211794	TRAV12-3	chr14:22433679-22434290	TR_V_gene	399	66.1438	121.705	10.583	0.0869565	-3.52356	0.0112039	1	121.705	10.583
ENSG00000204397	CARD16	chr11:104912052-104972158	protein_coding	1688	524.048	124.728	923.367	7.40303	2.88812	0.0112777	1	124.728	923.367
ENSG00000239819	IGKV1D-8	chr2:90259592-90260248	IG_V_gene	532	17.7643	35.5287	0	0	#NAME?	0.0112794	1	35.5287	0
ENSG00000167588	GPD1	chr12:50497601-50505102	protein_coding	4625	109.515	21.9219	197.108	8.99138	3.16854	0.0113611	1	21.9219	197.108
ENSG00000078900	TP73	chr1:3569083-3652765	protein_coding	5555	176.698	38.5524	314.844	8.16667	3.02975	0.0114033	1	38.5524	314.844
ENSG00000186281	GPAT2	chr2:96687693-96705199	protein_coding	5684	146.367	262.307	30.4261	0.115994	-3.10787	0.0114405	1	262.307	30.4261
ENSG00000136830	FAM129B	chr9:130267617-130341268	protein_coding	4631	1247.76	306.151	2189.36	7.15123	2.83819	0.0114519	1	306.151	2189.36
ENSG00000115053	NCL	chr2:232318241-232348352	protein_coding	6971	3056.79	5348.95	764.622	0.142948	-2.80644	0.0115683	1	5348.95	764.622
ENSG00000197565	COL4A6	chrX:107386779-107682727	protein_coding	9942	212.322	47.6235	377.02	7.91667	2.98489	0.0115897	1	47.6235	377.02
ENSG00000238243	OR2W3	chr1:248031276-248060449	protein_coding	1818	46.3951	6.80336	85.9869	12.6389	3.6598	0.0116979	1	6.80336	85.9869
ENSG00000143344	RGL1	chr1:183605207-183897666	protein_coding	5430	5909.95	1481.62	10338.3	6.97768	2.80275	0.011742	1	1481.62	10338.3
ENSG00000137501	SYTL2	chr11:85405266-85522184	protein_coding	11248	671.643	163.281	1180.01	7.22685	2.85337	0.0117535	1	163.281	1180.01
ENSG00000256250	RP11-989F5.1	chr12:131295150-131296983	lincRNA	587	76.1598	139.091	13.2288	0.0951087	-3.39428	0.0117605	1	139.091	13.2288
ENSG00000231486	AC096579.7	chr2:89130699-89165653	lincRNA	1424	37.135	70.3014	3.96863	0.0564516	-4.14684	0.0118142	1	70.3014	3.96863
ENSG00000104888	SLC17A7	chr19:49932655-49945617	protein_coding	3058	90.05	17.3864	162.714	9.3587	3.22631	0.0118177	1	17.3864	162.714
ENSG00000166825	ANPEP	chr15:90328119-90358094	protein_coding	3678	204.951	46.1117	363.791	7.88934	2.97991	0.0118768	1	46.1117	363.791
ENSG00000081189	MEF2C	chr5:88013974-88199922	protein_coding	9053	155.249	277.426	33.0719	0.11921	-3.06843	0.0119374	1	277.426	33.0719
ENSG00000153976	HS3ST3A1	chr17:13399005-13505244	protein_coding	2527	68.2226	12.0949	124.35	10.2812	3.36194	0.0119525	1	12.0949	124.35
ENSG00000241244	IGKV1D-16	chr2:90139077-90139580	IG_V_gene	378	71.2463	12.8508	129.642	10.0882	3.3346	0.0120027	1	12.8508	129.642
ENSG00000165617	DACT1	chr14:59100684-59115039	protein_coding	4514	149.674	267.599	31.749	0.118644	-3.07529	0.012037	1	267.599	31.749
ENSG00000150457	LATS2	chr13:21547170-21635718	protein_coding	5771	227.818	52.1591	403.477	7.73551	2.9515	0.0121171	1	52.1591	403.477
ENSG00000211779	TRAV5	chr14:22217461-22217989	TR_V_gene	352	17.3864	34.7727	0	0	#NAME?	0.0121208	1	34.7727	0
ENSG00000211660	IGLV2-23	chr22:23040273-23040892	IG_V_gene	502	24.4732	47.6235	1.32288	0.0277778	-5.16993	0.0122756	1	47.6235	1.32288
ENSG00000256862	RP11-664D1.1	chr12:3980899-4019504	processed_transcript	975	24.4732	47.6235	1.32288	0.0277778	-5.16993	0.0122756	1	47.6235	1.32288
ENSG00000178860	MSC	chr8:72753783-72756703	protein_coding	2113	362.94	86.9318	638.949	7.35	2.87774	0.0124058	1	86.9318	638.949
ENSG00000008283	CYB561	chr17:61509667-61523722	protein_coding	3659	344.798	82.3963	607.2	7.36927	2.88152	0.0124539	1	82.3963	607.2
ENSG00000108797	CNTNAP1	chr17:40834631-40852010	protein_coding	5453	370.689	89.1996	652.178	7.31144	2.87016	0.0125527	1	89.1996	652.178
ENSG00000182809	CRIP2	chr14:105939298-105946499	protein_coding	4829	136.445	29.4812	243.409	8.25641	3.04551	0.01261	1	29.4812	243.409
ENSG00000123843	C4BPB	chr1:207262186-207273338	protein_coding	3219	166.021	37.0405	295.001	7.96429	2.99354	0.0126562	1	37.0405	295.001
ENSG00000173334	TRIB1	chr8:126442562-126450647	protein_coding	4138	1294.34	326.561	2262.12	6.92708	2.79225	0.012679	1	326.561	2262.12
ENSG00000178997	EXD1	chr15:41474925-41522895	protein_coding	3194	304.828	72.5692	537.088	7.40104	2.88773	0.0126811	1	72.5692	537.088
ENSG00000254132	MTND6P3	chr5:93904633-93905175	pseudogene	542	30.4261	58.2065	2.64575	0.0454545	-4.45943	0.0128102	1	58.2065	2.64575
ENSG00000131435	PDLIM4	chr5:131593363-131609147	protein_coding	3192	94.1132	18.8982	169.328	8.96	3.1635	0.0128421	1	18.8982	169.328
ENSG00000150054	MPP7	chr10:28339921-28591995	protein_coding	6434	219.03	387.792	50.2693	0.12963	-2.94753	0.012848	1	387.792	50.2693
ENSG00000124610	HIST1H1A	chr6:26017259-26018040	protein_coding	781	535.576	938.864	132.288	0.140902	-2.82724	0.0128779	1	938.864	132.288
ENSG00000177508	IRX3	chr16:54317215-54320378	protein_coding	2308	66.8997	12.0949	121.705	10.0625	3.33092	0.0128808	1	12.0949	121.705
ENSG00000128342	LIF	chr22:30636435-30642840	protein_coding	3969	4433.81	7723.33	1144.29	0.14816	-2.75477	0.0129003	1	7723.33	1144.29
ENSG00000033327	GAB2	chr11:77926342-78129394	protein_coding	6771	1139.18	288.765	1989.6	6.89005	2.78451	0.0130193	1	288.765	1989.6
ENSG00000251546	IGKV1D-39	chr2:89901291-89901791	IG_V_gene	376	17.0084	34.0168	0	0	#NAME?	0.0130365	1	34.0168	0
ENSG00000176485	PLA2G16	chr11:63340666-63384355	protein_coding	3104	413.115	101.294	724.936	7.15672	2.8393	0.0131239	1	101.294	724.936
ENSG00000167178	ISLR2	chr15:74421698-74429143	protein_coding	5120	96.4754	19.6542	173.297	8.81731	3.14034	0.0131655	1	19.6542	173.297
ENSG00000204252	HLA-DOA	chr6:32971954-32977389	protein_coding	4012	989.983	250.968	1729	6.88931	2.78436	0.0131713	1	250.968	1729
ENSG00000196628	TCF4	chr18:52889561-53303185	protein_coding	10234	1090.52	277.426	1903.62	6.86172	2.77857	0.0132389	1	277.426	1903.62
ENSG00000152463	OLAH	chr10:15074225-15115851	protein_coding	2364	195.975	45.3557	346.593	7.64167	2.93389	0.0133179	1	45.3557	346.593
ENSG00000213406	ANXA2P1	chr4:154228943-154229869	pseudogene	926	288.765	69.5455	507.984	7.30435	2.86876	0.0134088	1	69.5455	507.984
ENSG00000252337	SNORA31	chr5:105882365-105882504	snoRNA	139	38.3634	5.2915	71.4353	13.5	3.75489	0.0134885	1	5.2915	71.4353
ENSG00000251578	TRBV21-1	chr7:142344426-142344887	TR_V_pseudogene	348	41.3871	6.04743	76.7268	12.6875	3.66534	0.0136808	1	6.04743	76.7268
ENSG00000211734	TRBV5-1	chr7:142020495-142021363	TR_V_gene	652	73.1361	133.043	13.2288	0.0994318	-3.33015	0.0136937	1	133.043	13.2288
ENSG00000215302	AC019322.2	chr15:30763456-30773643	lincRNA	1514	51.9701	96.003	7.93725	0.0826772	-3.59637	0.0138197	1	96.003	7.93725
ENSG00000114013	CD86	chr3:121774212-121839983	protein_coding	3430	1011.72	260.04	1763.39	6.78125	2.76155	0.0138374	1	260.04	1763.39
ENSG00000229901	RP11-399E6.4	chr1:41840675-41841341	processed_transcript	394	1020.13	262.307	1777.94	6.7781	2.76088	0.0138488	1	262.307	1777.94
ENSG00000229525	AC053503.4	chr2:220253217-220268355	lincRNA	1598	381.272	94.4911	668.052	7.07	2.82171	0.0138658	1	94.4911	668.052
ENSG00000224199	WI2-2994D6.1	chr1:13196269-13199067	pseudogene	1452	47.4345	7.55929	87.3098	11.55	3.52982	0.0138858	1	7.55929	87.3098
ENSG00000145839	IL9	chr5:135227934-135231516	protein_coding	591	83.1522	150.43	15.8745	0.105528	-3.24431	0.0139003	1	150.43	15.8745
ENSG00000196735	HLA-DQA1	chr6:32595955-32614839	protein_coding	7025	3487.57	912.406	6062.74	6.64478	2.73222	0.0139352	1	912.406	6062.74
ENSG00000172123	SLFN12	chr17:33738078-33760218	protein_coding	3284	357.743	88.4437	627.043	7.08974	2.82573	0.013939	1	88.4437	627.043
ENSG00000171621	SPSB1	chr1:9352938-9429591	protein_coding	3403	521.496	131.532	911.461	6.9296	2.79277	0.0139448	1	131.532	911.461
ENSG00000057704	TMCC3	chr12:94960899-95044338	protein_coding	6515	331.191	81.6403	580.742	7.11343	2.83054	0.0140465	1	81.6403	580.742
ENSG00000137309	HMGA1	chr6:34204576-34214008	protein_coding	2575	1519.8	2642.73	396.863	0.150172	-2.73532	0.0140735	1	2642.73	396.863
ENSG00000117461	PIK3R3	chr1:46505811-46642160	protein_coding	7676	445.526	111.877	779.174	6.96453	2.80003	0.0140967	1	111.877	779.174
ENSG00000168398	BDKRB2	chr14:96671015-96710666	protein_coding	7008	100.539	21.166	179.911	8.5	3.08746	0.0141243	1	21.166	179.911
ENSG00000161638	ITGA5	chr12:54789044-54813244	protein_coding	7577	268.26	471.7	64.8209	0.13742	-2.86334	0.0141919	1	471.7	64.8209
ENSG00000224822	THRB-IT1	chr3:24496626-24500925	processed_transcript	1754	137.863	30.9931	244.732	7.89634	2.98118	0.014265	1	30.9931	244.732
ENSG00000005102	MEOX1	chr17:41717755-41739322	protein_coding	2707	87.5933	157.989	17.1974	0.108852	-3.19956	0.0143139	1	157.989	17.1974
ENSG00000238205	RP11-126D17.4	chrX:40482835-40483112	pseudogene	277	27.9694	3.02372	52.915	17.5	4.12928	0.0144344	1	3.02372	52.915
ENSG00000211806	TRAV25	chr14:22580299-22580984	TR_V_gene	403	23.3393	45.3557	1.32288	0.0291667	-5.09954	0.01447	1	45.3557	1.32288
ENSG00000131370	SH3BP5	chr3:15296359-15382875	protein_coding	4159	348.389	86.9318	609.846	7.01522	2.81049	0.0144936	1	86.9318	609.846
ENSG00000171617	ENC1	chr5:73923233-73937249	protein_coding	5855	427.1	108.098	746.102	6.9021	2.78703	0.0146162	1	108.098	746.102
ENSG00000164935	TM7SF4	chr8:105351314-105368917	protein_coding	2778	49.7968	8.31522	91.2784	10.9773	3.45645	0.0146403	1	8.31522	91.2784
ENSG00000122986	HVCN1	chr12:111065645-111142755	protein_coding	3595	146.934	260.795	33.0719	0.126812	-2.97924	0.0147141	1	260.795	33.0719
ENSG00000124126	PREX1	chr20:47240789-47444420	protein_coding	7044	3667.01	973.636	6360.39	6.53261	2.70766	0.0147141	1	973.636	6360.39
ENSG00000039560	RAI14	chr5:34656341-34832732	protein_coding	7702	159.407	37.0405	281.773	7.60714	2.92735	0.0147726	1	37.0405	281.773
ENSG00000230208	IFNNP1	chr9:21058769-21059322	pseudogene	553	16.9139	0.755929	33.0719	43.75	5.45121	0.0149012	1	0.755929	33.0719
ENSG00000092009	CMA1	chr14:24974558-24977471	protein_coding	937	30.9931	3.77964	58.2065	15.4	3.94486	0.0149297	1	3.77964	58.2065
ENSG00000204472	AIF1	chr6:31582960-31584798	protein_coding	1320	156.194	276.67	35.7176	0.129098	-2.95346	0.0149552	1	276.67	35.7176
ENSG00000196730	DAPK1	chr9:90112142-90323548	protein_coding	8982	726.164	188.982	1263.35	6.685	2.74093	0.0149593	1	188.982	1263.35
ENSG00000140678	ITGAX	chr16:31366508-31394318	protein_coding	4649	303.033	75.5929	530.473	7.0175	2.81096	0.0149806	1	75.5929	530.473
ENSG00000115155	OTOF	chr2:26680070-26781566	protein_coding	7930	194.746	46.8676	342.625	7.31048	2.86997	0.0152471	1	46.8676	342.625
ENSG00000244300	RP11-475N22.4	chr3:128208054-128221191	lincRNA	2283	55.1828	9.82708	100.539	10.2308	3.35484	0.0152559	1	9.82708	100.539
ENSG00000125514	NCRNA00029	chr20:61665568-61668380	lincRNA	1790	174.903	41.5761	308.23	7.41364	2.89018	0.0152837	1	41.5761	308.23
ENSG00000205020	CCL4L1	chr17:34538309-34540048	protein_coding	786	22.9613	44.5998	1.32288	0.029661	-5.07529	0.0153013	1	44.5998	1.32288
ENSG00000244591	TRNAQ51P	chr1:147825688-147825760	tRNA_pseudogene	72	22.9613	44.5998	1.32288	0.029661	-5.07529	0.0153013	1	44.5998	1.32288
ENSG00000175764	TTLL11	chr9:124584206-124855885	protein_coding	3535	262.024	65.0099	459.038	7.06105	2.81988	0.0153034	1	65.0099	459.038
ENSG00000125810	CD93	chr20:23059985-23066977	protein_coding	6708	200.132	48.3795	351.885	7.27344	2.86264	0.0153187	1	48.3795	351.885
ENSG00000133687	TMTC1	chr12:29653756-29937692	protein_coding	14693	281.206	70.3014	492.11	7	2.80735	0.0154012	1	70.3014	492.11
ENSG00000211598	IGKV4-1	chr2:89184912-89185669	IG_V_gene	538	34.4893	65.0099	3.96863	0.0610465	-4.03395	0.0154207	1	65.0099	3.96863
ENSG00000163464	CXCR1	chr2:219027567-219031725	protein_coding	2495	40.0642	6.04743	74.081	12.25	3.61471	0.0154483	1	6.04743	74.081
ENSG00000134871	COL4A2	chr13:110958158-111165374	protein_coding	7946	100.917	21.9219	179.911	8.2069	3.03684	0.0155133	1	21.9219	179.911
ENSG00000185668	POU3F1	chr1:38509522-38512450	protein_coding	2928	137.579	31.749	243.409	7.66667	2.9386	0.0155474	1	31.749	243.409
ENSG00000013619	MAMLD1	chrX:149529688-149682448	protein_coding	5958	179.628	43.0879	316.167	7.33772	2.87533	0.015579	1	43.0879	316.167
ENSG00000109189	USP46	chr4:53460339-53525502	protein_coding	5715	782.481	206.369	1358.59	6.58333	2.71882	0.015583	1	206.369	1358.59
ENSG00000130958	SLC35D2	chr9:99082987-99145992	protein_coding	2203	360.956	92.2233	629.689	6.82787	2.77144	0.015642	1	92.2233	629.689
ENSG00000143156	NME7	chr1:169101768-169337205	protein_coding	5737	482.755	125.484	840.026	6.69428	2.74293	0.0157466	1	125.484	840.026
ENSG00000182718	ANXA2	chr15:60639332-60690185	protein_coding	4215	4987.52	1353.87	8621.18	6.36781	2.6708	0.0158932	1	1353.87	8621.18
ENSG00000157110	RBPMS	chr8:30241943-30429778	protein_coding	8982	642.256	169.328	1115.18	6.58594	2.71939	0.0159148	1	169.328	1115.18
ENSG00000100721	TCL1A	chr14:96176303-96180533	protein_coding	2236	148.729	263.063	34.3948	0.130747	-2.93515	0.015933	1	263.063	34.3948
ENSG00000242368	AC114498.6	chr1:568843-568913	Mt_tRNA_pseudogene	70	1026.55	1777.94	275.158	0.154762	-2.69188	0.0159879	1	1777.94	275.158
ENSG00000113721	PDGFRB	chr5:149493399-149535423	protein_coding	6469	97.2314	21.166	173.297	8.1875	3.03342	0.0160278	1	21.166	173.297
ENSG00000110876	SELPLG	chr12:109015685-109027735	protein_coding	2843	2377.11	644.051	4110.17	6.38175	2.67395	0.016066	1	644.051	4110.17
ENSG00000081803	CADPS2	chr7:121958480-122526813	protein_coding	6373	297.08	75.5929	518.567	6.86	2.77821	0.0161461	1	75.5929	518.567
ENSG00000211747	TRBV20-1	chr7:142334162-142334913	TR_V_gene	413	147.973	261.551	34.3948	0.131503	-2.92683	0.0162412	1	261.551	34.3948
ENSG00000242076	IGKV1-33	chr2:89567757-89568263	IG_V_gene	382	15.8745	31.749	0	0	#NAME?	0.0163092	1	31.749	0
ENSG00000137507	LRRC32	chr11:76368567-76381791	protein_coding	4459	376.169	97.5148	654.823	6.71512	2.74741	0.0163279	1	97.5148	654.823
ENSG00000244560	RP4-800G7.2	chr7:148982371-148994403	processed_transcript	4271	42.4265	6.80336	78.0497	11.4722	3.52007	0.0163784	1	6.80336	78.0497
ENSG00000204287	HLA-DRA	chr6:32407618-32412823	protein_coding	1280	9735.61	2670.7	16800.5	6.29069	2.65322	0.0164025	1	2670.7	16800.5
ENSG00000214797	RP11-1036E20.9	chr11:59036348-59051506	lincRNA	2805	592.554	157.233	1027.87	6.53726	2.70869	0.0164612	1	157.233	1027.87
ENSG00000103490	PYCARD	chr16:31212806-31214313	protein_coding	989	463.006	121.705	804.308	6.6087	2.72437	0.0165082	1	121.705	804.308
ENSG00000182247	UBE2E2	chr3:23244510-23633284	protein_coding	3272	79.3725	142.871	15.8745	0.111111	-3.16993	0.0165297	1	142.871	15.8745
ENSG00000111186	WNT5B	chr12:1639056-1756409	protein_coding	4305	146.367	34.7727	257.961	7.41848	2.89112	0.0165588	1	34.7727	257.961
ENSG00000249173	RP11-701P16.4	chr4:185815024-185820608	lincRNA	795	3492.49	959.274	6025.7	6.28152	2.65111	0.0167256	1	959.274	6025.7
ENSG00000144681	STAC	chr3:36421835-36589499	protein_coding	4396	90.5225	19.6542	161.391	8.21154	3.03765	0.0167511	1	19.6542	161.391
ENSG00000183508	FAM46C	chr1:118148555-118170994	protein_coding	5751	1868.09	511.008	3225.17	6.31139	2.65796	0.0168035	1	511.008	3225.17
ENSG00000164989	C9orf93	chr9:15552894-16061661	protein_coding	15212	629.972	168.572	1091.37	6.47422	2.69471	0.0168386	1	168.572	1091.37
ENSG00000163116	C4orf37	chr4:98105243-99064391	protein_coding	5836	101.294	22.6779	179.911	7.93333	2.98793	0.0169786	1	22.6779	179.911
ENSG00000181847	TIGIT	chr3:113995759-114029135	protein_coding	6091	2679.96	737.787	4622.13	6.26486	2.64728	0.0169867	1	737.787	4622.13
ENSG00000237316	RP1-288L1.4	chr22:35107898-35120910	lincRNA	549	11.9059	0	23.8118	Inf	Inf	0.0170399	1	0	23.8118
ENSG00000229924	RP11-1286E23.4	chr4:9172134-9178453	protein_coding	2489	44.7888	7.55929	82.0183	10.85	3.43962	0.0172045	1	7.55929	82.0183
ENSG00000132975	GPR12	chr13:27329340-27334922	protein_coding	5294	155.816	37.7964	273.835	7.245	2.85699	0.0172098	1	37.7964	273.835
ENSG00000122547	EEPD1	chr7:36192757-36341152	protein_coding	4847	177.36	43.8439	310.876	7.09052	2.82589	0.017324	1	43.8439	310.876
ENSG00000201229	SNORA63	chr3:183169644-183169776	snoRNA	132	361.806	95.247	628.366	6.59722	2.72186	0.0173865	1	95.247	628.366
ENSG00000171956	FOXB1	chr15:60296420-60298142	protein_coding	1459	38.7414	6.04743	71.4353	11.8125	3.56224	0.0174899	1	6.04743	71.4353
ENSG00000104903	LYL1	chr19:13209847-13213681	protein_coding	1489	190.494	47.6235	333.365	7	2.80735	0.0174907	1	47.6235	333.365
ENSG00000059728	MXD1	chr2:70124819-70170077	protein_coding	6321	1114.81	306.151	1923.46	6.28272	2.65139	0.0175436	1	306.151	1923.46
ENSG00000252159	RNY4P1	chr9:77462421-77462517	misc_RNA	96	324.294	563.923	84.664	0.150134	-2.73568	0.017553	1	563.923	84.664
ENSG00000224816	NAP1L4P2	chrX:105709771-105710670	pseudogene	899	32.6939	4.53557	60.8523	13.4167	3.74595	0.0176064	1	4.53557	60.8523
ENSG00000231189	AC013448.1	chr2:224363490-224369329	lincRNA	808	32.6939	4.53557	60.8523	13.4167	3.74595	0.0176064	1	4.53557	60.8523
ENSG00000211632	IGKV3D-11	chr2:90211642-90212253	IG_V_gene	442	15.4965	30.9931	0	0	#NAME?	0.0176068	1	30.9931	0
ENSG00000211751	TRBV25-1	chr7:142378571-142379076	TR_V_gene	381	15.4965	30.9931	0	0	#NAME?	0.0176068	1	30.9931	0
ENSG00000139263	LRIG3	chr12:59265930-59314303	protein_coding	5893	152.131	37.0405	267.221	7.21429	2.85086	0.0176168	1	37.0405	267.221
ENSG00000172594	SMPDL3A	chr6:123110314-123130865	protein_coding	2228	50.1748	9.07115	91.2784	10.0625	3.33092	0.0177121	1	9.07115	91.2784
ENSG00000006007	GDE1	chr16:19513014-19533450	protein_coding	2937	1825.47	506.472	3144.48	6.20858	2.63426	0.0177282	1	506.472	3144.48
ENSG00000198133	TMEM229B	chr14:67913800-68000456	protein_coding	6377	413.682	110.366	716.999	6.49658	2.69968	0.0177581	1	110.366	716.999
ENSG00000188508	KRTDAP	chr19:35978225-35986460	protein_coding	661	58.5845	11.3389	105.83	9.33333	3.22239	0.0178025	1	11.3389	105.83
ENSG00000162909	CAPN2	chr1:223889294-223963720	protein_coding	8797	3410.56	955.494	5865.63	6.13884	2.61797	0.0180172	1	955.494	5865.63
ENSG00000185630	PBX1	chr1:164524820-164854300	protein_coding	12598	408.674	109.61	707.738	6.4569	2.69084	0.018138	1	109.61	707.738
ENSG00000162873	KLHDC8A	chr1:205305219-205326166	protein_coding	3519	69.3565	14.3626	124.35	8.65789	3.11402	0.0181804	1	14.3626	124.35
ENSG00000129354	AP1M2	chr19:10683347-10697992	protein_coding	1751	60.9468	12.0949	109.799	9.07812	3.18239	0.0182858	1	12.0949	109.799
ENSG00000203871	C6orf164	chr6:88106839-88109467	protein_coding	1572	204.006	52.1591	355.854	6.82246	2.77029	0.0184009	1	52.1591	355.854
ENSG00000100351	GRAP2	chr22:40297085-40369725	protein_coding	6190	970.613	1671.36	269.867	0.161465	-2.6307	0.0184019	1	1671.36	269.867
ENSG00000134830	GPR77	chr19:47844039-47845272	protein_coding	1233	41.1036	6.80336	75.4039	11.0833	3.47032	0.0184074	1	6.80336	75.4039
ENSG00000164532	TBX20	chr7:35242041-35293758	protein_coding	1875	41.1036	6.80336	75.4039	11.0833	3.47032	0.0184074	1	6.80336	75.4039
ENSG00000179344	HLA-DQB1	chr6:32627243-32636160	protein_coding	4904	2890.77	814.135	4967.4	6.10144	2.60915	0.0184488	1	814.135	4967.4
ENSG00000196517	SLC6A9	chr1:44457171-44497139	protein_coding	5159	81.5458	145.894	17.1974	0.117876	-3.08466	0.0186655	1	145.894	17.1974
ENSG00000148488	ST8SIA6	chr10:17360381-17496386	protein_coding	3132	130.965	31.749	230.18	7.25	2.85798	0.0187077	1	31.749	230.18
ENSG00000231389	HLA-DPA1	chr6:33032345-33048552	protein_coding	5748	5098.93	1448.36	8749.5	6.04097	2.59478	0.0188252	1	1448.36	8749.5
ENSG00000104055	TGM5	chr15:43524792-43559055	protein_coding	2774	46.4896	8.31522	84.664	10.1818	3.34792	0.0188994	1	8.31522	84.664
ENSG00000177468	OLIG3	chr6:137813335-137815531	protein_coding	2196	79.467	17.3864	141.548	8.1413	3.02526	0.0189497	1	17.3864	141.548
ENSG00000228203	AC017076.4	chr2:7052407-7058813	lincRNA	4621	151.186	265.331	37.0405	0.139601	-2.84062	0.0189966	1	265.331	37.0405
ENSG00000186891	TNFRSF18	chr1:1138887-1142071	protein_coding	1370	733.724	204.101	1263.35	6.18981	2.6299	0.0190584	1	204.101	1263.35
ENSG00000188042	ARL4C	chr2:235401684-235405697	protein_coding	4013	7317.3	2092.41	12542.2	5.99413	2.58355	0.019211	1	2092.41	12542.2
ENSG00000102098	SCML2	chrX:18257433-18372847	protein_coding	4368	118.208	208.636	27.7804	0.133152	-2.90885	0.019255	1	208.636	27.7804
ENSG00000104419	NDRG1	chr8:134249413-134314265	protein_coding	9823	1243.98	351.507	2136.44	6.07796	2.60359	0.0193455	1	351.507	2136.44
ENSG00000145390	USP53	chr4:120133741-120216672	protein_coding	11950	416.706	719.644	113.767	0.158088	-2.6612	0.0193906	1	719.644	113.767
ENSG00000183747	ACSM2A	chr16:20462893-20498989	protein_coding	2875	19.2762	1.51186	37.0405	24.5	4.61471	0.0194074	1	1.51186	37.0405
ENSG00000237265	RP11-402P6.9	chrX:70882844-70885603	lincRNA	984	19.2762	1.51186	37.0405	24.5	4.61471	0.0194074	1	1.51186	37.0405
ENSG00000164111	ANXA5	chr4:122589109-122618268	protein_coding	3034	3847.39	1102.9	6591.89	5.97687	2.57939	0.019573	1	1102.9	6591.89
ENSG00000218772	FAM8A6P	chr6:134924701-134925839	pseudogene	1138	394.689	108.098	681.281	6.30245	2.65591	0.0196659	1	108.098	681.281
ENSG00000125910	S1PR4	chr19:3178735-3180329	protein_coding	1594	2348.95	675.045	4022.86	5.95941	2.57517	0.0200067	1	675.045	4022.86
ENSG00000197616	MYH6	chr14:23851198-23877486	protein_coding	6493	88.9161	20.4101	157.422	7.71296	2.94729	0.0200528	1	20.4101	157.422
ENSG00000137265	IRF4	chr6:391738-411447	protein_coding	5909	10791.5	18437.1	3145.8	0.170623	-2.55111	0.0202186	1	18437.1	3145.8
ENSG00000187608	ISG15	chr1:948802-949920	protein_coding	711	263.725	71.0573	456.392	6.42287	2.68322	0.020338	1	71.0573	456.392
ENSG00000129048	CCRL1	chr3:132316080-132337811	protein_coding	2273	104.413	24.9457	183.88	7.37121	2.8819	0.0203404	1	24.9457	183.88
ENSG00000207737	MIR181B2	chr9:127455988-127456077	miRNA	89	11.2444	0	22.4889	Inf	Inf	0.0205117	1	0	22.4889
ENSG00000248921	RP11-774G5.1	chr4:180778005-180778734	pseudogene	420	11.2444	0	22.4889	Inf	Inf	0.0205117	1	0	22.4889
ENSG00000164112	TMEM155	chr4:122680087-122686582	protein_coding	3024	48.1905	9.07115	87.3098	9.625	3.26679	0.0205445	1	9.07115	87.3098
ENSG00000223703	AC027612.4	chr2:91924751-91955465	pseudogene	2395	28.3473	3.77964	52.915	14	3.80735	0.0206348	1	3.77964	52.915
ENSG00000206885	SNORA75	chr2:232320510-232320647	snoRNA	137	409.147	704.526	113.767	0.161481	-2.63057	0.0207705	1	704.526	113.767
ENSG00000106991	ENG	chr9:130577290-130617035	protein_coding	3935	133.705	234.338	33.0719	0.141129	-2.82491	0.0209356	1	234.338	33.0719
ENSG00000141048	MYH4	chr17:10346606-10372876	protein_coding	6016	171.123	44.5998	297.647	6.67373	2.73849	0.0209625	1	44.5998	297.647
ENSG00000234564	RP13-158L7.2	chrX:123338348-123339656	pseudogene	1007	60.3798	108.854	11.9059	0.109375	-3.19265	0.0210842	1	108.854	11.9059
ENSG00000198049	AVPR1B	chr1:206223975-206231639	protein_coding	2237	284.324	77.8607	490.787	6.3034	2.65613	0.021099	1	77.8607	490.787
ENSG00000171224	C10orf35	chr10:71390006-71393352	protein_coding	1346	55.5608	100.539	10.583	0.105263	-3.24793	0.0212765	1	100.539	10.583
ENSG00000201470	RNY4P7	chr2:128556476-128556572	misc_RNA	96	442.691	124.728	760.654	6.09848	2.60845	0.0213185	1	124.728	760.654
ENSG00000118257	NRP2	chr2:206546561-206662857	protein_coding	11423	334.877	92.9793	576.774	6.20325	2.63302	0.0213232	1	92.9793	576.774
ENSG00000159733	ZFYVE28	chr4:2271308-2420390	protein_coding	9624	586.223	167.06	1005.39	6.0181	2.58931	0.0213351	1	167.06	1005.39
ENSG00000087237	CETP	chr16:56995761-57017757	protein_coding	1791	113.2	27.9694	198.431	7.09459	2.82672	0.0215183	1	27.9694	198.431
ENSG00000198910	L1CAM	chrX:153126968-153174677	protein_coding	7443	169.801	44.5998	295.001	6.61441	2.72561	0.021575	1	44.5998	295.001
ENSG00000230747	AC021188.4	chr2:96973000-96987469	processed_transcript	740	52.915	10.583	95.247	9	3.16993	0.0215992	1	10.583	95.247
ENSG00000052749	RRP12	chr10:99116114-99161127	protein_coding	6801	803.93	1375.03	232.826	0.169324	-2.56214	0.0217673	1	1375.03	232.826
ENSG00000198053	SIRPA	chr20:1875153-1920543	protein_coding	4032	547.198	156.477	937.919	5.99396	2.58351	0.0217915	1	156.477	937.919
ENSG00000259030	RP11-653A5.2	chr1:74663925-75009666	protein_coding	8595	86.9318	20.4101	153.454	7.51852	2.91045	0.0217963	1	20.4101	153.454
ENSG00000124942	AHNAK	chr11:62201015-62323719	protein_coding	19502	16609.4	4921.1	28297.6	5.75027	2.52363	0.0217971	1	4921.1	28297.6
ENSG00000211788	TRAV13-1	chr14:22337019-22337546	TR_V_gene	360	109.61	192.762	26.4575	0.137255	-2.86507	0.0219402	1	192.762	26.4575
ENSG00000138623	SEMA7A	chr15:74701629-74726300	protein_coding	3448	624.775	1069.64	179.911	0.168198	-2.57177	0.0219597	1	1069.64	179.911
ENSG00000211799	TRAV19	chr14:22475750-22476420	TR_V_gene	467	31.0876	58.2065	3.96863	0.0681818	-3.87447	0.0221474	1	58.2065	3.96863
ENSG00000105974	CAV1	chr7:116164838-116201233	protein_coding	4077	204.195	55.1828	353.208	6.40068	2.67823	0.0221875	1	55.1828	353.208
ENSG00000073910	FRY	chr13:32605436-32870794	protein_coding	11561	759.898	220.731	1299.06	5.88527	2.55711	0.022222	1	220.731	1299.06
ENSG00000148400	NOTCH1	chr9:139388895-139440314	protein_coding	9880	803.836	1373.52	234.149	0.170473	-2.55238	0.0222316	1	1373.52	234.149
ENSG00000116741	RGS2	chr1:192778168-192781403	protein_coding	2086	338.656	95.247	582.065	6.11111	2.61143	0.022255	1	95.247	582.065
ENSG00000165949	IFI27	chr14:94571181-94583033	protein_coding	4157	111.877	27.9694	195.786	7	2.80735	0.0224728	1	27.9694	195.786
ENSG00000186163	U66059.29	chr7:141965649-141972054	processed_transcript	2445	129.736	33.2609	226.212	6.80114	2.76578	0.0224858	1	33.2609	226.212
ENSG00000143110	C1orf162	chr1:112016413-112021134	protein_coding	2768	72.9471	130.02	15.8745	0.122093	-3.03395	0.0225083	1	130.02	15.8745
ENSG00000116106	EPHA4	chr2:222282746-222438922	protein_coding	7554	254.087	70.3014	437.872	6.22849	2.63888	0.0225103	1	70.3014	437.872
ENSG00000199961	SNORD1B	chr17:74557190-74557274	snoRNA	84	122.177	213.928	30.4261	0.142226	-2.81374	0.0225323	1	213.928	30.4261
ENSG00000218305	AC006024.4	chr7:48959360-48965612	pseudogene	1723	36.0956	6.04743	66.1438	10.9375	3.45121	0.0226046	1	6.04743	66.1438
ENSG00000254102	RP11-21C4.1	chr8:65486862-65494445	lincRNA	2875	36.0956	6.04743	66.1438	10.9375	3.45121	0.0226046	1	6.04743	66.1438
ENSG00000137440	FGFBP1	chr4:15937191-15940363	protein_coding	1359	21.6385	2.26779	41.0091	18.0833	4.17659	0.0226066	1	2.26779	41.0091
ENSG00000048545	GUCA1A	chr6:42123143-42147794	protein_coding	2341	52.2536	10.583	93.9242	8.875	3.14975	0.0226107	1	10.583	93.9242
ENSG00000178695	KCTD12	chr13:77454311-77460540	protein_coding	6229	214.684	371.161	58.2065	0.156823	-2.67279	0.0227203	1	371.161	58.2065
ENSG00000240409	RP5-857K21.14	chr1:568914-569121	pseudogene	207	354.909	609.279	100.539	0.165012	-2.59935	0.0228598	1	609.279	100.539
ENSG00000169245	CXCL10	chr4:76942272-76944650	protein_coding	1173	1778.23	3025.98	530.473	0.175306	-2.51205	0.0229362	1	3025.98	530.473
ENSG00000244437	IGKV3-15	chr2:89384672-89385283	IG_V_gene	442	20.3156	39.3083	1.32288	0.0336538	-4.89308	0.0229734	1	39.3083	1.32288
ENSG00000175841	FAM172BP	chr3:101237710-101242731	pseudogene	2295	85.8924	151.942	19.8431	0.130597	-2.93681	0.0230651	1	151.942	19.8431
ENSG00000090104	RGS1	chr1:192544856-192549161	protein_coding	3311	5840.97	1753.76	9928.18	5.6611	2.50108	0.0230859	1	1753.76	9928.18
ENSG00000131080	EDA2R	chrX:65815478-65859108	protein_coding	3557	156.383	41.5761	271.19	6.52273	2.70548	0.0232186	1	41.5761	271.19
ENSG00000252403	RNY4P11	chr20:18309649-18309746	misc_RNA	97	35.5287	65.7658	5.2915	0.0804598	-3.63559	0.0232337	1	65.7658	5.2915
ENSG00000121075	TBX4	chr17:59529778-59562469	protein_coding	3438	432.108	124.728	739.487	5.92879	2.56774	0.0233216	1	124.728	739.487
ENSG00000089127	OAS1	chr12:113344581-113369991	protein_coding	3911	797.505	235.094	1359.92	5.78457	2.53221	0.0233348	1	235.094	1359.92
ENSG00000100368	CSF2RB	chr22:37309669-37336491	protein_coding	5061	1723.14	514.788	2931.49	5.69457	2.50959	0.0233449	1	514.788	2931.49
ENSG00000238062	AC105344.2	chr2:231849082-231860747	lincRNA	3693	226.495	62.7421	390.248	6.21988	2.63689	0.0233514	1	62.7421	390.248
ENSG00000139352	ASCL1	chr12:103351463-103354294	protein_coding	2472	72.4747	16.6304	128.319	7.71591	2.94784	0.0234073	1	16.6304	128.319
ENSG00000232073	RP1-302D9.3	chr22:33560048-33562425	processed_transcript	567	110.555	27.9694	193.14	6.90541	2.78773	0.0234786	1	27.9694	193.14
ENSG00000234787	RP11-168P6.1	chr13:54689923-54707001	lincRNA	2357	82.5852	19.6542	145.516	7.40385	2.88827	0.0235366	1	19.6542	145.516
ENSG00000050767	COL23A1	chr5:177664618-178017556	protein_coding	3878	105.169	26.4575	183.88	6.95	2.79701	0.0237476	1	26.4575	183.88
ENSG00000239354	RP11-89C3.1	chr11:110976270-110976619	pseudogene	349	95.0581	23.4338	166.682	7.1129	2.83044	0.0237517	1	23.4338	166.682
ENSG00000167642	SPINT2	chr19:38755097-38783253	protein_coding	1801	316.356	542.757	89.9555	0.165738	-2.59302	0.0237966	1	542.757	89.9555
ENSG00000158417	EIF5B	chr2:99953815-100016728	protein_coding	6816	840.876	1431.73	250.023	0.17463	-2.51762	0.0238528	1	1431.73	250.023
ENSG00000153233	PTPRR	chr12:71031852-71314623	protein_coding	5142	87.3098	21.166	153.454	7.25	2.85798	0.0239001	1	21.166	153.454
ENSG00000185519	FAM131C	chr1:16384263-16400127	protein_coding	1701	46.2062	9.07115	83.3412	9.1875	3.19967	0.0239267	1	9.07115	83.3412
ENSG00000047634	SCML1	chrX:17755587-17773105	protein_coding	5475	137.674	239.629	35.7176	0.149054	-2.7461	0.0239305	1	239.629	35.7176
ENSG00000226380	AC058791.1	chr7:130565750-130598069	lincRNA	2523	202.778	349.995	55.5608	0.158747	-2.6552	0.0240289	1	349.995	55.5608
ENSG00000104341	LAPTM4B	chr8:98787284-98865241	protein_coding	3197	415.099	709.817	120.382	0.169595	-2.55983	0.0240378	1	709.817	120.382
ENSG00000199024	MIR103A2	chr20:3898140-3898218	miRNA	78	53.9544	11.3389	96.5699	8.51667	3.09029	0.0240721	1	11.3389	96.5699
ENSG00000169064	ZBBX	chr3:166958074-167099134	protein_coding	3972	40.8202	7.55929	74.081	9.8	3.29278	0.0241123	1	7.55929	74.081
ENSG00000188316	ENO4	chr10:118609022-118671297	protein_coding	3088	149.674	40.0642	259.284	6.4717	2.69414	0.0241846	1	40.0642	259.284
ENSG00000197134	ZNF257	chr19:22235265-22273901	protein_coding	3518	136.918	238.118	35.7176	0.15	-2.73697	0.0244186	1	238.118	35.7176
ENSG00000245025	RP11-875O11.1	chr8:22842108-22876848	lincRNA	2268	27.0245	3.77964	50.2693	13.3	3.73335	0.0244207	1	3.77964	50.2693
ENSG00000169442	CD52	chr1:26644447-26647014	protein_coding	935	5903.05	1799.87	10006.2	5.55943	2.47494	0.024432	1	1799.87	10006.2
ENSG00000235304	RP11-265P11.2	chrX:39164209-39186616	lincRNA	1773	48.8519	88.4437	9.26013	0.104701	-3.25565	0.0245365	1	88.4437	9.26013
ENSG00000200090	Y_RNA	chr11:47748445-47748544	misc_RNA	99	492.582	145.138	840.026	5.78776	2.53301	0.0245969	1	145.138	840.026
ENSG00000109625	CPZ	chr4:8594386-8621488	protein_coding	5562	39.5918	72.5692	6.61438	0.0911458	-3.45568	0.0246925	1	72.5692	6.61438
ENSG00000241351	IGKV3-11	chr2:89326667-89327228	IG_V_gene	392	25.1346	47.6235	2.64575	0.0555556	-4.16993	0.0247038	1	47.6235	2.64575
ENSG00000236481	AC002331.1	chr16:26596075-26606134	lincRNA	294	17.9533	1.51186	34.3948	22.75	4.50779	0.0247404	1	1.51186	34.3948
ENSG00000227053	RP11-395B7.4	chr7:100657600-100660889	processed_transcript	407	10.583	0	21.166	Inf	Inf	0.0248198	1	0	21.166
ENSG00000229926	RP11-424E7.3	chr9:141031546-141038316	pseudogene	1213	24.0007	3.02372	44.9778	14.875	3.89482	0.0249166	1	3.02372	44.9778
ENSG00000248843	RP11-357G3.1	chr4:3325703-3326489	pseudogene	786	32.4105	5.2915	59.5294	11.25	3.49185	0.0249269	1	5.2915	59.5294
ENSG00000136026	CKAP4	chr12:106631654-106698057	protein_coding	3638	157.611	272.89	42.332	0.155125	-2.6885	0.024992	1	272.89	42.332
ENSG00000226660	TRBV2	chr7:142000746-142001255	TR_V_gene	421	34.7727	64.254	5.2915	0.0823529	-3.60204	0.0250116	1	64.254	5.2915
ENSG00000119772	DNMT3A	chr2:25455844-25565459	protein_coding	6899	470.093	801.285	138.902	0.173349	-2.52825	0.0251222	1	801.285	138.902
ENSG00000214782	MS4A18	chr11:60496788-60511685	protein_coding	1415	185.108	51.4032	318.813	6.20221	2.63278	0.0251303	1	51.4032	318.813
ENSG00000236027	PATE3	chr11:125658005-125661495	protein_coding	1336	2260.04	691.675	3828.4	5.53497	2.46858	0.025254	1	691.675	3828.4
ENSG00000143507	DUSP10	chr1:221874765-221915518	protein_coding	3474	4688.46	1442.31	7934.61	5.50131	2.45978	0.0253252	1	1442.31	7934.61
ENSG00000131584	ACAP3	chr1:1227755-1244989	protein_coding	8809	991.779	300.86	1682.7	5.59296	2.48361	0.0254409	1	300.86	1682.7
ENSG00000059377	TBXAS1	chr7:139476849-139720125	protein_coding	6259	412.076	121.705	702.447	5.77174	2.52901	0.0254849	1	121.705	702.447
ENSG00000243449	C4orf48	chr4:2043688-2045697	protein_coding	571	122.744	32.5049	212.983	6.55233	2.71201	0.0256235	1	32.5049	212.983
ENSG00000183691	NOG	chr17:54671059-54672951	protein_coding	1892	43.6549	79.3725	7.93725	0.1	-3.32193	0.0257916	1	79.3725	7.93725
ENSG00000180611	MB21D2	chr3:192514603-192635950	protein_coding	3368	565.907	170.084	961.731	5.65444	2.49939	0.0259248	1	170.084	961.731
ENSG00000249806	RP11-223C24.1	chr4:143487171-143582103	lincRNA	512	34.3948	63.498	5.2915	0.0833333	-3.58496	0.0259603	1	63.498	5.2915
ENSG00000246526	RP11-539L10.2	chr4:6689174-6692246	lincRNA	1821	122.083	32.5049	211.66	6.51163	2.70302	0.0261347	1	32.5049	211.66
ENSG00000211725	TRBV5-5	chr7:142148927-142149399	TR_V_gene	350	13.6067	27.2134	0	0	#NAME?	0.0262155	1	27.2134	0
ENSG00000185880	TRIM69	chr15:45028559-45060025	protein_coding	1901	168.289	46.8676	289.71	6.18145	2.62795	0.0262629	1	46.8676	289.71
ENSG00000127951	FGL2	chr7:76822687-76829143	protein_coding	4261	214.495	61.2302	367.759	6.00617	2.58645	0.0262752	1	61.2302	367.759
ENSG00000221638	U3	chr2:75855078-75855293	snoRNA	215	14.2682	0.755929	27.7804	36.75	5.19967	0.0264653	1	0.755929	27.7804
ENSG00000135842	FAM129A	chr1:184759857-184943682	protein_coding	8372	3318.34	1035.62	5601.06	5.40839	2.4352	0.0268644	1	1035.62	5601.06
ENSG00000175505	CLCF1	chr11:67131638-67141648	protein_coding	1986	62.0807	14.3626	109.799	7.64474	2.93447	0.0272646	1	14.3626	109.799
ENSG00000187912	CLEC17A	chr19:14693895-14721969	protein_coding	2265	51.7811	92.9793	10.583	0.113821	-3.13516	0.0272987	1	92.9793	10.583
ENSG00000207756	MIR580	chr5:36147993-36148090	miRNA	97	23.3393	3.02372	43.6549	14.4375	3.85175	0.0274206	1	3.02372	43.6549
ENSG00000169129	AFAP1L2	chr10:116054582-116164515	protein_coding	6045	247.945	72.5692	423.32	5.83333	2.54432	0.0274595	1	72.5692	423.32
ENSG00000090376	IRAK3	chr12:66582658-66648402	protein_coding	10004	359.633	108.098	611.169	5.65385	2.49923	0.0277485	1	108.098	611.169
ENSG00000110324	IL10RA	chr11:117857062-117872196	protein_coding	6546	5573.18	1760.56	9385.8	5.33115	2.41445	0.0278508	1	1760.56	9385.8
ENSG00000174885	NLRP6	chr11:278364-285359	protein_coding	3207	64.3485	114.145	14.5516	0.127483	-2.97162	0.0280056	1	114.145	14.5516
ENSG00000119977	TCTN3	chr10:97423152-97454712	protein_coding	4353	3061.32	966.077	5156.57	5.33764	2.4162	0.0280269	1	966.077	5156.57
ENSG00000210174	J01415.17	chrM:10404-10469	Mt_tRNA	65	185.959	319.002	52.915	0.165877	-2.59182	0.028122	1	319.002	52.915
ENSG00000152128	TMEM163	chr2:135213329-135476570	protein_coding	6827	109.988	29.4812	190.494	6.46154	2.69188	0.0281679	1	29.4812	190.494
ENSG00000106733	C9orf95	chr9:77675488-77703133	protein_coding	3865	1166.78	365.114	1968.44	5.3913	2.43063	0.0281749	1	365.114	1968.44
ENSG00000101017	CD40	chr20:44746910-44758502	protein_coding	6325	401.776	681.848	121.705	0.178492	-2.48607	0.0281922	1	681.848	121.705
ENSG00000106624	AEBP1	chr7:44143959-44154161	protein_coding	4955	139.374	240.385	38.3634	0.159591	-2.64755	0.0286415	1	240.385	38.3634
ENSG00000258244	OSTF1P1	chr12:115025998-115026607	pseudogene	609	111.689	30.2372	193.14	6.3875	2.67525	0.0288166	1	30.2372	193.14
ENSG00000253395	KB-1460A1.1	chr8:102134372-102138386	lincRNA	430	1491.92	471.7	2512.14	5.32572	2.41298	0.0288823	1	471.7	2512.14
ENSG00000130589	RP4-697K14.7	chr20:62189438-62205592	protein_coding	12066	1045.45	328.829	1762.07	5.35862	2.42186	0.0288932	1	328.829	1762.07
ENSG00000185215	TNFAIP2	chr14:103592663-103603776	protein_coding	4177	1140.98	359.822	1922.14	5.34191	2.41736	0.0290135	1	359.822	1922.14
ENSG00000211792	AE000659.1	chr14:22392238-22392827	TR_V_gene	425	18.8037	36.2846	1.32288	0.0364583	-4.77761	0.0293557	1	36.2846	1.32288
ENSG00000168487	BMP1	chr8:22022248-22069839	protein_coding	7471	243.315	72.5692	414.06	5.70573	2.51241	0.0294189	1	72.5692	414.06
ENSG00000175155	YPEL2	chr17:57409052-57479095	protein_coding	5232	779.268	244.921	1313.62	5.36343	2.42315	0.0294454	1	244.921	1313.62
ENSG00000203896	LIME1	chr20:62366814-62370456	protein_coding	2653	60.7578	14.3626	107.153	7.46053	2.89928	0.0294503	1	14.3626	107.153
ENSG00000120068	HOXB8	chr17:46688445-46692653	protein_coding	3437	205.518	60.4743	350.562	5.79688	2.53528	0.0294674	1	60.4743	350.562
ENSG00000219375	AL139095.1	chr6:7331518-7331909	pseudogene	391	184.258	53.671	314.844	5.8662	2.55243	0.0294926	1	53.671	314.844
ENSG00000019991	HGF	chr7:81328321-81399754	protein_coding	8898	125.201	34.7727	215.629	6.20109	2.63252	0.0294931	1	34.7727	215.629
ENSG00000168743	NPNT	chr4:106815931-106925184	protein_coding	6117	139.374	39.3083	239.44	6.09135	2.60676	0.0295128	1	39.3083	239.44
ENSG00000187416	LHFPL3	chr7:103969103-104549001	protein_coding	3258	63.1201	15.1186	111.122	7.35	2.87774	0.0295529	1	15.1186	111.122
ENSG00000151914	DST	chr6:56322784-56819426	protein_coding	41453	1209.3	384.012	2034.58	5.29823	2.40551	0.0296488	1	384.012	2034.58
ENSG00000211791	TRAV13-2	chr14:22386362-22386931	TR_V_gene	410	46.2062	83.1522	9.26013	0.111364	-3.16665	0.0297778	1	83.1522	9.26013
ENSG00000127528	KLF2	chr19:16435650-16438337	protein_coding	1647	600.775	188.226	1013.32	5.38353	2.42855	0.029852	1	188.226	1013.32
ENSG00000095397	DFNB31	chr9:117164359-117267730	protein_coding	5542	150.524	43.0879	257.961	5.98684	2.5818	0.0299894	1	43.0879	257.961
ENSG00000167094	TTC16	chr9:130478344-130493879	protein_coding	6687	115.09	31.749	198.431	6.25	2.64386	0.0300816	1	31.749	198.431
ENSG00000166793	YPEL4	chr11:57412559-57417417	protein_coding	4460	100.917	27.2134	174.62	6.41667	2.68182	0.0300826	1	27.2134	174.62
ENSG00000179593	ALOX15B	chr17:7942357-7952452	protein_coding	2716	35.8121	6.80336	64.8209	9.52778	3.25214	0.0301172	1	6.80336	64.8209
ENSG00000207975	MIR181B1	chr1:198828001-198828111	miRNA	110	9.92157	0	19.8431	Inf	Inf	0.0301974	1	0	19.8431
ENSG00000238277	AC068483.1	chr2:129821418-129829298	lincRNA	660	9.92157	0	19.8431	Inf	Inf	0.0301974	1	0	19.8431
ENSG00000213886	UBD	chr6:29523291-29527702	protein_coding	1087	32.8829	60.4743	5.2915	0.0875	-3.51457	0.030203	1	60.4743	5.2915
ENSG00000198932	GPRASP1	chrX:101906293-101914008	protein_coding	6337	100.161	173.864	26.4575	0.152174	-2.71621	0.0304208	1	173.864	26.4575
ENSG00000250588	IQCJ-SCHIP1	chr3:158680023-159615155	protein_coding	4409	57.7341	13.6067	101.861	7.48611	2.90422	0.0305426	1	13.6067	101.861
ENSG00000099365	STX1B	chr16:31000576-31021824	protein_coding	4539	62.4586	15.1186	109.799	7.2625	2.86047	0.0306835	1	15.1186	109.799
ENSG00000099377	HSD3B7	chr16:30996518-31000473	protein_coding	2378	114.429	31.749	197.108	6.20833	2.63421	0.0307144	1	31.749	197.108
ENSG00000233559	AC016831.7	chr7:130538478-130613408	lincRNA	1616	157.044	269.111	44.9778	0.167135	-2.58092	0.0307495	1	269.111	44.9778
ENSG00000149021	SCGB1A1	chr11:62172574-62190667	protein_coding	582	13.6067	0.755929	26.4575	35	5.12928	0.0307944	1	0.755929	26.4575
ENSG00000112276	BVES	chr6:105544696-105585049	protein_coding	5808	97.8928	26.4575	169.328	6.4	2.67807	0.0308166	1	26.4575	169.328
ENSG00000243290	IGKV1-12	chr2:89339720-89340242	IG_V_gene	398	12.8508	25.7016	0	0	#NAME?	0.0309749	1	25.7016	0
ENSG00000162545	CAMK2N1	chr1:20808883-20812713	protein_coding	2615	191.061	56.6947	325.427	5.74	2.52105	0.0309937	1	56.6947	325.427
ENSG00000042493	CAPG	chr2:85621345-85645555	protein_coding	3132	1464.52	472.456	2456.58	5.1996	2.3784	0.0310916	1	472.456	2456.58
ENSG00000229798	AC006030.1	chr2:74533854-74535135	pseudogene	1281	42.899	9.07115	76.7268	8.45833	3.08037	0.0311413	1	9.07115	76.7268
ENSG00000242550	SERPINB10	chr18:61564407-61603345	protein_coding	2700	28.0639	52.1591	3.96863	0.076087	-3.71621	0.0311779	1	52.1591	3.96863
ENSG00000241666	RP3-455J7.4	chr1:167596621-167599911	processed_transcript	2523	171.501	50.6472	292.356	5.77239	2.52917	0.0316203	1	50.6472	292.356
ENSG00000124019	FAM124B	chr2:225243414-225266802	protein_coding	3541	136.729	39.3083	234.149	5.95673	2.57452	0.0316335	1	39.3083	234.149
ENSG00000168671	UGT3A2	chr5:36035118-36071460	protein_coding	2694	25.0401	3.77964	46.3006	12.25	3.61471	0.0317195	1	3.77964	46.3006
ENSG00000242390	RP11-427D1.1	chr3:142299751-142301241	pseudogene	859	16.6304	1.51186	31.749	21	4.39232	0.0318281	1	1.51186	31.749
ENSG00000253217	KB-1991G8.1	chr8:101349822-101362935	lincRNA	546	16.6304	1.51186	31.749	21	4.39232	0.0318281	1	1.51186	31.749
ENSG00000238268	RP11-229P13.19	chr9:139869545-139871433	processed_transcript	686	64.1595	15.8745	112.444	7.08333	2.82443	0.0318751	1	15.8745	112.444
ENSG00000165138	ANKS6	chr9:101493610-101559247	protein_coding	8806	167.344	285.741	48.9464	0.171296	-2.54543	0.0320421	1	285.741	48.9464
ENSG00000253138	RP11-366K18.3	chr8:67104327-67109550	protein_coding	2003	429.179	136.067	722.29	5.30833	2.40826	0.032474	1	136.067	722.29
ENSG00000182704	TSKU	chr11:76493294-76509198	protein_coding	4131	89.4831	24.1897	154.776	6.39844	2.67772	0.0325142	1	24.1897	154.776
ENSG00000012822	CALCOCO1	chr12:54104901-54121529	protein_coding	6302	911.083	295.568	1526.6	5.16496	2.36876	0.0325851	1	295.568	1526.6
ENSG00000140284	SLC27A2	chr15:50474392-50528592	protein_coding	2746	679.769	219.219	1140.32	5.20172	2.37899	0.0326686	1	219.219	1140.32
ENSG00000182083	OR6B2	chr2:240968840-240969906	protein_coding	1066	39.8753	8.31522	71.4353	8.59091	3.10281	0.0327021	1	8.31522	71.4353
ENSG00000134996	OSTF1	chr9:77703458-77762181	protein_coding	1319	3201.45	1054.52	5348.39	5.07186	2.34252	0.0327284	1	1054.52	5348.39
ENSG00000211713	TRBV6-4	chr7:142250702-142251158	TR_V_gene	365	27.4024	4.53557	50.2693	11.0833	3.47032	0.0327526	1	4.53557	50.2693
ENSG00000185745	IFIT1	chr10:91152302-91163745	protein_coding	3079	176.604	52.915	300.293	5.675	2.50462	0.0328288	1	52.915	300.293
ENSG00000204815	AC091172.1	chr17:40086897-40117648	protein_coding	1551	153.643	45.3557	261.929	5.775	2.52982	0.032864	1	45.3557	261.929
ENSG00000005238	KIAA1539	chr9:35104108-35115999	protein_coding	6074	324.86	102.05	547.671	5.36667	2.42403	0.0329462	1	102.05	547.671
ENSG00000131196	NFATC1	chr18:77155771-77289325	protein_coding	5206	357.082	601.719	112.444	0.186872	-2.41988	0.0330043	1	601.719	112.444
ENSG00000151150	ANK3	chr10:61788158-62493248	protein_coding	23626	515.827	866.295	165.359	0.190881	-2.38925	0.0330628	1	866.295	165.359
ENSG00000143318	CASQ1	chr1:160160284-160171676	protein_coding	2244	61.1358	15.1186	107.153	7.0875	2.82528	0.0331027	1	15.1186	107.153
ENSG00000242244	ATP5G1P3	chr3:138608096-138608799	pseudogene	410	22.0164	3.02372	41.0091	13.5625	3.76155	0.0333544	1	3.02372	41.0091
ENSG00000116691	MIIP	chr1:12079522-12092102	protein_coding	2821	1543.13	507.984	2578.28	5.07552	2.34356	0.0333688	1	507.984	2578.28
ENSG00000112486	CCR6	chr6:167525294-167553184	protein_coding	4226	97.5148	168.572	26.4575	0.156951	-2.67162	0.0334679	1	168.572	26.4575
ENSG00000166750	SLFN5	chr17:33570085-33594739	protein_coding	4625	3469.71	1150.52	5788.9	5.03154	2.331	0.0334772	1	1150.52	5788.9
ENSG00000115902	SLC1A4	chr2:65215610-65250999	protein_coding	6983	5093.64	1691.77	8495.51	5.02167	2.32817	0.0334787	1	1691.77	8495.51
ENSG00000233695	GAS6-AS1	chr13:114518602-114542321	processed_transcript	773	12.4728	24.9457	0	0	#NAME?	0.0337279	1	24.9457	0
ENSG00000142949	PTPRF	chr1:43990857-44089343	protein_coding	10719	207.03	63.498	350.562	5.52083	2.46489	0.0337651	1	63.498	350.562
ENSG00000175564	UCP3	chr11:73711325-73720480	protein_coding	3684	120.571	34.7727	206.369	5.93478	2.5692	0.0337862	1	34.7727	206.369
ENSG00000144843	ADPRH	chr3:119298114-119308792	protein_coding	4615	346.215	110.366	582.065	5.27397	2.39889	0.0342541	1	110.366	582.065
ENSG00000183010	PYCR1	chr17:79890268-79895161	protein_coding	2864	695.455	1163.37	227.535	0.195582	-2.35416	0.0343059	1	1163.37	227.535
ENSG00000213468	RP11-453F18__B.1	chrX:130836677-130964671	processed_transcript	2928	96.7589	167.06	26.4575	0.158371	-2.65862	0.0344048	1	167.06	26.4575
ENSG00000147434	CHRNA6	chr8:42607762-42651535	protein_coding	2596	250.968	78.6166	423.32	5.38462	2.42884	0.0344689	1	78.6166	423.32
ENSG00000255970	RP11-43N5.1	chr12:68102826-68123255	lincRNA	3135	36.8515	7.55929	66.1438	8.75	3.12928	0.0345117	1	7.55929	66.1438
ENSG00000197262	CCL4L2	chr17:34639792-34641846	protein_coding	1094	48.3795	86.1759	10.583	0.122807	-3.02554	0.0345151	1	86.1759	10.583
ENSG00000207062	SNORA15	chr7:64530915-64531050	snoRNA	135	52.4426	92.9793	11.9059	0.128049	-2.96523	0.0345991	1	92.9793	11.9059
ENSG00000166582	CENPV	chr17:16245847-16256813	protein_coding	1844	183.502	311.443	55.5608	0.178398	-2.48683	0.0346101	1	311.443	55.5608
ENSG00000174123	TLR10	chr4:38773859-38784611	protein_coding	4217	56.5057	99.7826	13.2288	0.132576	-2.91511	0.0346232	1	99.7826	13.2288
ENSG00000233947	RP11-336N8.2	chr9:80793178-80794428	pseudogene	1250	39.2138	8.31522	70.1124	8.43182	3.07584	0.0346487	1	8.31522	70.1124
ENSG00000159455	LCE2B	chr1:152647770-152659877	protein_coding	646	24.3787	3.77964	44.9778	11.9	3.57289	0.0346934	1	3.77964	44.9778
ENSG00000126822	PLEKHG3	chr14:65170819-65213610	protein_coding	8555	292.545	92.9793	492.11	5.29268	2.404	0.0350061	1	92.9793	492.11
ENSG00000173905	GOLIM4	chr3:167726464-167813763	protein_coding	4647	473.967	154.21	793.725	5.14706	2.36375	0.0350695	1	154.21	793.725
ENSG00000248342	AC145098.1	chr5:176875052-176879142	lincRNA	3872	105.736	30.2372	181.234	5.99375	2.58346	0.0350915	1	30.2372	181.234
ENSG00000143185	XCL2	chr1:168510002-168513235	protein_coding	565	39.8753	71.8132	7.93725	0.110526	-3.17754	0.0351231	1	71.8132	7.93725
ENSG00000149201	CCDC81	chr11:86085777-86134151	protein_coding	4544	85.1365	23.4338	146.839	6.26613	2.64757	0.0353519	1	23.4338	146.839
ENSG00000162496	DHRS3	chr1:12627938-12677737	protein_coding	3037	1148.45	1913.26	383.634	0.200514	-2.31823	0.0355126	1	1913.26	383.634
ENSG00000092621	PHGDH	chr1:120202420-120286838	protein_coding	5805	505.622	845.884	165.359	0.195487	-2.35486	0.0355716	1	845.884	165.359
ENSG00000158517	NCF1	chr7:74188308-74203659	protein_coding	3462	99.6881	171.596	27.7804	0.161894	-2.62688	0.0357062	1	171.596	27.7804
ENSG00000242746	AC073043.1	chr2:200648063-200648134	scRNA_pseudogene	71	83.8136	145.138	22.4889	0.154948	-2.69014	0.0358422	1	145.138	22.4889
ENSG00000128965	CHAC1	chr15:41245346-41248717	protein_coding	1871	91.5619	157.989	25.1346	0.159091	-2.65208	0.0360422	1	157.989	25.1346
ENSG00000204161	C10orf128	chr10:50362772-50396630	protein_coding	4120	765.662	254.748	1276.58	5.01113	2.32514	0.0361201	1	254.748	1276.58
ENSG00000257009	RP11-685B13.2	chr12:25738927-25745862	processed_transcript	553	15.969	1.51186	30.4261	20.125	4.33092	0.0362298	1	1.51186	30.4261
ENSG00000198964	SGMS1	chr10:52065345-52384795	protein_coding	4322	702.825	233.582	1172.07	5.0178	2.32705	0.0362367	1	233.582	1172.07
ENSG00000199990	VTRNA1-1	chr5:140090859-140090958	misc_RNA	99	1180.76	1964.66	396.863	0.202001	-2.30757	0.0362486	1	1964.66	396.863
ENSG00000173464	RNASE11	chr14:21051050-21078043	protein_coding	2896	133.799	40.0642	227.535	5.67925	2.5057	0.0363256	1	40.0642	227.535
ENSG00000183770	FOXL2	chr3:138663065-138665982	protein_coding	2917	45.6392	10.583	80.6954	7.625	2.93074	0.0365304	1	10.583	80.6954
ENSG00000156299	TIAM1	chr21:32361859-32932290	protein_coding	8800	1648.49	2738.73	558.254	0.203837	-2.29451	0.0366269	1	2738.73	558.254
ENSG00000181222	SLC35G6	chr17:7384720-7417933	protein_coding	7954	2463.1	4088.82	837.38	0.204798	-2.28773	0.0366314	1	4088.82	837.38
ENSG00000204296	C6orf10	chr6:32256302-32352332	protein_coding	3138	36.1901	7.55929	64.8209	8.575	3.10014	0.0367174	1	7.55929	64.8209
ENSG00000137312	FLOT1	chr6:30695485-30710510	protein_coding	3537	1338.56	2224.7	452.423	0.203364	-2.29786	0.0367306	1	2224.7	452.423
ENSG00000211937	IGHV2-5	chr14:106494134-106494597	IG_V_gene	377	12.0949	24.1897	0	0	#NAME?	0.0367695	1	24.1897	0
ENSG00000104432	IL7	chr8:79587977-79717758	protein_coding	3393	208.825	65.7658	351.885	5.35057	2.41969	0.0367796	1	65.7658	351.885
ENSG00000145703	IQGAP2	chr5:75699073-76003957	protein_coding	7904	4209.11	1434.75	6983.46	4.86736	2.28314	0.0368765	1	1434.75	6983.46
ENSG00000152217	SETBP1	chr18:42260137-42648475	protein_coding	11151	184.163	311.443	56.8837	0.182646	-2.45288	0.0368796	1	311.443	56.8837
ENSG00000217609	AC110079.1	chr4:119557055-119557462	pseudogene	399	9.26013	0	18.5203	Inf	Inf	0.0369514	1	0	18.5203
ENSG00000251460	RP11-1258F18.1	chr4:8068254-8069451	processed_transcript	859	9.26013	0	18.5203	Inf	Inf	0.0369514	1	0	18.5203
ENSG00000205363	C15orf59	chr15:74032151-74043816	protein_coding	1333	71.2463	123.972	18.5203	0.14939	-2.74284	0.0370482	1	123.972	18.5203
ENSG00000211648	IGLV1-47	chr22:22712086-22712608	IG_V_gene	407	22.1109	41.5761	2.64575	0.0636364	-3.974	0.0372537	1	41.5761	2.64575
ENSG00000133706	LARS	chr5:145492600-145562223	protein_coding	8118	871.775	1449.87	293.678	0.202555	-2.30362	0.0373149	1	1449.87	293.678
ENSG00000198763	MT-ND2	chrM:4469-5511	protein_coding	1042	8797.5	14563	3032.03	0.208201	-2.26395	0.0377245	1	14563	3032.03
ENSG00000162676	GFI1	chr1:92940318-92952433	protein_coding	3301	1373.33	2278.37	468.298	0.205541	-2.2825	0.0378721	1	2278.37	468.298
ENSG00000211973	IGHV1-69	chr14:107169930-107170428	IG_V_gene	412	17.2919	33.2609	1.32288	0.0397727	-4.65208	0.0378955	1	33.2609	1.32288
ENSG00000112159	MDN1	chr6:90352217-90529442	protein_coding	18604	2505.34	4150.81	859.869	0.207157	-2.2712	0.0379014	1	4150.81	859.869
ENSG00000075213	SEMA3A	chr7:83587658-84122040	protein_coding	6805	127.752	38.5524	216.952	5.62745	2.49248	0.0379538	1	38.5524	216.952
ENSG00000211899	IGHM	chr14:106320348-106322323	IG_C_gene	1461	1031.37	1712.18	350.562	0.204746	-2.28809	0.0380627	1	1712.18	350.562
ENSG00000211662	IGLV3-21	chr22:23054173-23055688	IG_V_gene	602	30.6151	55.9387	5.2915	0.0945946	-3.4021	0.0381938	1	55.9387	5.2915
ENSG00000254183	RP11-953B20.2	chr8:143049451-143050202	pseudogene	751	47.3401	11.3389	83.3412	7.35	2.87774	0.0382067	1	11.3389	83.3412
ENSG00000114450	GNB4	chr3:179116989-179169378	protein_coding	3922	486.724	162.525	810.923	4.98953	2.31891	0.038268	1	162.525	810.923
ENSG00000248323	RP11-213H15.3	chr5:90598845-90610219	lincRNA	2904	123.027	37.0405	209.014	5.64286	2.49643	0.0382935	1	37.0405	209.014
ENSG00000151079	KCNA6	chr12:4918341-4960277	protein_coding	5977	761.882	257.772	1265.99	4.91129	2.2961	0.0383407	1	257.772	1265.99
ENSG00000196301	HLA-DRB9	chr6:32427597-32441277	pseudogene	343	26.0795	4.53557	47.6235	10.5	3.39232	0.0386441	1	4.53557	47.6235
ENSG00000211812	TRAV26-2	chr14:22670476-22671262	TR_V_gene	327	105.169	179.911	30.4261	0.169118	-2.5639	0.0386564	1	179.911	30.4261
ENSG00000227028	AC007254.3	chr2:40146832-40482349	processed_transcript	2452	80.7899	22.6779	138.902	6.125	2.61471	0.0386637	1	22.6779	138.902
ENSG00000140968	IRF8	chr16:85932408-85956197	protein_coding	3012	531.891	885.193	178.588	0.201751	-2.30935	0.0387591	1	885.193	178.588
ENSG00000232468	AL022069.1	chr6:166756131-166764957	lincRNA	3895	89.5776	25.7016	153.454	5.97059	2.57787	0.0387691	1	25.7016	153.454
ENSG00000198825	INPP5F	chr10:121485608-121588652	protein_coding	6184	341.585	570.726	112.444	0.19702	-2.34359	0.0387865	1	570.726	112.444
ENSG00000217643	AC064847.2	chr2:26045337-26045819	pseudogene	482	54.6159	96.003	13.2288	0.137795	-2.8594	0.0388997	1	96.003	13.2288
ENSG00000184789	OR4C10P	chr11:48453768-48454699	pseudogene	931	28.4418	5.2915	51.5922	9.75	3.2854	0.0389906	1	5.2915	51.5922
ENSG00000233387	RP11-342D11.3	chr10:33385184-33405600	lincRNA	552	28.4418	5.2915	51.5922	9.75	3.2854	0.0389906	1	5.2915	51.5922
ENSG00000232698	AP001058.3	chr21:45626407-45627282	lincRNA	463	33.1664	6.80336	59.5294	8.75	3.12928	0.0391576	1	6.80336	59.5294
ENSG00000239203	AC093484.4	chr17:16330787-16332033	processed_transcript	477	18.3313	2.26779	34.3948	15.1667	3.92283	0.0391977	1	2.26779	34.3948
ENSG00000163421	PROK2	chr3:71820806-71834357	protein_coding	1612	53.7654	13.6067	93.9242	6.90278	2.78718	0.0392023	1	13.6067	93.9242
ENSG00000169554	ZEB2	chr2:145121062-145282147	protein_coding	17111	686.95	233.582	1140.32	4.88188	2.28744	0.0393557	1	233.582	1140.32
ENSG00000126709	IFI6	chr1:27992571-27998729	protein_coding	865	730.227	248.701	1211.75	4.87234	2.28461	0.0393793	1	248.701	1211.75
ENSG00000152784	PRDM8	chr4:81105032-81125483	protein_coding	4588	332.987	110.366	555.608	5.03425	2.33178	0.0394244	1	110.366	555.608
ENSG00000223960	AC009948.5	chr2:179278665-179303866	lincRNA	2795	443.541	148.918	738.165	4.95685	2.30942	0.0394644	1	148.918	738.165
ENSG00000100350	FOXRED2	chr22:36883236-36903148	protein_coding	5577	237.551	398.375	76.7268	0.1926	-2.37632	0.0395166	1	398.375	76.7268
ENSG00000135047	CTSL1	chr9:90340433-90346308	protein_coding	2555	1062.08	1759.05	365.114	0.207563	-2.26838	0.0395651	1	1759.05	365.114
ENSG00000164342	TLR3	chr4:186990305-187006255	protein_coding	3756	80.1285	22.6779	137.579	6.06667	2.6009	0.0397965	1	22.6779	137.579
ENSG00000171867	PRNP	chr20:4666881-4682236	protein_coding	2851	2866.77	996.314	4737.22	4.75474	2.24937	0.0398129	1	996.314	4737.22
ENSG00000232021	RP11-558N14.1	chr4:109088680-109177992	processed_transcript	4799	54.2379	95.247	13.2288	0.138889	-2.848	0.0398284	1	95.247	13.2288
ENSG00000071967	CYBRD1	chr2:172378756-172414643	protein_coding	5176	152.131	47.6235	256.638	5.38889	2.42999	0.0398365	1	47.6235	256.638
ENSG00000227039	AL844908.5	chr21:46340965-46349593	lincRNA	2306	223.471	72.5692	374.374	5.15885	2.36705	0.0400059	1	72.5692	374.374
ENSG00000211953	IGHV3-30	chr14:106791004-106791536	IG_V_gene	431	11.7169	23.4338	0	0	#NAME?	0.0401345	1	23.4338	0
ENSG00000138439	FAM117B	chr2:203499900-203634480	protein_coding	5996	232.732	390.059	75.4039	0.193314	-2.37098	0.0401477	1	390.059	75.4039
ENSG00000170293	CMTM8	chr3:32280170-32411817	protein_coding	1174	65.6713	114.145	17.1974	0.150662	-2.73061	0.04032	1	114.145	17.1974
ENSG00000007264	MATK	chr19:3777967-3801810	protein_coding	2550	122.838	208.636	37.0405	0.177536	-2.49381	0.040392	1	208.636	37.0405
ENSG00000011600	TYROBP	chr19:36395311-36399211	protein_coding	582	16.9139	32.5049	1.32288	0.0406977	-4.61891	0.0404611	1	32.5049	1.32288
ENSG00000145649	GZMA	chr5:54398475-54406080	protein_coding	894	638.382	218.463	1058.3	4.84429	2.27629	0.0405157	1	218.463	1058.3
ENSG00000106069	CHN2	chr7:29186184-29553944	protein_coding	8996	157.895	49.8913	265.898	5.32955	2.41401	0.0405185	1	49.8913	265.898
ENSG00000197763	TXNRD3	chr3:126290621-126373998	protein_coding	3809	25.7961	47.6235	3.96863	0.0833333	-3.58496	0.0408474	1	47.6235	3.96863
ENSG00000113552	GNPDA1	chr5:141371313-141392606	protein_coding	3961	456.487	758.197	154.776	0.204138	-2.29239	0.0409361	1	758.197	154.776
ENSG00000184271	POU6F1	chr12:51580718-51611477	protein_coding	6021	84.4751	145.138	23.8118	0.164062	-2.60768	0.0409623	1	145.138	23.8118
ENSG00000135316	SYNCRIP	chr6:86267695-86353510	protein_coding	8147	1587.17	2620.05	554.285	0.211555	-2.24089	0.0410005	1	2620.05	554.285
ENSG00000167912	RP11-25K19.1	chr8:60031598-60033905	lincRNA	1743	107.531	32.5049	182.557	5.61628	2.48961	0.0412248	1	32.5049	182.557
ENSG00000125144	MT1G	chr16:56700646-56701977	protein_coding	405	37.9854	68.0336	7.93725	0.116667	-3.09954	0.041258	1	68.0336	7.93725
ENSG00000231475	IGHV4-31	chr14:106805208-106805716	IG_V_gene	426	21.355	40.0642	2.64575	0.0660377	-3.92057	0.0414684	1	40.0642	2.64575
ENSG00000207493	SNORA46	chr16:58582402-58582537	snoRNA	135	335.16	557.876	112.444	0.201558	-2.31073	0.0415407	1	557.876	112.444
ENSG00000240225	ZNF542	chr19:56879467-56891197	processed_transcript	3814	181.801	305.395	58.2065	0.190594	-2.39142	0.04161	1	305.395	58.2065
ENSG00000211898	IGHD	chr14:106303098-106312010	IG_C_gene	1678	53.482	93.7352	13.2288	0.141129	-2.82491	0.041766	1	93.7352	13.2288
ENSG00000112782	CLIC5	chr6:45848749-46048132	protein_coding	6089	179.911	58.2065	301.616	5.18182	2.37346	0.0419433	1	58.2065	301.616
ENSG00000165996	PTPLA	chr10:17631957-17659376	protein_coding	2172	87.5933	25.7016	149.485	5.81618	2.54007	0.041945	1	25.7016	149.485
ENSG00000228816	AK3P5	chr10:33233408-33233927	pseudogene	519	12.2838	0.755929	23.8118	31.5	4.97728	0.042121	1	0.755929	23.8118
ENSG00000227221	AL162415.2	chr9:44584987-44586311	pseudogene	1324	41.6706	74.081	9.26013	0.125	-3	0.0421935	1	74.081	9.26013
ENSG00000075891	PAX2	chr10:102495359-102589698	protein_coding	6247	85.231	24.9457	145.516	5.83333	2.54432	0.0422898	1	24.9457	145.516
ENSG00000224093	RP5-1033H22.2	chr1:94057755-94071130	processed_transcript	1954	110.933	34.0168	187.848	5.52222	2.46525	0.042446	1	34.0168	187.848
ENSG00000146904	EPHA1	chr7:143087381-143105985	protein_coding	4733	109.893	186.714	33.0719	0.177126	-2.49716	0.0424526	1	186.714	33.0719
ENSG00000102445	KIAA0226L	chr13:46916138-47012325	protein_coding	6101	33.5443	60.4743	6.61438	0.109375	-3.19265	0.042975	1	60.4743	6.61438
ENSG00000231351	AC111200.7	chr2:87157372-87157877	pseudogene	505	50.0803	12.8508	87.3098	6.79412	2.76429	0.0431893	1	12.8508	87.3098
ENSG00000237382	AC127537.7	chr17:18216073-18216847	pseudogene	465	16.5359	31.749	1.32288	0.0416667	-4.58496	0.0432302	1	31.749	1.32288
ENSG00000198886	MT-ND4	chrM:10759-12137	protein_coding	1378	16666.2	27362.4	5970.14	0.218188	-2.19636	0.0432762	1	27362.4	5970.14
ENSG00000058668	ATP2B4	chr1:203595688-203713209	protein_coding	9721	7078.9	2527.07	11630.7	4.60245	2.2024	0.0433	1	2527.07	11630.7
ENSG00000135821	GLUL	chr1:182350838-182361341	protein_coding	9032	2717.09	966.833	4467.35	4.6206	2.20808	0.0433726	1	966.833	4467.35
ENSG00000132518	GUCY2D	chr17:7905987-7923658	protein_coding	3623	47.718	12.0949	83.3412	6.89062	2.78463	0.0436935	1	12.0949	83.3412
ENSG00000222032	AC112721.2	chr2:238337562-238343465	lincRNA	541	20.977	39.3083	2.64575	0.0673077	-3.89308	0.0437823	1	39.3083	2.64575
ENSG00000211752	TRBV27	chr7:142423172-142423688	TR_V_gene	387	11.3389	22.6779	0	0	#NAME?	0.0438626	1	22.6779	0
ENSG00000237238	RP11-236F9.4	chr9:67327774-67334983	pseudogene	1120	11.3389	22.6779	0	0	#NAME?	0.0438626	1	22.6779	0
ENSG00000007350	TKTL1	chrX:153524023-153558713	protein_coding	3663	36.5681	8.31522	64.8209	7.79545	2.96263	0.0439216	1	8.31522	64.8209
ENSG00000132429	POPDC3	chr6:105606154-105627870	protein_coding	1881	34.2058	7.55929	60.8523	8.05	3.00899	0.0443917	1	7.55929	60.8523
ENSG00000118894	FAM86A	chr16:5134304-5147809	protein_coding	2390	178.399	298.592	58.2065	0.194937	-2.35892	0.0445012	1	298.592	58.2065
ENSG00000175938	ORAI3	chr16:30960386-30966259	protein_coding	2206	286.214	97.5148	474.912	4.87016	2.28397	0.0445018	1	97.5148	474.912
ENSG00000168026	TTC21A	chr3:39149151-39180394	protein_coding	7720	134.65	43.0879	226.212	5.25	2.39232	0.0446761	1	43.0879	226.212
ENSG00000256642	AC136932.2	chr16:33961051-33962503	protein_coding	1452	1224.42	2012.28	436.549	0.216942	-2.20462	0.0447066	1	2012.28	436.549
ENSG00000198888	MT-ND1	chrM:3306-4262	protein_coding	956	7021.45	11508.3	2534.63	0.220244	-2.18282	0.0447445	1	11508.3	2534.63
ENSG00000225972	MTND1P23	chr1:564441-564813	pseudogene	372	1254.56	2060.66	448.455	0.217627	-2.20007	0.0450646	1	2060.66	448.455
ENSG00000229227	RP11-38L15.2	chr10:46937462-46951699	processed_transcript	526	8.59869	0	17.1974	Inf	Inf	0.0454896	1	0	17.1974
ENSG00000234814	RP11-14C22.4	chr10:30960494-31006195	processed_transcript	2852	234.149	79.3725	388.925	4.9	2.29278	0.0456294	1	79.3725	388.925
ENSG00000106546	AHR	chr7:17338245-17385776	protein_coding	6661	1143.15	1876.22	410.091	0.218574	-2.19381	0.0458689	1	1876.22	410.091
ENSG00000185818	NAT8L	chr4:2061238-2070816	protein_coding	5871	225.361	76.3488	374.374	4.90347	2.2938	0.0459467	1	76.3488	374.374
ENSG00000241801	AC093616.1	chr2:88124408-88124459	Mt_tRNA_pseudogene	51	20.5991	38.5524	2.64575	0.0686275	-3.86507	0.0462474	1	38.5524	2.64575
ENSG00000107331	ABCA2	chr9:139901685-139923374	protein_coding	11515	745.535	266.087	1224.98	4.60369	2.20279	0.0463421	1	266.087	1224.98
ENSG00000244033	AC027419.1	chr8:118030184-118030487	scRNA_pseudogene	303	35.9066	8.31522	63.498	7.63636	2.93289	0.0466746	1	8.31522	63.498
ENSG00000073282	TP63	chr3:189349204-189615068	protein_coding	7454	84.9475	25.7016	144.193	5.61029	2.48808	0.0466765	1	25.7016	144.193
ENSG00000186073	C15orf41	chr15:36871811-37102432	protein_coding	2929	114.24	192.762	35.7176	0.185294	-2.43211	0.0466767	1	192.762	35.7176
ENSG00000121742	GJB6	chr13:20796109-20806534	protein_coding	2244	233.96	388.547	79.3725	0.20428	-2.29138	0.0466947	1	388.547	79.3725
ENSG00000132357	CARD6	chr5:40841285-40860275	protein_coding	4400	402.06	141.359	662.761	4.6885	2.22913	0.0468679	1	141.359	662.761
ENSG00000237859	EEF1A1P31	chrX:154137159-154147378	pseudogene	1133	250.779	86.1759	415.383	4.82018	2.26909	0.0470292	1	86.1759	415.383
ENSG00000172667	ZMAT3	chr3:178735010-178790067	protein_coding	9646	2434.56	885.949	3983.18	4.49595	2.16863	0.0470977	1	885.949	3983.18
ENSG00000204616	TRIM31	chr6:30070673-30080883	protein_coding	3537	42.332	10.583	74.081	7	2.80735	0.0471896	1	10.583	74.081
ENSG00000170442	AC021066.1	chr12:52643083-52702947	protein_coding	2394	14.6461	1.51186	27.7804	18.375	4.19967	0.0472954	1	1.51186	27.7804
ENSG00000228216	RP11-367F23.1	chr9:93719541-93727675	lincRNA	295	14.6461	1.51186	27.7804	18.375	4.19967	0.0472954	1	1.51186	27.7804
ENSG00000223300	Y_RNA	chr14:74324763-74324868	misc_RNA	105	215.251	73.3251	357.176	4.87113	2.28426	0.0473042	1	73.3251	357.176
ENSG00000175556	LONRF3	chrX:118108580-118156888	protein_coding	5650	62.6476	108.098	17.1974	0.159091	-2.65208	0.0473373	1	108.098	17.1974
ENSG00000212907	MT-ND4L	chrM:10469-10766	protein_coding	297	3818.86	6239.44	1398.28	0.224103	-2.15776	0.0474673	1	6239.44	1398.28
ENSG00000132694	ARHGEF11	chr1:156904631-157015162	protein_coding	9392	418.69	148.162	689.218	4.65179	2.21778	0.047662	1	148.162	689.218
ENSG00000198899	MT-ATP6	chrM:8526-9207	protein_coding	681	7554.47	12332.2	2776.72	0.225159	-2.15098	0.0477344	1	12332.2	2776.72
ENSG00000134247	PTGFRN	chr1:117452678-117532980	protein_coding	6352	250.496	415.005	85.9869	0.207195	-2.27094	0.0477407	1	415.005	85.9869
ENSG00000235531	RP11-383H13.1	chr8:72740401-73030628	protein_coding	6284	127.941	41.5761	214.306	5.15455	2.36585	0.0478074	1	41.5761	214.306
ENSG00000073331	ALPK1	chr4:113206664-113363776	protein_coding	12719	347.349	572.994	121.705	0.212401	-2.23514	0.0478522	1	572.994	121.705
ENSG00000104267	CA2	chr8:86376080-86393693	protein_coding	2094	195.975	66.5217	325.427	4.89205	2.29044	0.0478816	1	66.5217	325.427
ENSG00000253692	IGHEP1	chr14:106188130-106188864	IG_C_pseudogene	651	10.961	21.9219	0	0	#NAME?	0.0479988	1	21.9219	0
ENSG00000040531	CTNS	chr17:3539761-3564836	protein_coding	3357	433.147	712.841	153.454	0.21527	-2.21578	0.0480069	1	712.841	153.454
ENSG00000097096	SYDE2	chr1:85622555-85666729	protein_coding	6451	95.0581	161.013	29.1033	0.180751	-2.46792	0.0482812	1	161.013	29.1033
ENSG00000186230	ZNF749	chr19:57946696-57956853	protein_coding	2587	105.736	178.399	33.0719	0.185381	-2.43143	0.0485604	1	178.399	33.0719
ENSG00000140465	CYP1A1	chr15:75011882-75017951	protein_coding	2685	260.04	430.124	89.9555	0.209139	-2.25747	0.0485607	1	430.124	89.9555
ENSG00000143816	WNT9A	chr1:228106356-228135631	protein_coding	4003	50.4583	13.6067	87.3098	6.41667	2.68182	0.0487014	1	13.6067	87.3098
ENSG00000205795	CYS1	chr2:10196906-10221071	protein_coding	2847	50.4583	13.6067	87.3098	6.41667	2.68182	0.0487014	1	13.6067	87.3098
ENSG00000134215	VAV3	chr1:108113781-108507766	protein_coding	7271	80.3175	136.823	23.8118	0.174033	-2.52257	0.0487453	1	136.823	23.8118
ENSG00000006555	TTC22	chr1:55245384-55266940	protein_coding	6055	381.177	135.311	627.043	4.63408	2.21228	0.0487903	1	135.311	627.043
ENSG00000141384	TAF4B	chr18:23806408-23971642	protein_coding	4784	641.5	1051.5	231.503	0.220165	-2.18334	0.0488895	1	1051.5	231.503
ENSG00000223547	ZNF844	chr19:12175513-12192380	protein_coding	6620	187.848	312.199	63.498	0.20339	-2.29768	0.04906	1	312.199	63.498
ENSG00000148215	OR5C1	chr9:125551149-125552237	protein_coding	1088	54.5214	15.1186	93.9242	6.2125	2.63517	0.0491953	1	15.1186	93.9242
ENSG00000148408	CACNA1B	chr9:140772240-141019076	protein_coding	10198	279.977	98.2708	461.684	4.69808	2.23207	0.0493845	1	98.2708	461.684
ENSG00000183337	BCOR	chrX:39909067-40036582	protein_coding	8544	757.063	1238.97	275.158	0.222087	-2.17081	0.0493977	1	1238.97	275.158
ENSG00000181135	ZNF707	chr8:144766621-144796068	protein_coding	6328	444.864	159.501	730.227	4.5782	2.19478	0.0494752	1	159.501	730.227
ENSG00000125864	BFSP1	chr20:17474549-17549865	protein_coding	3361	58.5845	16.6304	100.539	6.04545	2.59585	0.0495764	1	16.6304	100.539
ENSG00000211793	TRAV9-2	chr14:22409312-22409848	TR_V_gene	394	450.628	161.769	739.487	4.57126	2.19259	0.0496102	1	161.769	739.487
ENSG00000117713	ARID1A	chr1:27022523-27108595	protein_coding	9246	1462.06	2385.71	538.41	0.225681	-2.14764	0.049752	1	2385.71	538.41
ENSG00000196169	KIF19	chr17:72322348-72351959	protein_coding	5640	112.066	36.2846	187.848	5.17708	2.37214	0.0498924	1	36.2846	187.848
ENSG00000025039	RRAGD	chr6:90074354-90121989	protein_coding	5072	126.335	211.66	41.0091	0.19375	-2.36773	0.0499384	1	211.66	41.0091
ENSG00000134698	EIF2C4	chr1:36273772-36323491	protein_coding	7267	628.082	228.291	1027.87	4.50248	2.17072	0.050064	1	228.291	1027.87
ENSG00000203865	ATP1A1OS	chr1:116941621-116961197	protein_coding	1631	136.445	45.3557	227.535	5.01667	2.32673	0.0500951	1	45.3557	227.535
ENSG00000164659	KIAA1324L	chr7:86506221-86689015	protein_coding	8115	516.016	186.714	845.318	4.52733	2.17866	0.0502162	1	186.714	845.318
ENSG00000178966	RMI1	chr9:86595625-86618985	protein_coding	3503	314.088	517.055	111.122	0.214912	-2.21818	0.0503538	1	517.055	111.122
ENSG00000164107	HAND2	chr4:174446119-174451380	protein_coding	3601	56.2222	15.8745	96.5699	6.08333	2.60486	0.0503891	1	15.8745	96.5699
ENSG00000115339	GALNT3	chr2:166604100-166651192	protein_coding	4686	268.166	94.4911	441.84	4.676	2.22527	0.0504415	1	94.4911	441.84
ENSG00000235863	B3GALT4	chr6:33244916-33246602	protein_coding	1686	170.651	58.2065	283.095	4.86364	2.28204	0.0505468	1	58.2065	283.095
ENSG00000136014	USP44	chr12:95910335-95945266	protein_coding	5386	100.917	170.084	31.749	0.186667	-2.42146	0.0505994	1	170.084	31.749
ENSG00000010030	ETV7	chr6:36322418-36356164	protein_coding	2369	480.487	173.864	787.111	4.52717	2.17861	0.0506072	1	173.864	787.111
ENSG00000101224	CDC25B	chr20:3767577-3786762	protein_coding	4149	3613.81	1344.8	5882.83	4.37451	2.12912	0.0506085	1	1344.8	5882.83
ENSG00000167721	TSR1	chr17:2225991-2240678	protein_coding	4913	787.111	1285.84	288.387	0.22428	-2.15663	0.0506553	1	1285.84	288.387
ENSG00000258011	HMGA1P3	chr12:110867766-110868088	pseudogene	322	27.9694	50.6472	5.2915	0.104478	-3.25873	0.0508492	1	50.6472	5.2915
ENSG00000136244	IL6	chr7:22765502-22771621	protein_coding	2711	190.305	65.7658	314.844	4.78736	2.25923	0.051153	1	65.7658	314.844
ENSG00000250241	RP11-9G1.3	chr4:133996465-134070271	lincRNA	3274	3727.86	1391.67	6064.06	4.35741	2.12347	0.0511601	1	1391.67	6064.06
ENSG00000247627	MTND4P12	chr5:134262349-134263726	pseudogene	1377	1890.58	3077.39	703.77	0.228691	-2.12853	0.0512119	1	3077.39	703.77
ENSG00000211716	TRBV9	chr7:142239536-142240058	TR_V_gene	390	222.149	77.8607	366.437	4.70631	2.2346	0.0515637	1	77.8607	366.437
ENSG00000211778	TRAV4	chr14:22204433-22205264	TR_V_gene	395	19.8431	37.0405	2.64575	0.0714286	-3.80735	0.0516771	1	37.0405	2.64575
ENSG00000178723	GLULP4	chr9:34917171-34918287	pseudogene	1116	36.946	9.07115	64.8209	7.14583	2.8371	0.0517038	1	9.07115	64.8209
ENSG00000160789	LMNA	chr1:156052363-156109880	protein_coding	6985	3632.71	1361.43	5903.99	4.33662	2.11657	0.0518905	1	1361.43	5903.99
ENSG00000236322	RP11-327I22.8	chr9:43184022-43189411	lincRNA	1761	70.1124	21.166	119.059	5.625	2.49185	0.0519294	1	21.166	119.059
ENSG00000181444	ZNF467	chr7:149461270-149470568	protein_coding	2734	114.807	37.7964	191.817	5.075	2.34341	0.0519662	1	37.7964	191.817
ENSG00000136267	DGKB	chr7:14184673-15014402	protein_coding	9512	102.617	33.2609	171.974	5.17045	2.37029	0.052035	1	33.2609	171.974
ENSG00000228168	HNRNPA1P21	chr3:39376469-39377430	pseudogene	961	98.5542	31.749	165.359	5.20833	2.38082	0.052052	1	31.749	165.359
ENSG00000142694	FAM176B	chr1:36787631-36789755	protein_coding	1211	94.4911	30.2372	158.745	5.25	2.39232	0.0520644	1	30.2372	158.745
ENSG00000185624	P4HB	chr17:79801036-79818545	protein_coding	4934	749.409	1222.34	276.481	0.22619	-2.14439	0.052101	1	1222.34	276.481
ENSG00000242668	AC011487.2	chr19:54132966-54133179	scRNA_pseudogene	213	128.697	43.0879	214.306	4.97368	2.31431	0.0523344	1	43.0879	214.306
ENSG00000211625	IGKV3D-20	chr2:90077679-90078311	IG_V_gene	445	10.583	21.166	0	0	#NAME?	0.0525945	1	21.166	0
ENSG00000241013	HIST2H2BB	chr1:120906042-120906423	pseudogene	381	173.391	287.253	59.5294	0.207237	-2.27065	0.0528672	1	287.253	59.5294
ENSG00000187091	PLCD1	chr3:38048986-38071253	protein_coding	4314	258.433	92.2233	424.643	4.60451	2.20305	0.0529947	1	92.2233	424.643
ENSG00000066294	CD84	chr1:160510884-160549306	protein_coding	9255	1744.12	654.634	2833.6	4.32852	2.11387	0.0530186	1	654.634	2833.6
ENSG00000207985	MIR663	chr20:26188821-26188914	miRNA	93	1104.41	1796.09	412.737	0.229798	-2.12156	0.053131	1	1796.09	412.737
ENSG00000221288	MIR663B	chr2:133014538-133014653	miRNA	115	825.096	1343.29	306.907	0.228475	-2.12989	0.0532266	1	1343.29	306.907
ENSG00000085491	SLC25A24	chr1:108677441-108742898	protein_coding	3719	1248.98	468.676	2029.29	4.32984	2.11431	0.0536212	1	468.676	2029.29
ENSG00000085117	CD82	chr11:44585976-44641913	protein_coding	4054	4150.62	1573.09	6728.15	4.27703	2.09661	0.0538954	1	1573.09	6728.15
ENSG00000211786	TRAV8-2	chr14:22314718-22315403	TR_V_gene	566	34.9617	61.9862	7.93725	0.128049	-2.96523	0.0539025	1	61.9862	7.93725
ENSG00000215005	HSPD1P7	chr21:30259601-30261594	pseudogene	1686	137.296	228.291	46.3006	0.202815	-2.30177	0.0542596	1	228.291	46.3006
ENSG00000169122	FAM110B	chr8:58907067-59116838	protein_coding	4943	75.2149	23.4338	126.996	5.41935	2.43812	0.0543949	1	23.4338	126.996
ENSG00000116815	CD58	chr1:117057156-117113661	protein_coding	1783	772.087	288.765	1255.41	4.34751	2.12019	0.0544114	1	288.765	1255.41
ENSG00000251432	RP11-420A23.1	chr4:129213905-129440549	lincRNA	3283	71.1518	21.9219	120.382	5.49138	2.45717	0.0544729	1	21.9219	120.382
ENSG00000132718	SYT11	chr1:155829299-155854990	protein_coding	5240	2990.27	1136.16	4844.37	4.26381	2.09214	0.0546485	1	1136.16	4844.37
ENSG00000198113	C9orf167	chr9:140172200-140177093	protein_coding	4148	388.925	142.871	634.98	4.44444	2.152	0.0546621	1	142.871	634.98
ENSG00000116649	SRM	chr1:11114640-11120081	protein_coding	1898	1545.31	2505.9	584.711	0.233333	-2.09954	0.0546625	1	2505.9	584.711
ENSG00000105989	WNT2	chr7:116916684-116963343	protein_coding	3005	36.2846	9.07115	63.498	7	2.80735	0.0548522	1	9.07115	63.498
ENSG00000091137	SLC26A4	chr7:107301079-107358254	protein_coding	5800	66.9942	114.145	19.8431	0.173841	-2.52416	0.0549211	1	114.145	19.8431
ENSG00000154027	AK5	chr1:77747735-78025651	protein_coding	6916	66.9942	114.145	19.8431	0.173841	-2.52416	0.0549211	1	114.145	19.8431
ENSG00000234961	RP11-124N14.3	chr10:17275323-17276832	processed_transcript	706	454.691	168.572	740.81	4.39462	2.13574	0.0553322	1	168.572	740.81
ENSG00000146267	C6orf168	chr6:99728535-99797938	protein_coding	2171	21.0715	3.77964	38.3634	10.15	3.34341	0.0553727	1	3.77964	38.3634
ENSG00000204186	ZDBF2	chr2:207139386-207179148	protein_coding	10282	1120.85	424.076	1817.63	4.2861	2.09966	0.0554572	1	424.076	1817.63
ENSG00000075043	KCNQ2	chr20:62037541-62103993	protein_coding	4494	64.7264	19.6542	109.799	5.58654	2.48195	0.0555142	1	19.6542	109.799
ENSG00000172534	HCFC1	chrX:153213003-153237258	protein_coding	9004	1320.7	2140.03	501.37	0.234281	-2.09369	0.0556638	1	2140.03	501.37
ENSG00000211790	TRAV8-4	chr14:22362612-22363210	TR_V_gene	469	30.8986	55.1828	6.61438	0.119863	-3.06054	0.0557425	1	55.1828	6.61438
ENSG00000221043	U3	chr5:149075311-149075522	snoRNA	211	16.347	2.26779	30.4261	13.4167	3.74595	0.0557933	1	2.26779	30.4261
ENSG00000254572	GLULP3	chr11:122484185-122485194	pseudogene	1009	16.347	2.26779	30.4261	13.4167	3.74595	0.0557933	1	2.26779	30.4261
ENSG00000254693	RP11-58K22.5	chr11:44626057-44626887	processed_transcript	543	16.347	2.26779	30.4261	13.4167	3.74595	0.0557933	1	2.26779	30.4261
ENSG00000112294	ALDH5A1	chr6:24495079-24537435	protein_coding	5525	391.099	638.004	144.193	0.226007	-2.14556	0.0558335	1	638.004	144.193
ENSG00000115594	IL1R1	chr2:102681003-102796334	protein_coding	7083	139.469	231.314	47.6235	0.205882	-2.28011	0.056049	1	231.314	47.6235
ENSG00000198975	MIRLET7A2	chr11:122017228-122017301	miRNA	73	7.93725	0	15.8745	Inf	Inf	0.0563565	1	0	15.8745
ENSG00000233277	RP5-1030M6.3	chr20:42523359-42524108	lincRNA	524	7.93725	0	15.8745	Inf	Inf	0.0563565	1	0	15.8745
ENSG00000233999	AC068279.2	chr2:87565633-87566193	pseudogene	560	7.93725	0	15.8745	Inf	Inf	0.0563565	1	0	15.8745
ENSG00000254774	RP11-148O21.3	chr8:11410732-11411716	protein_coding	435	7.93725	0	15.8745	Inf	Inf	0.0563565	1	0	15.8745
ENSG00000163564	PYHIN1	chr1:158900585-158946844	protein_coding	3479	876.311	331.853	1420.77	4.28132	2.09806	0.0563601	1	331.853	1420.77
ENSG00000198598	MMP17	chr12:132312937-132336328	protein_coding	4003	66.4273	20.4101	112.444	5.50926	2.46186	0.056397	1	20.4101	112.444
ENSG00000010671	BTK	chrX:100604434-100641183	protein_coding	4233	101.2	169.328	33.0719	0.195312	-2.35614	0.0564653	1	169.328	33.0719
ENSG00000120896	SORBS3	chr8:22402498-22433301	protein_coding	6110	166.682	275.158	58.2065	0.211538	-2.24101	0.0565011	1	275.158	58.2065
ENSG00000251733	SCARNA8	chr9:19063653-19063784	snoRNA	131	249.079	408.202	89.9555	0.22037	-2.182	0.056546	1	408.202	89.9555
ENSG00000230266	AC011325.1	chr3:194868599-194873519	processed_transcript	784	27.4969	6.04743	48.9464	8.09375	3.01681	0.0566556	1	6.04743	48.9464
ENSG00000121898	CPXM2	chr10:125465728-125699783	protein_coding	4697	37.9854	9.82708	66.1438	6.73077	2.75077	0.0567109	1	9.82708	66.1438
ENSG00000168955	TM4SF20	chr2:228226871-228246711	protein_coding	2757	58.301	17.3864	99.2157	5.70652	2.51261	0.0567196	1	17.3864	99.2157
ENSG00000172250	SERHL	chr22:42896584-42908566	processed_transcript	1742	15.0241	28.7253	1.32288	0.0460526	-4.44057	0.0567393	1	28.7253	1.32288
ENSG00000244327	RP11-383G6.3	chr3:142184156-142191179	processed_transcript	765	15.0241	28.7253	1.32288	0.0460526	-4.44057	0.0567393	1	28.7253	1.32288
ENSG00000138311	ZNF365	chr10:64133950-64431771	protein_coding	9073	90.1445	29.4812	150.808	5.11538	2.35484	0.0567996	1	29.4812	150.808
ENSG00000146038	DCDC2	chr6:24171983-24358280	protein_coding	4996	212.133	76.3488	347.916	4.55693	2.18806	0.0568371	1	76.3488	347.916
ENSG00000228060	RP11-15J6.1	chr1:40030831-40038875	processed_transcript	551	23.1503	42.332	3.96863	0.09375	-3.41504	0.0568836	1	42.332	3.96863
ENSG00000100558	PLEK2	chr14:67853699-67878917	protein_coding	1603	41.5761	72.5692	10.583	0.145833	-2.77761	0.0569731	1	72.5692	10.583
ENSG00000125430	HS3ST3B1	chr17:14204399-14252721	protein_coding	5367	642.54	242.653	1042.43	4.29595	2.10298	0.0570327	1	242.653	1042.43
ENSG00000228253	J01415.25	chrM:8365-8572	protein_coding	207	1998.3	3229.33	767.268	0.237594	-2.07343	0.0570795	1	3229.33	767.268
ENSG00000139117	CPNE8	chr12:39040623-39301232	protein_coding	5178	346.688	128.508	564.868	4.39559	2.13606	0.0572526	1	128.508	564.868
ENSG00000102878	HSF4	chr16:67197287-67203848	protein_coding	4507	101.672	34.0168	169.328	4.97778	2.3155	0.0574573	1	34.0168	169.328
ENSG00000085871	MGST2	chr4:140586921-140661899	protein_coding	3182	252.48	92.2233	412.737	4.47541	2.16202	0.0575043	1	92.2233	412.737
ENSG00000140379	BCL2A1	chr15:80253230-80263788	protein_coding	1089	445.809	724.936	166.682	0.229927	-2.12075	0.0575279	1	724.936	166.682
ENSG00000112297	AIM1	chr6:106808783-107018335	protein_coding	8755	4222.71	1631.29	6814.13	4.17713	2.06251	0.0576466	1	1631.29	6814.13
ENSG00000243124	AL391417.2	chr6:87145566-87145856	scRNA_pseudogene	290	238.59	86.9318	390.248	4.48913	2.16644	0.0576791	1	86.9318	390.248
ENSG00000186480	INSIG1	chr7:155089485-155101945	protein_coding	3650	2118.02	816.403	3419.63	4.18866	2.06649	0.0579039	1	816.403	3419.63
ENSG00000093072	CECR1	chr22:17660193-17739125	protein_coding	5931	448.738	168.572	728.904	4.32399	2.11236	0.057958	1	168.572	728.904
ENSG00000251515	CTD-2078B5.1	chr5:39571579-39572741	pseudogene	1162	25.1346	5.2915	44.9778	8.5	3.08746	0.0581031	1	5.2915	44.9778
ENSG00000184678	HIST2H2BE	chr1:149856009-149858232	protein_coding	2223	2518	4062.36	973.636	0.239672	-2.06086	0.05817	1	4062.36	973.636
ENSG00000250377	CTC-467M3.3	chr5:87988461-87989789	lincRNA	676	10.961	0.755929	21.166	28	4.80735	0.0584458	1	0.755929	21.166
ENSG00000141540	TTYH2	chr17:72209652-72258155	protein_coding	5349	356.232	133.043	579.42	4.35511	2.12271	0.0584953	1	133.043	579.42
ENSG00000071575	TRIB2	chr2:12857014-12882860	protein_coding	4588	744.685	284.229	1205.14	4.24003	2.08407	0.0585169	1	284.229	1205.14
ENSG00000239607	AC087651.1	chr17:73037857-73038048	scRNA_pseudogene	191	303.694	112.633	494.755	4.39262	2.13508	0.0585326	1	112.633	494.755
ENSG00000164199	GPR98	chr5:89825160-90460038	protein_coding	23545	272.512	100.539	444.486	4.42105	2.14439	0.0585915	1	100.539	444.486
ENSG00000102265	TIMP1	chrX:47441711-47446188	protein_coding	1790	600.302	228.291	972.314	4.25911	2.09055	0.058745	1	228.291	972.314
ENSG00000106780	MEGF9	chr9:123363090-123476748	protein_coding	6433	820.655	314.466	1326.84	4.21935	2.07702	0.0589474	1	314.466	1326.84
ENSG00000242855	AC072061.1	chr7:39927974-39928263	scRNA_pseudogene	289	67.4667	21.166	113.767	5.375	2.42626	0.0591511	1	21.166	113.767
ENSG00000252316	Y_RNA	chr7:148660406-148660502	misc_RNA	96	810.828	1310.78	310.876	0.237168	-2.07602	0.0592459	1	1310.78	310.876
ENSG00000117226	GBP3	chr1:89472359-89488549	protein_coding	3378	912.217	350.751	1473.68	4.20151	2.07091	0.0592799	1	350.751	1473.68
ENSG00000246147	AL109616.1	chr21:26931715-26936957	lincRNA	2423	868.184	1403	333.365	0.237608	-2.07335	0.05928	1	1403	333.365
ENSG00000107679	PLEKHA1	chr10:124134172-124191867	protein_coding	14266	343.853	559.387	128.319	0.229392	-2.12411	0.0593233	1	559.387	128.319
ENSG00000159131	GART	chr21:34870939-34915797	protein_coding	8269	1144.67	1847.49	441.84	0.239157	-2.06397	0.0594274	1	1847.49	441.84
ENSG00000233058	AC046143.7	chr3:194208182-194239008	lincRNA	2922	49.5133	14.3626	84.664	5.89474	2.55943	0.0595102	1	14.3626	84.664
ENSG00000135052	GOLM1	chr9:88641060-88715088	protein_coding	4238	628.838	240.385	1017.29	4.23192	2.08131	0.0595717	1	240.385	1017.29
ENSG00000143195	ILDR2	chr1:166887995-166944719	protein_coding	2730	68.7895	116.413	21.166	0.181818	-2.45943	0.0596649	1	116.413	21.166
ENSG00000229950	RP1-290I10.6	chr6:10409572-10416679	processed_transcript	1692	33.8278	59.7184	7.93725	0.132911	-2.91146	0.0597797	1	59.7184	7.93725
ENSG00000198734	F5	chr1:169483403-169555826	protein_coding	7158	413.682	671.265	156.099	0.232545	-2.10442	0.0599399	1	671.265	156.099
ENSG00000198915	RASGEF1A	chr10:43689982-43762367	protein_coding	6073	84.7585	27.9694	141.548	5.06081	2.33937	0.0601059	1	27.9694	141.548
ENSG00000224557	HLA-DPB2	chr6:33080227-33102442	processed_transcript	2814	51.2142	15.1186	87.3098	5.775	2.52982	0.0606461	1	15.1186	87.3098
ENSG00000198759	EGFL6	chrX:13587723-13651694	protein_coding	2607	58.112	99.0267	17.1974	0.173664	-2.52563	0.0607831	1	99.0267	17.1974
ENSG00000101868	POLA1	chrX:24712035-25015103	protein_coding	6336	573.183	926.769	219.597	0.236949	-2.07735	0.0608195	1	926.769	219.597
ENSG00000211710	TRBV4-1	chr7:142013006-142013489	TR_V_gene	373	14.6461	27.9694	1.32288	0.0472973	-4.4021	0.0608424	1	27.9694	1.32288
ENSG00000238621	TRNAI2	chr6:26988113-26988226	miRNA	113	14.6461	27.9694	1.32288	0.0472973	-4.4021	0.0608424	1	27.9694	1.32288
ENSG00000115355	CCDC88A	chr2:55514977-55647057	protein_coding	14537	314.372	511.008	117.736	0.230399	-2.11779	0.0609382	1	511.008	117.736
ENSG00000246393	AC008105.1	chr17:43289615-43299132	lincRNA	1685	446.187	170.084	722.29	4.24667	2.08633	0.0609479	1	170.084	722.29
ENSG00000186094	AGBL4	chr1:48998526-50489585	protein_coding	7568	307.852	115.657	500.047	4.32353	2.11221	0.0609701	1	115.657	500.047
ENSG00000207274	SNORA70	chr2:215711670-215711805	snoRNA	135	20.4101	3.77964	37.0405	9.8	3.29278	0.0610473	1	3.77964	37.0405
ENSG00000212296	SNORD72	chr5:40832757-40832837	snoRNA	80	51.1197	87.6878	14.5516	0.165948	-2.59119	0.0611152	1	87.6878	14.5516
ENSG00000241732	RP11-38P22.2	chr3:152557178-152559228	lincRNA	2050	18.7092	34.7727	2.64575	0.076087	-3.71621	0.0612685	1	34.7727	2.64575
ENSG00000119900	OGFRL1	chr6:71998505-72011973	protein_coding	2371	289.899	108.854	470.944	4.32639	2.11316	0.0614555	1	108.854	470.944
ENSG00000026025	VIM	chr10:17270257-17279592	protein_coding	4965	21715.7	8572.23	34859.1	4.06651	2.02379	0.061595	1	8572.23	34859.1
ENSG00000049192	ADAMTS6	chr5:64444562-64777747	protein_coding	8567	174.62	63.498	285.741	4.5	2.16993	0.0616469	1	63.498	285.741
ENSG00000159388	BTG2	chr1:203274618-203278730	protein_coding	2757	5193.89	2047.06	8340.73	4.0745	2.02662	0.0617139	1	2047.06	8340.73
ENSG00000198786	MT-ND5	chrM:12336-14148	protein_coding	1812	9311.06	14943.2	3678.92	0.246193	-2.02214	0.0617722	1	14943.2	3678.92
ENSG00000185862	EVI2B	chr17:29630789-29641123	protein_coding	2059	2129.17	836.057	3422.28	4.09335	2.03328	0.0617802	1	836.057	3422.28
ENSG00000170365	SMAD1	chr4:146402345-146479231	protein_coding	6058	81.6403	136.823	26.4575	0.19337	-2.37056	0.0618172	1	136.823	26.4575
ENSG00000111796	KLRB1	chr12:9747146-9760482	protein_coding	1448	95.625	32.5049	158.745	4.88372	2.28798	0.0618875	1	32.5049	158.745
ENSG00000114948	ADAM23	chr2:207308262-207485851	protein_coding	6468	124.445	43.8439	205.046	4.67672	2.2255	0.062006	1	43.8439	205.046
ENSG00000164929	BAALC	chr8:104152937-104242533	protein_coding	3997	74.27	24.1897	124.35	5.14062	2.36194	0.0620838	1	24.1897	124.35
ENSG00000251301	RP11-81H14.2	chr12:68726667-68845443	lincRNA	2695	74.27	24.1897	124.35	5.14062	2.36194	0.0620838	1	24.1897	124.35
ENSG00000243244	STON1	chr2:48756521-48826025	protein_coding	8082	85.7979	28.7253	142.871	4.97368	2.31431	0.0622954	1	28.7253	142.871
ENSG00000227351	RP11-483F11.6	chr10:101548321-101549167	pseudogene	846	18.0478	3.02372	33.0719	10.9375	3.45121	0.0623053	1	3.02372	33.0719
ENSG00000250596	RP11-440I14.2	chr4:175444851-175461495	processed_transcript	2202	18.0478	3.02372	33.0719	10.9375	3.45121	0.0623053	1	3.02372	33.0719
ENSG00000185594	SPATA8	chr15:97326618-97328845	protein_coding	1083	13.3232	1.51186	25.1346	16.625	4.05528	0.062383	1	1.51186	25.1346
ENSG00000237027	RP11-16C18.3	chr6:90270593-90276763	processed_transcript	1171	13.3232	1.51186	25.1346	16.625	4.05528	0.062383	1	1.51186	25.1346
ENSG00000117245	KIF17	chr1:20990506-21044510	protein_coding	4470	64.4429	20.4101	108.476	5.31481	2.41002	0.0624364	1	20.4101	108.476
ENSG00000182687	GALR2	chr17:74070874-74073622	protein_coding	1364	29.7647	52.915	6.61438	0.125	-3	0.0625391	1	52.915	6.61438
ENSG00000237794	TOP1P1	chr1:171308439-171309103	pseudogene	664	98.1763	163.281	33.0719	0.202546	-2.30368	0.0625958	1	163.281	33.0719
ENSG00000248484	RP11-375B1.1	chr5:176134356-176153244	lincRNA	578	44.7888	12.8508	76.7268	5.97059	2.57787	0.0627017	1	12.8508	76.7268
ENSG00000162433	AK4	chr1:65613231-65697828	protein_coding	7578	480.204	185.203	775.205	4.18571	2.06547	0.0629197	1	185.203	775.205
ENSG00000167664	TMIGD2	chr19:4292236-4302428	protein_coding	1254	84.5696	141.359	27.7804	0.196524	-2.34722	0.0629433	1	141.359	27.7804
ENSG00000203995	ZYG11A	chr1:53308182-53360670	protein_coding	4694	141.075	50.6472	231.503	4.5709	2.19248	0.0629966	1	50.6472	231.503
ENSG00000115956	PLEK	chr2:68592304-68624585	protein_coding	3314	211.377	344.704	78.0497	0.226425	-2.14289	0.0631589	1	344.704	78.0497
ENSG00000119782	FKBP1B	chr2:24272570-24286551	protein_coding	1677	40.7257	11.3389	70.1124	6.18333	2.62838	0.0631794	1	11.3389	70.1124
ENSG00000211962	IGHV1-46	chr14:106967048-106967788	IG_V_gene	655	9.82708	19.6542	0	0	#NAME?	0.0634077	1	19.6542	0
ENSG00000255569	TRAV1-1	chr14:22089990-22090720	TR_V_gene	392	9.82708	19.6542	0	0	#NAME?	0.0634077	1	19.6542	0
ENSG00000084774	CAD	chr2:27440257-27466660	protein_coding	8271	2749.69	4409.33	1090.05	0.247214	-2.01617	0.0634176	1	4409.33	1090.05
ENSG00000203814	HIST2H2BF	chr1:149754244-149783928	protein_coding	2201	1826.14	2929.98	722.29	0.246517	-2.02024	0.0635647	1	2929.98	722.29
ENSG00000134216	CHIA	chr1:111833483-111863188	protein_coding	4632	62.0807	19.6542	104.507	5.31731	2.4107	0.0638392	1	19.6542	104.507
ENSG00000184012	TMPRSS2	chr21:42836477-42903043	protein_coding	6117	73.6086	24.1897	123.027	5.08594	2.34651	0.0639751	1	24.1897	123.027
ENSG00000155366	RHOC	chr1:113243727-113250056	protein_coding	4057	475.857	184.447	767.268	4.15984	2.05653	0.0640552	1	184.447	767.268
ENSG00000131686	CA6	chr1:9005921-9035151	protein_coding	2348	40.0642	69.5455	10.583	0.152174	-2.71621	0.0640865	1	69.5455	10.583
ENSG00000233440	HMGA1P6	chr13:23708312-23709394	pseudogene	1082	40.0642	69.5455	10.583	0.152174	-2.71621	0.0640865	1	69.5455	10.583
ENSG00000105854	PON2	chr7:95034174-95064510	protein_coding	3712	193.329	71.8132	314.844	4.38421	2.13232	0.0643284	1	71.8132	314.844
ENSG00000106868	SUSD1	chr9:114803064-114937688	protein_coding	4183	297.458	113.389	481.527	4.24667	2.08633	0.0643365	1	113.389	481.527
ENSG00000169398	PTK2	chr8:141667998-142012315	protein_coding	13898	359.066	580.553	137.579	0.236979	-2.07717	0.064391	1	580.553	137.579
ENSG00000145246	ATP10D	chr4:47487304-47595503	protein_coding	7965	342.247	131.532	552.962	4.20402	2.07177	0.0647424	1	131.532	552.962
ENSG00000207315	SNORA28	chr14:103804185-103804311	snoRNA	126	1097.23	1760.56	433.903	0.246458	-2.02059	0.0648167	1	1760.56	433.903
ENSG00000198624	CCDC69	chr5:150560612-150603706	protein_coding	4993	2791.08	1113.48	4468.67	4.01324	2.00477	0.0649349	1	1113.48	4468.67
ENSG00000124134	KCNS1	chr20:43720950-43729753	protein_coding	4538	88.5382	30.2372	146.839	4.85625	2.27984	0.0649958	1	30.2372	146.839
ENSG00000250337	RP11-46C20.1	chr5:27472398-27496508	lincRNA	2638	38.3634	10.583	66.1438	6.25	2.64386	0.0651712	1	10.583	66.1438
ENSG00000133985	TTC9	chr14:71108503-71142077	protein_coding	5217	202.872	330.341	75.4039	0.228261	-2.13124	0.0651729	1	330.341	75.4039
ENSG00000111602	TIMELESS	chr12:56810902-56843187	protein_coding	5072	417.084	672.777	161.391	0.239888	-2.05957	0.0652015	1	672.777	161.391
ENSG00000232445	RP11-132A1.4	chr7:100951626-100954266	processed_transcript	705	36.3791	63.498	9.26013	0.145833	-2.77761	0.0652276	1	63.498	9.26013
ENSG00000251716	Y_RNA	chr4:88333379-88333498	misc_RNA	119	14.2682	27.2134	1.32288	0.0486111	-4.36257	0.0652916	1	27.2134	1.32288
ENSG00000126883	NUP214	chr9:134000947-134110057	protein_coding	13062	650.382	1045.45	255.315	0.244215	-2.03377	0.0653873	1	1045.45	255.315
ENSG00000165409	TSHR	chr14:81421332-81612646	protein_coding	5585	109.232	38.5524	179.911	4.66667	2.22239	0.065457	1	38.5524	179.911
ENSG00000250155	CTD-2353F22.1	chr5:36666315-36725297	processed_transcript	1159	25.7016	46.1117	5.2915	0.114754	-3.12338	0.065722	1	46.1117	5.2915
ENSG00000125744	RTN2	chr19:45988549-46000313	protein_coding	2284	34.3003	9.07115	59.5294	6.5625	2.71425	0.0657272	1	9.07115	59.5294
ENSG00000243440	AF165138.7	chr21:15954508-16031142	protein_coding	2344	80.1285	133.799	26.4575	0.19774	-2.33832	0.0657978	1	133.799	26.4575
ENSG00000253522	CTC-231O11.1	chr5:159895274-159914433	lincRNA	2301	400.642	155.721	645.563	4.14563	2.05159	0.0658887	1	155.721	645.563
ENSG00000079691	LRRC16A	chr6:25279305-25620758	protein_coding	7071	96.6644	160.257	33.0719	0.206368	-2.27671	0.0659579	1	160.257	33.0719
ENSG00000163462	TRIM46	chr1:155145872-155157447	protein_coding	4608	173.013	64.254	281.773	4.38529	2.13267	0.066083	1	64.254	281.773
ENSG00000218125	AP000567.27	chr21:31898863-31899019	pseudogene	156	30.2372	7.55929	52.915	7	2.80735	0.0661105	1	7.55929	52.915
ENSG00000119596	YLPM1	chr14:75230068-75322378	protein_coding	11120	628.649	1009.92	247.378	0.244948	-2.02945	0.06612	1	1009.92	247.378
ENSG00000198168	SVIP	chr11:22835344-22851845	protein_coding	5263	687.045	1102.9	271.19	0.245888	-2.02393	0.0663382	1	1102.9	271.19
ENSG00000107796	ACTA2	chr10:90694830-90751147	protein_coding	3027	106.869	37.7964	175.942	4.655	2.21878	0.0664317	1	37.7964	175.942
ENSG00000182732	RGS6	chr14:72315322-73030654	protein_coding	6781	74.648	24.9457	124.35	4.98485	2.31755	0.0665418	1	24.9457	124.35
ENSG00000144802	NFKBIZ	chr3:101546834-101579866	protein_coding	5902	3910.89	1573.84	6247.94	3.96986	1.98909	0.0665968	1	1573.84	6247.94
ENSG00000107833	NPM3	chr10:103541081-103543170	protein_coding	928	577.908	928.281	227.535	0.245114	-2.02848	0.0667424	1	928.281	227.535
ENSG00000072840	EVC	chr4:5712923-5830772	protein_coding	7923	129.264	46.8676	211.66	4.51613	2.17509	0.0668309	1	46.8676	211.66
ENSG00000125735	TNFSF14	chr19:6663147-6670599	protein_coding	2894	334.688	539.733	129.642	0.240196	-2.05772	0.0674964	1	539.733	129.642
ENSG00000124570	SERPINB6	chr6:2948392-2972399	protein_coding	4438	328.073	529.15	126.996	0.24	-2.05889	0.0675597	1	529.15	126.996
ENSG00000132849	INADL	chr1:62208148-62629592	protein_coding	11475	311.537	502.693	120.382	0.239474	-2.06206	0.0677289	1	502.693	120.382
ENSG00000130222	GADD45G	chr9:92219927-92221470	protein_coding	1322	113.673	40.8202	186.525	4.56944	2.19202	0.0679164	1	40.8202	186.525
ENSG00000234241	RP4-775C13.1	chr20:6194345-6196028	pseudogene	1683	128.602	210.904	46.3006	0.219534	-2.18748	0.0679255	1	210.904	46.3006
ENSG00000252787	SNORD19B	chr3:52722897-52722977	snoRNA	80	72.7582	121.705	23.8118	0.195652	-2.35364	0.0679313	1	121.705	23.8118
ENSG00000165272	AQP3	chr9:33441151-33447609	protein_coding	2928	851.365	340.168	1362.56	4.00556	2.002	0.0679356	1	340.168	1362.56
ENSG00000101460	MAP1LC3A	chr20:33134657-33148149	protein_coding	1762	128.602	46.8676	210.337	4.4879	2.16604	0.0680079	1	46.8676	210.337
ENSG00000018408	WWTR1	chr3:149235021-149454501	protein_coding	8413	243.976	93.7352	394.217	4.20565	2.07233	0.0683135	1	93.7352	394.217
ENSG00000177425	PAWR	chr12:79968758-80084877	protein_coding	11668	216.385	350.751	82.0183	0.233836	-2.09643	0.0683401	1	350.751	82.0183
ENSG00000130021	HDHD1	chrX:6966960-7066231	protein_coding	3218	232.543	376.453	88.6327	0.235442	-2.08656	0.068459	1	376.453	88.6327
ENSG00000246334	RP11-1334A24.4	chr5:176865503-176874700	lincRNA	1701	117.074	42.332	191.817	4.53125	2.17991	0.0685982	1	42.332	191.817
ENSG00000146216	TTBK1	chr6:43211221-43255997	protein_coding	7699	124.539	45.3557	203.723	4.49167	2.16725	0.0686057	1	45.3557	203.723
ENSG00000142207	URB1	chr21:33683328-33765335	protein_coding	11461	1371.44	2189.93	552.962	0.252503	-1.98563	0.068671	1	2189.93	552.962
ENSG00000136213	CHST12	chr7:2443222-2474242	protein_coding	2211	232.448	89.1996	375.697	4.21186	2.07446	0.068679	1	89.1996	375.697
ENSG00000123240	OPTN	chr10:13141448-13180291	protein_coding	5121	2758.67	1118.77	4398.56	3.93159	1.97511	0.0687735	1	1118.77	4398.56
ENSG00000182319	AC068353.1	chr8:8175257-8244008	protein_coding	4892	212.7	344.704	80.6954	0.234101	-2.0948	0.0688178	1	344.704	80.6954
ENSG00000196305	IARS	chr9:94972488-95056038	protein_coding	7401	3432.11	5469.9	1394.31	0.254906	-1.97196	0.0688668	1	5469.9	1394.31
ENSG00000120800	UTP20	chr12:101673886-101780394	protein_coding	10024	2402.63	3830.29	974.959	0.254539	-1.97404	0.0690543	1	3830.29	974.959
ENSG00000166002	C11orf75	chr11:93211637-93276674	protein_coding	1223	437.777	173.108	702.447	4.05786	2.02072	0.0691174	1	173.108	702.447
ENSG00000074660	SCARF1	chr17:1537151-1549042	protein_coding	3444	62.4586	105.074	19.8431	0.188849	-2.4047	0.069214	1	105.074	19.8431
ENSG00000206659	Y_RNA	chr1:174991614-174991716	misc_RNA	102	10.2995	0.755929	19.8431	26.25	4.71425	0.0692357	1	0.755929	19.8431
ENSG00000143494	VASH2	chr1:213123861-213165379	protein_coding	6950	191.061	72.5692	309.553	4.26562	2.09276	0.0692781	1	72.5692	309.553
ENSG00000006659	LGALS14	chr19:40194945-40200087	protein_coding	1082	21.6385	39.3083	3.96863	0.100962	-3.30812	0.0693017	1	39.3083	3.96863
ENSG00000107551	RASSF4	chr10:45454854-45490172	protein_coding	8287	152.036	56.6947	247.378	4.36333	2.12543	0.0693366	1	56.6947	247.378
ENSG00000115129	TP53I3	chr2:24300302-24308731	protein_coding	2312	144.571	53.671	235.472	4.38732	2.13334	0.0693912	1	53.671	235.472
ENSG00000237892	KLF7-IT1	chr2:207985607-207986768	processed_transcript	655	17.3864	3.02372	31.749	10.5	3.39232	0.0695414	1	3.02372	31.749
ENSG00000239351	RP11-651P23.6	chr3:149656783-149657586	pseudogene	803	35.6232	61.9862	9.26013	0.14939	-2.74284	0.0696068	1	61.9862	9.26013
ENSG00000244399	AC016753.1	chr2:85669626-85669914	scRNA_pseudogene	288	218.558	83.9081	353.208	4.20946	2.07363	0.0696333	1	83.9081	353.208
ENSG00000143498	TAF1A	chr1:222731243-222763275	protein_coding	2895	208.636	337.9	79.3725	0.234899	-2.08989	0.0697478	1	337.9	79.3725
ENSG00000229217	AC034193.7	chr3:10099656-10099971	pseudogene	315	9.44911	18.8982	0	0	#NAME?	0.0697692	1	18.8982	0
ENSG00000230585	PHBP12	chr1:51246010-51246818	pseudogene	808	9.44911	18.8982	0	0	#NAME?	0.0697692	1	18.8982	0
ENSG00000244116	IGKV2-28	chr2:89521178-89521942	IG_V_gene	390	9.44911	18.8982	0	0	#NAME?	0.0697692	1	18.8982	0
ENSG00000103196	CRISPLD2	chr16:84853536-84943114	protein_coding	4637	64.1595	21.166	107.153	5.0625	2.33985	0.0699222	1	21.166	107.153
ENSG00000188089	PLA2G4E	chr15:42273779-42343388	protein_coding	5992	181.234	68.7895	293.678	4.26923	2.09398	0.0699991	1	68.7895	293.678
ENSG00000182162	P2RY8	chrX:1581464-1656000	protein_coding	4459	1615.23	656.146	2574.32	3.92339	1.9721	0.070032	1	656.146	2574.32
ENSG00000211798	TRAV18	chr14:22471344-22471912	TR_V_gene	440	13.8902	26.4575	1.32288	0.05	-4.32193	0.0701201	1	26.4575	1.32288
ENSG00000081059	TCF7	chr5:133450401-133487556	protein_coding	10063	1049.89	1675.14	424.643	0.253497	-1.97996	0.0702583	1	1675.14	424.643
ENSG00000197084	LCE1C	chr1:152777310-152779107	protein_coding	695	7.27582	0	14.5516	Inf	Inf	0.0702856	1	0	14.5516
ENSG00000197627	AC048382.4	chr15:85034710-85043830	pseudogene	204	7.27582	0	14.5516	Inf	Inf	0.0702856	1	0	14.5516
ENSG00000237520	RP11-443B7.2	chr1:235092977-235095736	lincRNA	423	7.27582	0	14.5516	Inf	Inf	0.0702856	1	0	14.5516
ENSG00000251728	Y_RNA	chr7:139794496-139794592	misc_RNA	96	7.27582	0	14.5516	Inf	Inf	0.0702856	1	0	14.5516
ENSG00000211784	TRAV10	chr14:22293635-22294239	TR_V_gene	379	28.6308	50.6472	6.61438	0.130597	-2.93681	0.0703206	1	50.6472	6.61438
ENSG00000156113	KCNMA1	chr10:78637354-79398353	protein_coding	11477	151.375	56.6947	246.055	4.34	2.1177	0.0703746	1	56.6947	246.055
ENSG00000236683	HMGA1P1	chrX:26766145-26767207	pseudogene	1062	42.2375	72.5692	11.9059	0.164062	-2.60768	0.0704237	1	72.5692	11.9059
ENSG00000124092	CTCFL	chr20:56071020-56100708	protein_coding	7917	127.28	46.8676	207.691	4.43145	2.14778	0.0704374	1	46.8676	207.691
ENSG00000177103	DSCAML1	chr11:117298488-117688240	protein_coding	7057	95.7195	34.0168	157.422	4.62778	2.21032	0.0705011	1	34.0168	157.422
ENSG00000110934	BIN2	chr12:51674822-51718452	protein_coding	2376	3687.23	1508.83	5865.63	3.88753	1.95885	0.0706426	1	1508.83	5865.63
ENSG00000258021	RP11-1100L3.4	chr12:52294348-52295120	pseudogene	772	29.5757	7.55929	51.5922	6.825	2.77083	0.0708271	1	7.55929	51.5922
ENSG00000073712	FERMT2	chr14:53323985-53419153	protein_coding	8510	147.312	55.1828	239.44	4.33904	2.11738	0.0709672	1	55.1828	239.44
ENSG00000119866	BCL11A	chr2:60678301-60780702	protein_coding	8278	708.4	285.741	1131.06	3.95833	1.98489	0.0709676	1	285.741	1131.06
ENSG00000135919	SERPINE2	chr2:224839828-224904036	protein_coding	8891	113.862	186.714	41.0091	0.219636	-2.18682	0.0712909	1	186.714	41.0091
ENSG00000229611	RP11-390F4.10	chr9:6704470-6707780	lincRNA	422	25.5126	6.04743	44.9778	7.4375	2.89482	0.071496	1	6.04743	44.9778
ENSG00000248779	RP11-53O19.2	chr5:44753050-44765846	lincRNA	591	12.6618	1.51186	23.8118	15.75	3.97728	0.0719343	1	1.51186	23.8118
ENSG00000236977	ANKRD44-IT1	chr2:198115581-198167243	processed_transcript	1069	41.8596	71.8132	11.9059	0.165789	-2.59258	0.0724318	1	71.8132	11.9059
ENSG00000140563	MCTP2	chr15:94774766-95027180	protein_coding	12867	812.057	330.341	1293.77	3.91648	1.96956	0.0724365	1	330.341	1293.77
ENSG00000165695	AK8	chr9:135600964-135754164	protein_coding	2731	31.2766	8.31522	54.2379	6.52273	2.70548	0.0727214	1	8.31522	54.2379
ENSG00000253671	RP11-806O11.1	chr8:17666449-17678377	lincRNA	1053	31.2766	8.31522	54.2379	6.52273	2.70548	0.0727214	1	8.31522	54.2379
ENSG00000205277	MUC12	chr7:100612903-100662230	protein_coding	17130	89.2941	31.749	146.839	4.625	2.20945	0.0727614	1	31.749	146.839
ENSG00000117289	TXNIP	chr1:145438468-145442635	protein_coding	3626	7590.85	3140.88	12040.8	3.83357	1.93869	0.0729365	1	3140.88	12040.8
ENSG00000249360	CTD-2233C11.3	chr5:33502176-33503240	pseudogene	1064	17.5753	32.5049	2.64575	0.0813953	-3.61891	0.0729773	1	32.5049	2.64575
ENSG00000165025	SYK	chr9:93564068-93660831	protein_coding	5210	182.651	70.3014	295.001	4.19624	2.0691	0.0730341	1	70.3014	295.001
ENSG00000142765	SYTL1	chr1:27668512-27680421	protein_coding	5918	642.729	261.551	1023.91	3.91474	1.96892	0.0736221	1	261.551	1023.91
ENSG00000141506	PIK3R5	chr17:8782227-8869024	protein_coding	4550	1320.14	543.513	2096.76	3.85779	1.94777	0.0738286	1	543.513	2096.76
ENSG00000101203	COL20A1	chr20:61924537-61966203	protein_coding	11192	85.231	30.2372	140.225	4.6375	2.21335	0.07383	1	30.2372	140.225
ENSG00000201555	Y_RNA	chr6:31746593-31746682	misc_RNA	89	27.2134	6.80336	47.6235	7	2.80735	0.0738977	1	6.80336	47.6235
ENSG00000211787	TRAV8-3	chr14:22320734-22321183	TR_V_gene	341	31.56	55.1828	7.93725	0.143836	-2.79751	0.0739359	1	55.1828	7.93725
ENSG00000002586	CD99	chrX:2609219-2659350	protein_coding	3284	1288.58	530.662	2046.49	3.85648	1.94729	0.0739609	1	530.662	2046.49
ENSG00000112773	FAM46A	chr6:82201155-82462491	protein_coding	6053	152.792	58.2065	247.378	4.25	2.08746	0.0740118	1	58.2065	247.378
ENSG00000158470	B4GALT5	chr20:48249481-48330415	protein_coding	4722	2186.05	904.847	3467.26	3.83187	1.93805	0.0741554	1	904.847	3467.26
ENSG00000167840	ZNF232	chr17:5008929-5026397	protein_coding	2664	166.682	269.867	63.498	0.235294	-2.08746	0.0742637	1	269.867	63.498
ENSG00000213846	AC098614.2	chr3:27674466-27675211	pseudogene	745	1112.73	458.093	1767.36	3.85809	1.94789	0.0742996	1	458.093	1767.36
ENSG00000159140	SON	chr21:34914923-34949812	protein_coding	13202	4513.84	7151.84	1875.84	0.262287	-1.93078	0.0743061	1	7151.84	1875.84
ENSG00000188322	SBK1	chr16:28303839-28335170	protein_coding	4992	145.327	55.1828	235.472	4.26712	2.09326	0.0743095	1	55.1828	235.472
ENSG00000149742	SLC22A9	chr11:63137260-63177766	protein_coding	2362	53.671	17.3864	89.9555	5.17391	2.37126	0.0744924	1	17.3864	89.9555
ENSG00000112378	PERP	chr6:138411922-138428648	protein_coding	2009	315.789	126.24	505.339	4.00299	2.00108	0.0746146	1	126.24	505.339
ENSG00000112394	SLC16A10	chr6:111408705-111545145	protein_coding	3982	64.254	107.342	21.166	0.197183	-2.34239	0.0746287	1	107.342	21.166
ENSG00000138760	SCARB2	chr4:77079889-77135046	protein_coding	5685	424.454	171.596	677.312	3.94714	1.98081	0.0746854	1	171.596	677.312
ENSG00000163545	NUAK2	chr1:205271186-205290883	protein_coding	3405	77.1048	127.752	26.4575	0.207101	-2.2716	0.0747123	1	127.752	26.4575
ENSG00000237349	RP5-1065J22.2	chr1:109529584-109529867	pseudogene	283	23.1503	5.2915	41.0091	7.75	2.9542	0.0747256	1	5.2915	41.0091
ENSG00000180644	PRF1	chr10:72357103-72362531	protein_coding	2534	666.918	272.89	1060.95	3.88781	1.95896	0.0748126	1	272.89	1060.95
ENSG00000239835	RP11-767L7.1	chr3:119747586-119748715	pseudogene	1129	139.563	52.915	226.212	4.275	2.09592	0.0748494	1	52.915	226.212
ENSG00000182351	AP000358.3	chr22:25108258-25108489	pseudogene	231	72.0022	24.9457	119.059	4.77273	2.25481	0.0749983	1	24.9457	119.059
ENSG00000253967	RP11-333A23.4	chr8:71383368-71397922	lincRNA	2367	24.5677	43.8439	5.2915	0.12069	-3.05063	0.0750247	1	43.8439	5.2915
ENSG00000100629	CEP128	chr14:80943329-81425861	protein_coding	9498	1080.22	445.998	1714.45	3.84407	1.94263	0.0751328	1	445.998	1714.45
ENSG00000184156	KCNQ3	chr8:133139192-133493200	protein_coding	6391	92.0343	33.2609	150.808	4.53409	2.18081	0.0752852	1	33.2609	150.808
ENSG00000150687	PRSS23	chr11:86502100-86663886	protein_coding	11655	150.146	243.409	56.8837	0.233696	-2.0973	0.0752978	1	243.409	56.8837
ENSG00000211859	TRAJ30	chr14:22981833-22981890	TR_J_gene	57	13.5122	25.7016	1.32288	0.0514706	-4.28011	0.0753644	1	25.7016	1.32288
ENSG00000238278	RP11-803B1.5	chr3:75464220-75471294	pseudogene	758	13.5122	25.7016	1.32288	0.0514706	-4.28011	0.0753644	1	25.7016	1.32288
ENSG00000257740	RP11-977G19.12	chr12:56702651-56703233	processed_transcript	437	13.5122	25.7016	1.32288	0.0514706	-4.28011	0.0753644	1	25.7016	1.32288
ENSG00000174669	SLC29A2	chr11:66129991-66139685	protein_coding	2720	67.1832	111.877	22.4889	0.201014	-2.31464	0.0757032	1	111.877	22.4889
ENSG00000092096	SLC22A17	chr14:23815514-23822121	protein_coding	4278	213.266	83.9081	342.625	4.08333	2.02975	0.0757277	1	83.9081	342.625
ENSG00000085999	RAD54L	chr1:46713359-46744145	protein_coding	3212	655.107	1041.67	268.544	0.257801	-1.95567	0.075797	1	1041.67	268.544
ENSG00000198756	GLT25D2	chr1:183898795-184006863	protein_coding	7339	95.436	34.7727	156.099	4.48913	2.16644	0.0759335	1	34.7727	156.099
ENSG00000138336	TET1	chr10:70320412-70454239	protein_coding	9375	182.368	71.0573	293.678	4.13298	2.04718	0.0759533	1	71.0573	293.678
ENSG00000165209	STRBP	chr9:125871778-126030855	protein_coding	8085	770.67	1223.85	317.49	0.259419	-1.94664	0.0762068	1	1223.85	317.49
ENSG00000147119	CHST7	chrX:46433218-46457843	protein_coding	2289	129.736	49.1354	210.337	4.28077	2.09787	0.076286	1	49.1354	210.337
ENSG00000207475	SNORA42	chr1:155889699-155889836	snoRNA	137	848.436	1346.31	350.562	0.260387	-1.94127	0.0765202	1	1346.31	350.562
ENSG00000238648	TRNAI6	chr6:27599187-27599311	miRNA	124	31.1821	54.4269	7.93725	0.145833	-2.77761	0.0766584	1	54.4269	7.93725
ENSG00000130812	ANGPTL6	chr19:10203012-10213425	protein_coding	1857	37.7964	65.0099	10.583	0.162791	-2.61891	0.0768074	1	65.0099	10.583
ENSG00000231579	RP11-278J6.1	chr5:142712169-142712804	pseudogene	635	57.2616	96.003	18.5203	0.192913	-2.37397	0.076837	1	96.003	18.5203
ENSG00000206622	SNORA69	chrX:118921315-118921447	snoRNA	132	9.07115	18.1423	0	0	#NAME?	0.0768813	1	18.1423	0
ENSG00000206927	Y_RNA	chr16:18491793-18491893	misc_RNA	100	9.07115	18.1423	0	0	#NAME?	0.0768813	1	18.1423	0
ENSG00000214652	RP11-3N2.13	chr7:63505820-63539697	processed_transcript	2452	9.07115	18.1423	0	0	#NAME?	0.0768813	1	18.1423	0
ENSG00000236417	CTSL1P1	chr10:89146441-89149960	pseudogene	1002	9.07115	18.1423	0	0	#NAME?	0.0768813	1	18.1423	0
ENSG00000250580	RP11-93K22.14	chr3:129918550-129918761	pseudogene	211	9.07115	18.1423	0	0	#NAME?	0.0768813	1	18.1423	0
ENSG00000158717	RNF166	chr16:88762902-88772829	protein_coding	2711	1087.59	452.801	1722.38	3.80384	1.92746	0.0772849	1	452.801	1722.38
ENSG00000141232	TOB1	chr17:48939583-48945339	protein_coding	2521	771.709	319.758	1223.66	3.82683	1.93615	0.0773486	1	319.758	1223.66
ENSG00000117114	LPHN2	chr1:81771844-82458107	protein_coding	7742	103.94	38.5524	169.328	4.39216	2.13493	0.0773647	1	38.5524	169.328
ENSG00000230099	TRBV5-4	chr7:142168379-142169045	TR_V_gene	544	17.1974	31.749	2.64575	0.0833333	-3.58496	0.0774397	1	31.749	2.64575
ENSG00000154240	CEP112	chr17:63631655-64188194	protein_coding	4006	94.7746	34.7727	154.776	4.45109	2.15416	0.0777111	1	34.7727	154.776
ENSG00000249609	RP11-635L1.3	chr4:169750069-169754088	processed_transcript	552	16.7249	3.02372	30.4261	10.0625	3.33092	0.0777505	1	3.02372	30.4261
ENSG00000140450	ARRDC4	chr15:98462783-98517068	protein_coding	4118	143.343	55.1828	231.503	4.19521	2.06874	0.0778425	1	55.1828	231.503
ENSG00000214031	RP11-169L17.3	chrX:40619356-40620523	pseudogene	1167	54.7104	18.1423	91.2784	5.03125	2.33092	0.0781549	1	18.1423	91.2784
ENSG00000107438	PDLIM1	chr10:96997328-97050781	protein_coding	2239	198.715	78.6166	318.813	4.05529	2.0198	0.0782151	1	78.6166	318.813
ENSG00000030419	IKZF2	chr2:213864428-214017151	protein_coding	12220	1497.4	628.177	2366.62	3.76745	1.91359	0.07842	1	628.177	2366.62
ENSG00000198879	SFMBT2	chr10:7200585-7453450	protein_coding	9956	760.559	1204.95	316.167	0.26239	-1.93021	0.0786671	1	1204.95	316.167
ENSG00000170454	KRT75	chr12:52817853-52828309	protein_coding	2324	47.2456	15.1186	79.3725	5.25	2.39232	0.078789	1	15.1186	79.3725
ENSG00000248527	RP5-857K21.10	chr1:569075-569756	pseudogene	681	2554.47	4032.12	1076.82	0.26706	-1.90476	0.0787928	1	4032.12	1076.82
ENSG00000123453	SARDH	chr9:136528681-136605077	protein_coding	5421	179.439	288.765	70.1124	0.242801	-2.04215	0.0788091	1	288.765	70.1124
ENSG00000184635	ZNF93	chr19:20011721-20046860	protein_coding	2824	179.439	288.765	70.1124	0.242801	-2.04215	0.0788091	1	288.765	70.1124
ENSG00000188536	HBA2	chr16:222845-223709	protein_coding	856	40.7257	69.5455	11.9059	0.171196	-2.54628	0.0788713	1	69.5455	11.9059
ENSG00000183473	SSTR3	chr22:37600277-37608362	protein_coding	4520	72.6637	120.193	25.1346	0.209119	-2.2576	0.0789086	1	120.193	25.1346
ENSG00000167383	ZNF229	chr19:44930425-44952665	protein_coding	4964	90.7115	33.2609	148.162	4.45455	2.15528	0.0789928	1	33.2609	148.162
ENSG00000139514	SLC7A1	chr13:30083546-30169721	protein_coding	7588	2105.73	3323.82	887.65	0.267057	-1.90478	0.0791243	1	3323.82	887.65
ENSG00000171033	PKIA	chr8:79428373-79517502	protein_coding	4216	912.501	381.744	1443.26	3.78069	1.91865	0.0791981	1	381.744	1443.26
ENSG00000221962	TMEM14E	chr3:152057483-152058779	protein_coding	1296	69.3565	114.901	23.8118	0.207237	-2.27065	0.079429	1	114.901	23.8118
ENSG00000224401	RPL7P57	chrX:47700361-47701101	pseudogene	740	30.8041	53.671	7.93725	0.147887	-2.75743	0.0794983	1	53.671	7.93725
ENSG00000130830	MPP1	chrX:154006958-154049282	protein_coding	5396	288.009	459.605	116.413	0.253289	-1.98114	0.0795837	1	459.605	116.413
ENSG00000179348	GATA2	chr3:128198269-128212028	protein_coding	4459	340.074	139.091	541.056	3.88995	1.95975	0.079656	1	139.091	541.056
ENSG00000011028	MRC2	chr17:60704761-60770956	protein_coding	6544	612.208	254.748	969.668	3.80638	1.92842	0.0796635	1	254.748	969.668
ENSG00000241756	AC012490.1	chr7:38570641-38570939	scRNA_pseudogene	298	61.5137	21.166	101.861	4.8125	2.26679	0.0802368	1	21.166	101.861
ENSG00000111536	IL26	chr12:68595130-68619601	protein_coding	1075	74.081	26.4575	121.705	4.6	2.20163	0.0804242	1	26.4575	121.705
ENSG00000198542	ITGBL1	chr13:102104965-102371145	protein_coding	4090	74.081	26.4575	121.705	4.6	2.20163	0.0804242	1	26.4575	121.705
ENSG00000146285	SCML4	chr6:108025307-108145521	protein_coding	7116	197.014	315.978	78.0497	0.24701	-2.01736	0.0804432	1	315.978	78.0497
ENSG00000221719	SNORA3	chr16:2846408-2846533	snoRNA	125	20.5046	37.0405	3.96863	0.107143	-3.22239	0.0806955	1	37.0405	3.96863
ENSG00000107623	GDF10	chr10:48425784-48439138	protein_coding	2650	52.3481	17.3864	87.3098	5.02174	2.32819	0.0807256	1	17.3864	87.3098
ENSG00000244040	CTD-2049J23.2	chr3:159631188-159943086	lincRNA	3689	52.3481	17.3864	87.3098	5.02174	2.32819	0.0807256	1	17.3864	87.3098
ENSG00000158639	PAGE5	chrX:55246787-55250541	protein_coding	743	14.3626	2.26779	26.4575	11.6667	3.54432	0.0808905	1	2.26779	26.4575
ENSG00000176749	CDK5R1	chr17:30813636-30818274	protein_coding	4325	137.579	222.243	52.915	0.238095	-2.07039	0.081061	1	222.243	52.915
ENSG00000102962	CCL22	chr16:57392683-57400102	protein_coding	2929	2495.51	3930.07	1060.95	0.269956	-1.88921	0.0811958	1	3930.07	1060.95
ENSG00000169989	TIGD4	chr4:153690505-153700916	protein_coding	2472	54.0489	18.1423	89.9555	4.95833	2.30986	0.0812724	1	18.1423	89.9555
ENSG00000183621	ZNF438	chr10:31133562-31320866	protein_coding	3836	171.596	68.0336	275.158	4.04444	2.01594	0.0813923	1	68.0336	275.158
ENSG00000169583	CLIC3	chr9:139889086-139891255	protein_coding	1351	22.4889	5.2915	39.6863	7.5	2.90689	0.0814363	1	5.2915	39.6863
ENSG00000233152	NCRNA00271	chr6:135956936-136011127	lincRNA	1320	22.4889	5.2915	39.6863	7.5	2.90689	0.0814363	1	5.2915	39.6863
ENSG00000075826	SEC31B	chr10:102246398-102289628	protein_coding	8360	910.327	384.012	1436.64	3.74114	1.90348	0.0814756	1	384.012	1436.64
ENSG00000214212	C19orf38	chr19:10959105-10980360	protein_coding	1089	28.2528	7.55929	48.9464	6.475	2.69488	0.0814776	1	7.55929	48.9464
ENSG00000225431	AP001626.1	chr21:44019389-44035168	lincRNA	1775	28.2528	7.55929	48.9464	6.475	2.69488	0.0814776	1	7.55929	48.9464
ENSG00000197321	SVIL	chr10:29746266-30025710	protein_coding	10342	289.048	460.361	117.736	0.255747	-1.96721	0.0815626	1	460.361	117.736
ENSG00000234883	MIR155HG	chr21:26934220-26947480	lincRNA	1600	1553.53	2446.94	660.115	0.269771	-1.89019	0.0820322	1	2446.94	660.115
ENSG00000211818	TRAV39	chr14:22771938-22772438	TR_V_gene	331	23.8118	42.332	5.2915	0.125	-3	0.0820756	1	42.332	5.2915
ENSG00000197584	KCNMB2	chr3:177990719-178562217	protein_coding	3585	70.0179	24.9457	115.09	4.61364	2.2059	0.0821838	1	24.9457	115.09
ENSG00000134545	KLRC1	chr12:10594862-10607284	protein_coding	2698	16.8194	30.9931	2.64575	0.0853659	-3.5502	0.082219	1	30.9931	2.64575
ENSG00000236086	HMGN2P28	chr6:2341683-2341950	pseudogene	267	16.8194	30.9931	2.64575	0.0853659	-3.5502	0.082219	1	30.9931	2.64575
ENSG00000214706	IFRD2	chr3:50325162-50330349	protein_coding	3712	803.175	1267.69	338.656	0.267144	-1.90431	0.0822905	1	1267.69	338.656
ENSG00000162174	ASRGL1	chr11:62104919-62160882	protein_coding	4584	93.5462	152.698	34.3948	0.225248	-2.15042	0.0822919	1	152.698	34.3948
ENSG00000229002	RP11-666A1.4	chr1:148542872-148545128	pseudogene	264	9.63809	0.755929	18.5203	24.5	4.61471	0.0823371	1	0.755929	18.5203
ENSG00000257924	RP11-493L12.5	chr12:47747536-47763718	lincRNA	540	9.63809	0.755929	18.5203	24.5	4.61471	0.0823371	1	0.755929	18.5203
ENSG00000059145	UNKL	chr16:1413205-1464700	protein_coding	8357	1207.79	513.276	1902.3	3.70619	1.88994	0.0825568	1	513.276	1902.3
ENSG00000131711	MAP1B	chr5:71403060-71505395	protein_coding	12628	174.336	69.5455	279.127	4.01359	2.00489	0.0826646	1	69.5455	279.127
ENSG00000162869	KLRAQ1	chr2:48667736-48742525	protein_coding	3990	1353.96	576.774	2131.15	3.69495	1.88556	0.0829033	1	576.774	2131.15
ENSG00000148700	ADD3	chr10:111756125-111895323	protein_coding	6865	5290.18	2270.05	8310.3	3.66084	1.87217	0.0829488	1	2270.05	8310.3
ENSG00000227637	RP11-242O24.5	chr1:29479000-29479503	processed_transcript	320	29.9537	8.31522	51.5922	6.20455	2.63333	0.0830408	1	8.31522	51.5922
ENSG00000187498	COL4A1	chr13:110801310-110959496	protein_coding	8049	91.0894	34.0168	148.162	4.35556	2.12286	0.083139	1	34.0168	148.162
ENSG00000158497	HMHB1	chr5:143191725-143200284	protein_coding	384	12.0004	1.51186	22.4889	14.875	3.89482	0.0831759	1	1.51186	22.4889
ENSG00000244558	RP11-445H22.4	chr20:43323532-43374662	processed_transcript	1226	12.0004	1.51186	22.4889	14.875	3.89482	0.0831759	1	1.51186	22.4889
ENSG00000064666	CNN2	chr19:1026297-1039060	protein_coding	2454	4680.62	2010.02	7351.22	3.6573	1.87078	0.0832579	1	2010.02	7351.22
ENSG00000232629	HLA-DQB2	chr6:32723874-32731311	protein_coding	2028	251.157	102.806	399.508	3.88603	1.9583	0.0834782	1	102.806	399.508
ENSG00000102221	PHF16	chrX:46771710-46920641	protein_coding	5134	130.209	210.148	50.2693	0.239209	-2.06366	0.0834835	1	210.148	50.2693
ENSG00000106819	ASPN	chr9:95218486-95244788	protein_coding	2487	39.9697	68.0336	11.9059	0.175	-2.51457	0.0835373	1	68.0336	11.9059
ENSG00000117519	CNN3	chr1:95362506-95392834	protein_coding	2829	61.9862	102.806	21.166	0.205882	-2.28011	0.0837601	1	102.806	21.166
ENSG00000175352	NRIP3	chr11:9002122-9025596	protein_coding	4123	97.8928	37.0405	158.745	4.28571	2.09954	0.0839311	1	37.0405	158.745
ENSG00000197635	DPP4	chr2:162848750-162931052	protein_coding	5009	540.867	854.2	227.535	0.266372	-1.90849	0.0840798	1	854.2	227.535
ENSG00000137942	FNBP1L	chr1:93913657-94020218	protein_coding	5547	136.067	219.219	52.915	0.241379	-2.05063	0.0841175	1	219.219	52.915
ENSG00000100644	HIF1A	chr14:62162230-62214976	protein_coding	5711	1790.42	2813.57	767.268	0.272703	-1.8746	0.0841235	1	2813.57	767.268
ENSG00000214097	C3orf43	chr3:196233747-196242237	protein_coding	1868	182.179	73.3251	291.033	3.96907	1.9888	0.0841665	1	73.3251	291.033
ENSG00000176049	JAKMIP2	chr5:146967989-147162338	protein_coding	6232	161.107	64.254	257.961	4.01471	2.00529	0.0841911	1	64.254	257.961
ENSG00000132326	PER2	chr2:239152678-239198743	protein_coding	6877	194.368	310.687	78.0497	0.251217	-1.993	0.0842201	1	310.687	78.0497
ENSG00000200242	RNY4P12	chr11:118865269-118865365	misc_RNA	96	36.6626	62.7421	10.583	0.168675	-2.56768	0.0842645	1	62.7421	10.583
ENSG00000125249	RAP2A	chr13:98086475-98120244	protein_coding	4432	1455.45	623.641	2287.25	3.66758	1.87483	0.0843823	1	623.641	2287.25
ENSG00000155629	PIK3AP1	chr10:98353068-98480271	protein_coding	5691	252.291	401.398	103.184	0.257062	-1.95981	0.0846153	1	401.398	103.184
ENSG00000125505	MBOAT7	chr19:54677106-54693733	protein_coding	5291	753.472	1186.81	320.136	0.269745	-1.89033	0.0847979	1	1186.81	320.136
ENSG00000235280	MCF2L-AS1	chr13:113621822-113623138	processed_transcript	687	8.69318	17.3864	0	0	#NAME?	0.0848455	1	17.3864	0
ENSG00000239517	CTD-2503O16.1	chr5:74227486-74227642	pseudogene	156	8.69318	17.3864	0	0	#NAME?	0.0848455	1	17.3864	0
ENSG00000239465	RP11-330L19.2	chr15:64923307-64924113	pseudogene	485	20.1266	36.2846	3.96863	0.109375	-3.19265	0.0849636	1	36.2846	3.96863
ENSG00000160606	TLCD1	chr17:27051365-27053950	protein_coding	1194	104.885	170.084	39.6863	0.233333	-2.09954	0.0851427	1	170.084	39.6863
ENSG00000196684	HSH2D	chr19:16244837-16269344	protein_coding	2883	675.8	288.009	1063.59	3.69291	1.88476	0.085755	1	288.009	1063.59
ENSG00000160271	RALGDS	chr9:135973106-136039301	protein_coding	8261	2185.86	944.155	3427.57	3.6303	1.86009	0.0858558	1	944.155	3427.57
ENSG00000222022	AC112721.1	chr2:238330062-238333919	protein_coding	588	23.4338	41.5761	5.2915	0.127273	-2.974	0.0858868	1	41.5761	5.2915
ENSG00000113448	PDE4D	chr5:58264864-59817947	protein_coding	15979	3746.29	1622.98	5869.6	3.61656	1.85462	0.086013	1	1622.98	5869.6
ENSG00000121210	KIAA0922	chr4:154387497-154557863	protein_coding	6393	1288.95	2023.62	554.285	0.273907	-1.86824	0.0860386	1	2023.62	554.285
ENSG00000124762	CDKN1A	chr6:36644304-36655116	protein_coding	2826	2206.65	953.982	3459.32	3.62619	1.85845	0.0861011	1	953.982	3459.32
ENSG00000015568	RGPD5	chr2:110550334-110615272	protein_coding	15430	2833.88	1226.87	4440.89	3.61969	1.85586	0.0861376	1	1226.87	4440.89
ENSG00000119888	EPCAM	chr2:47572296-47614740	protein_coding	2519	82.9632	30.9931	134.933	4.35366	2.12223	0.0865753	1	30.9931	134.933
ENSG00000182165	TP53TG1	chr7:86954540-86974831	lincRNA	855	192.762	78.6166	306.907	3.90385	1.9649	0.0866863	1	78.6166	306.907
ENSG00000007516	BAIAP3	chr16:1383645-1399440	protein_coding	4890	47.6235	15.8745	79.3725	5	2.32193	0.086709	1	15.8745	79.3725
ENSG00000246493	SNHG8	chr4:119199913-119200974	lincRNA	618	966.644	1517.91	415.383	0.273655	-1.86957	0.086901	1	1517.91	415.383
ENSG00000258906	CTD-2552B11.3	chr14:21652495-21653118	pseudogene	623	16.0635	3.02372	29.1033	9.625	3.26679	0.0870792	1	3.02372	29.1033
ENSG00000248641	HMGA1P2	chr4:73964538-73964862	pseudogene	324	85.7979	139.847	31.749	0.227027	-2.13906	0.0871647	1	139.847	31.749
ENSG00000110848	CD69	chr12:9905081-9913497	protein_coding	2832	4443.35	1933.67	6953.03	3.59578	1.8463	0.0871947	1	1933.67	6953.03
ENSG00000211668	IGLV2-11	chr22:23134979-23135496	IG_V_gene	400	12.7563	24.1897	1.32288	0.0546875	-4.19265	0.0872666	1	24.1897	1.32288
ENSG00000211852	TRAJ37	chr14:22972734-22972797	TR_J_gene	63	12.7563	24.1897	1.32288	0.0546875	-4.19265	0.0872666	1	24.1897	1.32288
ENSG00000233998	RP13-467E5.1	chr9:140535437-140535999	pseudogene	562	12.7563	24.1897	1.32288	0.0546875	-4.19265	0.0872666	1	24.1897	1.32288
ENSG00000168899	VAMP5	chr2:85811530-85820535	protein_coding	819	461.022	195.786	726.259	3.70946	1.89121	0.0872769	1	195.786	726.259
ENSG00000154146	NRGN	chr11:124609828-124617869	protein_coding	2002	48.7574	81.6403	15.8745	0.194444	-2.36257	0.0874761	1	81.6403	15.8745
ENSG00000006042	TMEM98	chr17:31254927-31268667	protein_coding	1939	27.5914	7.55929	47.6235	6.3	2.65535	0.0874893	1	7.55929	47.6235
ENSG00000129596	CDO1	chr5:115140429-115152651	protein_coding	2189	27.5914	7.55929	47.6235	6.3	2.65535	0.0874893	1	7.55929	47.6235
ENSG00000223534	HLA-DQB1-AS1	chr6:32627656-32628506	processed_transcript	552	51.0252	17.3864	84.664	4.86957	2.28379	0.0875803	1	17.3864	84.664
ENSG00000171793	CTPS	chr1:41445006-41478235	protein_coding	5749	1308.14	2050.08	566.191	0.27618	-1.85632	0.0879257	1	2050.08	566.191
ENSG00000171517	LPAR3	chr1:85277284-85358896	protein_coding	3543	73.7976	27.2134	120.382	4.42361	2.14522	0.0880511	1	27.2134	120.382
ENSG00000115825	PRKD3	chr2:37477644-37551951	protein_coding	10244	569.592	895.776	243.409	0.27173	-1.87975	0.0882472	1	895.776	243.409
ENSG00000200413	SNORD114-26	chr14:101453382-101453454	snoRNA	72	6.61438	0	13.2288	Inf	Inf	0.0882722	1	0	13.2288
ENSG00000207595	MIR181A2	chr9:127454720-127454830	miRNA	110	6.61438	0	13.2288	Inf	Inf	0.0882722	1	0	13.2288
ENSG00000222102	7SK	chr5:151083849-151084139	misc_RNA	290	6.61438	0	13.2288	Inf	Inf	0.0882722	1	0	13.2288
ENSG00000228192	RP11-342M1.3	chr1:43307568-43312058	processed_transcript	610	6.61438	0	13.2288	Inf	Inf	0.0882722	1	0	13.2288
ENSG00000238910	snoU13	chr22:32349390-32349493	snoRNA	103	6.61438	0	13.2288	Inf	Inf	0.0882722	1	0	13.2288
ENSG00000253698	RP11-1259L22.1	chr5:177777867-177779251	processed_transcript	666	6.61438	0	13.2288	Inf	Inf	0.0882722	1	0	13.2288
ENSG00000187688	TRPV2	chr17:16318887-16340317	protein_coding	3382	1529.43	664.462	2394.4	3.60353	1.84941	0.0883214	1	664.462	2394.4
ENSG00000248923	MTND5P11	chr5:134260337-134262149	pseudogene	1812	629.689	989.511	269.867	0.272727	-1.87447	0.0884089	1	989.511	269.867
ENSG00000251385	RP11-63H19.2	chr4:65473423-65474549	pseudogene	1126	39.2138	66.5217	11.9059	0.178977	-2.48215	0.0885295	1	66.5217	11.9059
ENSG00000183734	ASCL2	chr11:2289724-2292182	protein_coding	1852	29.2922	8.31522	50.2693	6.04545	2.59585	0.0888296	1	8.31522	50.2693
ENSG00000225180	AATK-AS1	chr17:79139306-79156964	processed_transcript	1577	21.8274	5.2915	38.3634	7.25	2.85798	0.0888462	1	5.2915	38.3634
ENSG00000198771	RCSD1	chr1:167599329-167675486	protein_coding	5718	4335.91	1897.38	6774.45	3.57042	1.83609	0.0888861	1	1897.38	6774.45
ENSG00000144161	ZC3H8	chr2:112973253-113012713	protein_coding	2448	236.417	374.941	97.8928	0.261089	-1.93739	0.0891071	1	374.941	97.8928
ENSG00000121361	KCNJ8	chr12:21917888-21928515	protein_coding	2484	26.363	46.1117	6.61438	0.143443	-2.80145	0.0895234	1	46.1117	6.61438
ENSG00000179934	CCR8	chr3:39371196-39375171	protein_coding	1487	135.689	54.4269	216.952	3.98611	1.99498	0.0896649	1	54.4269	216.952
ENSG00000099985	OSM	chr22:30658817-30662829	protein_coding	2114	2214.21	969.101	3459.32	3.56962	1.83577	0.08979	1	969.101	3459.32
ENSG00000196497	IPO4	chr14:24649424-24658124	protein_coding	3600	1023.53	1602.57	444.486	0.277358	-1.85018	0.0898369	1	1602.57	444.486
ENSG00000130066	SAT1	chrX:23801289-23804343	protein_coding	2498	1083.81	471.7	1695.93	3.59535	1.84613	0.0898832	1	471.7	1695.93
ENSG00000203508	CR786580.1	chr9:68408722-68414761	lincRNA	4225	68.0336	24.9457	111.122	4.45455	2.15528	0.0901981	1	24.9457	111.122
ENSG00000174498	IGDCC3	chr15:65619464-65670378	protein_coding	4479	45.2612	15.1186	75.4039	4.9875	2.31832	0.0902145	1	15.1186	75.4039
ENSG00000170345	FOS	chr14:75745476-75748933	protein_coding	3237	370.689	157.989	583.388	3.69258	1.88463	0.0902805	1	157.989	583.388
ENSG00000196586	MYO6	chr6:76458908-76629254	protein_coding	8785	226.495	94.4911	358.499	3.794	1.92372	0.0903115	1	94.4911	358.499
ENSG00000205783	AC091435.1	chr5:38819803-38821581	protein_coding	1646	161.202	65.7658	256.638	3.9023	1.96432	0.0903155	1	65.7658	256.638
ENSG00000205413	SAMD9	chr7:92728828-92747336	protein_coding	6852	3565.53	1567.04	5564.02	3.55065	1.82808	0.0904081	1	1567.04	5564.02
ENSG00000139182	CLSTN3	chr12:7282293-7311541	protein_coding	6865	1129.45	492.866	1766.04	3.58321	1.84125	0.0905481	1	492.866	1766.04
ENSG00000250924	AC007245.1	chr7:38381215-38418238	lincRNA	3478	282.623	119.437	445.809	3.73259	1.90018	0.0908754	1	119.437	445.809
ENSG00000177301	KCNA2	chr1:111136201-111174096	protein_coding	4013	76.5378	28.7253	124.35	4.32895	2.11402	0.0909072	1	28.7253	124.35
ENSG00000182557	SPNS3	chr17:4337218-4391498	protein_coding	1892	48.6629	16.6304	80.6954	4.85227	2.27866	0.0909527	1	16.6304	80.6954
ENSG00000164221	CCDC112	chr5:114602884-114632528	protein_coding	3289	128.224	51.4032	205.046	3.98897	1.99602	0.0909748	1	51.4032	205.046
ENSG00000243020	RP11-766N7.1	chr12:65261735-65262479	pseudogene	744	23.5283	6.04743	41.0091	6.78125	2.76155	0.0909904	1	6.04743	41.0091
ENSG00000154153	FAM134B	chr5:16473146-16617167	protein_coding	4568	273.741	432.391	115.09	0.266171	-1.90957	0.0912116	1	432.391	115.09
ENSG00000071205	ARHGAP10	chr4:148653213-148993931	protein_coding	10759	581.593	251.724	911.461	3.62087	1.85634	0.0912327	1	251.724	911.461
ENSG00000232810	TNF	chr6:31543343-31546113	protein_coding	1676	938.013	1467.26	408.769	0.278594	-1.84377	0.0912875	1	1467.26	408.769
ENSG00000200085	Y_RNA	chr1:248192421-248192523	misc_RNA	102	17.7643	3.77964	31.749	8.4	3.07039	0.0914807	1	3.77964	31.749
ENSG00000172673	THEMIS	chr6:128029216-128239776	protein_coding	4309	1525.46	669.753	2381.18	3.5553	1.82997	0.0915453	1	669.753	2381.18
ENSG00000254332	GS1-44D20.1	chr8:70041832-70042580	pseudogene	748	903.713	394.595	1412.83	3.58046	1.84014	0.0915817	1	394.595	1412.83
ENSG00000152229	PSTPIP2	chr18:43563501-43652238	protein_coding	4120	341.869	538.221	145.516	0.270365	-1.88702	0.0918995	1	538.221	145.516
ENSG00000224818	RP11-134G8.8	chr1:201433510-201434274	lincRNA	598	13.7012	2.26779	25.1346	11.0833	3.47032	0.0919417	1	2.26779	25.1346
ENSG00000242996	HCG17	chr6:30201815-30293911	lincRNA	759	13.7012	2.26779	25.1346	11.0833	3.47032	0.0919417	1	2.26779	25.1346
ENSG00000169255	B3GALNT1	chr3:160801670-160823172	protein_coding	4183	81.3569	132.288	30.4261	0.23	-2.12029	0.0920294	1	132.288	30.4261
ENSG00000202487	Y_RNA	chr10:128609375-128609472	misc_RNA	97	57.1671	20.4101	93.9242	4.60185	2.20221	0.0922128	1	20.4101	93.9242
ENSG00000174125	TLR1	chr4:38792297-38858438	protein_coding	4533	286.403	121.705	451.101	3.70652	1.89007	0.0923397	1	121.705	451.101
ENSG00000101204	CHRNA4	chr20:61974664-62009753	protein_coding	9487	124.161	49.8913	198.431	3.97727	1.99178	0.092498	1	49.8913	198.431
ENSG00000169413	RNASE6	chr14:21249209-21250626	protein_coding	1061	60.5688	21.9219	99.2157	4.52586	2.17819	0.0925578	1	21.9219	99.2157
ENSG00000256347	RP11-800A3.5	chr11:72959823-72960912	pseudogene	764	25.2291	6.80336	43.6549	6.41667	2.68182	0.0926778	1	6.80336	43.6549
ENSG00000216306	RP11-3K15.1	chr12:95227922-95228934	processed_transcript	1012	16.0635	29.4812	2.64575	0.0897436	-3.47805	0.0928323	1	29.4812	2.64575
ENSG00000236285	NPM1P8	chrX:32224018-32224855	pseudogene	837	290.182	457.337	123.027	0.269008	-1.89428	0.0928558	1	457.337	123.027
ENSG00000143184	XCL1	chr1:168545710-168551315	protein_coding	1367	63.0256	103.562	22.4889	0.217153	-2.20321	0.0928759	1	103.562	22.4889
ENSG00000075131	TIPIN	chr15:66628721-66649054	protein_coding	1566	495.322	776.339	214.306	0.276047	-1.85702	0.0931023	1	776.339	214.306
ENSG00000117475	BLZF1	chr1:169337207-169365778	protein_coding	3820	926.296	406.69	1445.9	3.5553	1.82997	0.0931903	1	406.69	1445.9
ENSG00000149218	ENDOD1	chr11:94822973-94865809	protein_coding	4687	590.192	923.745	256.638	0.277823	-1.84776	0.0932898	1	923.745	256.638
ENSG00000241163	RP11-398A8.3	chr3:72084669-72291716	lincRNA	4184	74.1755	27.9694	120.382	4.30405	2.1057	0.0934234	1	27.9694	120.382
ENSG00000136068	FLNB	chr3:57994126-58157982	protein_coding	13956	3713.22	1649.44	5777	3.50241	1.80835	0.0937142	1	1649.44	5777
ENSG00000129450	SIGLEC9	chr19:51628164-51639520	protein_coding	1991	8.31522	16.6304	0	0	#NAME?	0.093779	1	16.6304	0
ENSG00000211974	IGHV2-70	chr14:107178819-107179338	IG_V_gene	433	8.31522	16.6304	0	0	#NAME?	0.093779	1	16.6304	0
ENSG00000224466	RP4-651E10.3	chr1:87018307-87019025	pseudogene	718	8.31522	16.6304	0	0	#NAME?	0.093779	1	16.6304	0
ENSG00000232640	RP1-266L20.2	chr6:170125186-170125950	processed_transcript	403	8.31522	16.6304	0	0	#NAME?	0.093779	1	16.6304	0
ENSG00000238561	U6atac	chr14:84216727-84216845	snRNA	118	8.31522	16.6304	0	0	#NAME?	0.093779	1	16.6304	0
ENSG00000125827	TMX4	chr20:7957994-8000476	protein_coding	6579	1555.04	687.895	2422.19	3.52115	1.81605	0.0938618	1	687.895	2422.19
ENSG00000035664	DAPK2	chr15:64199234-64338521	protein_coding	2628	26.93	7.55929	46.3006	6.125	2.61471	0.0940175	1	7.55929	46.3006
ENSG00000223497	AC063979.1	chr5:72029659-72030036	pseudogene	377	26.93	7.55929	46.3006	6.125	2.61471	0.0940175	1	7.55929	46.3006
ENSG00000226808	RP11-168P8.2	chr10:44354858-44390881	lincRNA	1974	26.93	7.55929	46.3006	6.125	2.61471	0.0940175	1	7.55929	46.3006
ENSG00000224220	AC104699.1	chr2:25643985-25650512	processed_transcript	414	12.3783	23.4338	1.32288	0.0564516	-4.14684	0.0940189	1	23.4338	1.32288
ENSG00000244203	FOXP1-AS1	chr3:71338919-71355004	lincRNA	700	12.3783	23.4338	1.32288	0.0564516	-4.14684	0.0940189	1	23.4338	1.32288
ENSG00000258752	RP11-356K23.1	chr14:89816628-89831043	processed_transcript	907	12.3783	23.4338	1.32288	0.0564516	-4.14684	0.0940189	1	23.4338	1.32288
ENSG00000104936	DMPK	chr19:46272977-46285815	protein_coding	3597	183.029	76.3488	289.71	3.79455	1.92393	0.0940602	1	76.3488	289.71
ENSG00000172660	TAF15	chr17:34136487-34174237	protein_coding	2153	689.407	1077.2	301.616	0.28	-1.8365	0.0941682	1	1077.2	301.616
ENSG00000121807	CCR2	chr3:46395224-46402419	protein_coding	3733	303.128	130.02	476.235	3.66279	1.87294	0.094442	1	130.02	476.235
ENSG00000100979	PLTP	chr20:44527398-44540794	protein_coding	2402	44.5998	15.1186	74.081	4.9	2.29278	0.0944459	1	15.1186	74.081
ENSG00000128294	TPST2	chr22:26921457-26992681	protein_coding	3448	1035.62	457.337	1613.91	3.52893	1.81923	0.0945805	1	457.337	1613.91
ENSG00000163625	WDFY3	chr4:85590703-85887544	protein_coding	16915	236.795	100.539	373.051	3.71053	1.89162	0.0947927	1	100.539	373.051
ENSG00000105327	BBC3	chr19:47724078-47736023	protein_coding	2095	273.552	117.169	429.935	3.66935	1.87553	0.0953501	1	117.169	429.935
ENSG00000213024	NUP62	chr19:50410085-50432786	protein_coding	3813	721.912	1126.33	317.49	0.281879	-1.82685	0.0955542	1	1126.33	317.49
ENSG00000127318	IL22	chr12:68642021-68647387	protein_coding	1175	35.1507	59.7184	10.583	0.177215	-2.49643	0.0955621	1	59.7184	10.583
ENSG00000198947	DMD	chrX:31132807-33357558	protein_coding	17820	546.442	239.629	853.255	3.56073	1.83217	0.0957277	1	239.629	853.255
ENSG00000110665	C11orf21	chr11:2316874-2324279	protein_coding	4199	595.105	261.551	928.659	3.55058	1.82805	0.095854	1	261.551	928.659
ENSG00000198695	MT-ND6	chrM:14148-14673	protein_coding	525	1898.23	2951.15	845.318	0.286437	-1.80371	0.0958599	1	2951.15	845.318
ENSG00000177854	TMEM187	chrX:153237777-153248646	protein_coding	1924	102.428	40.8202	164.037	4.01852	2.00666	0.0960463	1	40.8202	164.037
ENSG00000175874	CREG2	chr2:101965208-102004057	protein_coding	3954	66.7107	24.9457	108.476	4.34848	2.12051	0.0960554	1	24.9457	108.476
ENSG00000100167	2014-09-03	chr22:42372275-42394225	protein_coding	5427	200.416	84.664	316.167	3.73438	1.90087	0.0960974	1	84.664	316.167
ENSG00000157483	MYO1E	chr15:59428566-59665071	protein_coding	4711	198.715	83.9081	313.522	3.73649	1.90168	0.0961199	1	83.9081	313.522
ENSG00000075618	FSCN1	chr7:5632438-5646286	protein_coding	3924	3890.96	1741.66	6040.25	3.4681	1.79415	0.0961389	1	1741.66	6040.25
ENSG00000105204	DYRK1B	chr19:40315992-40324841	protein_coding	2532	176.604	74.081	279.127	3.76786	1.91374	0.0964407	1	74.081	279.127
ENSG00000202297	Y_RNA	chr10:94094219-94094321	misc_RNA	102	11.3389	1.51186	21.166	14	3.80735	0.0964425	1	1.51186	21.166
ENSG00000239614	HMGN1P7	chr3:93707477-93707790	pseudogene	313	11.3389	1.51186	21.166	14	3.80735	0.0964425	1	1.51186	21.166
ENSG00000249881	CTB-57H20.1	chr5:142985192-143208337	processed_transcript	825	11.3389	1.51186	21.166	14	3.80735	0.0964425	1	1.51186	21.166
ENSG00000225630	MTND2P28	chr1:565019-566063	pseudogene	1044	2851.74	4428.23	1275.25	0.287982	-1.79595	0.0964587	1	4428.23	1275.25
ENSG00000102471	NDFIP2	chr13:80055286-80130210	protein_coding	4806	1935.46	3007.09	863.838	0.287267	-1.79953	0.0965562	1	3007.09	863.838
ENSG00000188130	MAPK12	chr22:50683878-50700254	protein_coding	9421	168.1	70.3014	265.898	3.78226	1.91925	0.0965803	1	70.3014	265.898
ENSG00000111537	IFNG	chr12:68548547-68553527	protein_coding	1218	219.03	345.46	92.6013	0.268053	-1.89941	0.0966124	1	345.46	92.6013
ENSG00000213988	ZNF90	chr19:20188802-20237885	protein_coding	5017	171.785	272.134	71.4353	0.2625	-1.92961	0.0967271	1	272.134	71.4353
ENSG00000148840	PPRC1	chr10:103892786-103910082	protein_coding	6053	789.946	1230.65	349.239	0.283784	-1.81714	0.0967357	1	1230.65	349.239
ENSG00000173894	CBX2	chr17:77751976-77761449	protein_coding	4996	147.69	61.2302	234.149	3.82407	1.93511	0.096959	1	61.2302	234.149
ENSG00000103257	SLC7A5	chr16:87863621-87903125	protein_coding	4575	3264.29	5065.48	1463.1	0.288837	-1.79167	0.0970266	1	5065.48	1463.1
ENSG00000222047	C10orf55	chr10:75669726-75682535	protein_coding	2514	33.7333	10.583	56.8837	5.375	2.42626	0.0972071	1	10.583	56.8837
ENSG00000175097	RAG2	chr11:36597123-36619829	protein_coding	3502	31.8435	54.4269	9.26013	0.170139	-2.55522	0.0973914	1	54.4269	9.26013
ENSG00000136404	TM6SF1	chr15:83776158-83806111	protein_coding	2087	118.775	48.3795	189.171	3.91016	1.96723	0.0976242	1	48.3795	189.171
ENSG00000135736	CCDC102A	chr16:57546089-57570511	protein_coding	2463	276.67	119.437	433.903	3.63291	1.86113	0.0976254	1	119.437	433.903
ENSG00000145041	VPRBP	chr3:51433297-51534010	protein_coding	6682	746.669	1162.62	330.719	0.28446	-1.8137	0.0976641	1	1162.62	330.719
ENSG00000248434	RP11-553P9.2	chr4:135988387-136018813	lincRNA	1121	15.4021	3.02372	27.7804	9.1875	3.19967	0.097698	1	3.02372	27.7804
ENSG00000171310	CHST11	chr12:104849072-105155792	protein_coding	6492	2721.16	1222.34	4219.97	3.45238	1.78759	0.0977438	1	1222.34	4219.97
ENSG00000179041	RRS1	chr8:67341262-67342966	protein_coding	1704	496.929	775.583	218.274	0.281433	-1.82914	0.0978728	1	775.583	218.274
ENSG00000115652	UXS1	chr2:106709758-106810795	protein_coding	7145	1577.72	706.794	2448.64	3.46444	1.79262	0.0979192	1	706.794	2448.64
ENSG00000164938	TP53INP1	chr8:95938199-95961639	protein_coding	5685	773.882	343.948	1203.82	3.5	1.80735	0.0979362	1	343.948	1203.82
ENSG00000086289	EPDR1	chr7:37723445-37991543	protein_coding	2864	100.066	40.0642	160.068	3.99528	1.9983	0.0981471	1	40.0642	160.068
ENSG00000067208	EVI5	chr1:92974252-93257961	protein_coding	8320	695.738	1083.25	308.23	0.284543	-1.81328	0.0981685	1	1083.25	308.23
ENSG00000099282	TSPAN15	chr10:71211228-71267425	protein_coding	2646	94.9636	37.7964	152.131	4.025	2.00899	0.0983013	1	37.7964	152.131
ENSG00000212174	Y_RNA	chr1:52331304-52331381	misc_RNA	77	8.97666	0.755929	17.1974	22.75	4.50779	0.0983075	1	0.755929	17.1974
ENSG00000224028	AC073928.2	chr2:140861151-140889349	lincRNA	444	8.97666	0.755929	17.1974	22.75	4.50779	0.0983075	1	0.755929	17.1974
ENSG00000232638	RP11-379F12.4	chr10:8093503-8095047	lincRNA	402	8.97666	0.755929	17.1974	22.75	4.50779	0.0983075	1	0.755929	17.1974
ENSG00000185669	SNAI3	chr16:88744089-88752882	protein_coding	1713	38.8358	12.8508	64.8209	5.04412	2.3346	0.0983287	1	12.8508	64.8209
ENSG00000155265	GOLGA7B	chr10:99609995-99627782	protein_coding	2894	148.729	61.9862	235.472	3.79878	1.92554	0.0983569	1	61.9862	235.472
ENSG00000249119	MTND6P4	chr5:134259812-134260334	pseudogene	522	370.216	579.042	161.391	0.278721	-1.84311	0.0983955	1	579.042	161.391
ENSG00000164099	PRSS12	chr4:119201192-119274158	protein_coding	5725	106.208	170.084	42.332	0.248889	-2.00643	0.0984958	1	170.084	42.332
ENSG00000238113	RP11-262H14.1	chr9:66457284-66470542	lincRNA	3181	40.5367	13.6067	67.4667	4.95833	2.30986	0.0985682	1	13.6067	67.4667
ENSG00000118985	ELL2	chr5:95220801-95297775	protein_coding	7246	2604.65	1173.2	4036.09	3.44024	1.78251	0.0987201	1	1173.2	4036.09
ENSG00000224041	IGKV3D-15	chr2:90153695-90154258	IG_V_gene	394	15.6855	28.7253	2.64575	0.0921053	-3.44057	0.0987238	1	28.7253	2.64575
ENSG00000232013	AC107021.1	chr3:145782357-145784156	protein_coding	1799	22.8669	6.04743	39.6863	6.5625	2.71425	0.0987958	1	6.04743	39.6863
ENSG00000221887	HMSD	chr18:61616534-61649008	protein_coding	1498	77.9552	30.2372	125.673	4.15625	2.05528	0.0988282	1	30.2372	125.673
ENSG00000198739	LRRTM3	chr10:68685763-68859588	protein_coding	4650	71.1518	27.2134	115.09	4.22917	2.08037	0.0990248	1	27.2134	115.09
ENSG00000229989	RP11-31E23.1	chr1:198776621-198906558	lincRNA	1698	69.451	26.4575	112.444	4.25	2.08746	0.0990698	1	26.4575	112.444
ENSG00000138772	ANXA3	chr4:79472672-79531597	protein_coding	5115	290.371	455.069	125.673	0.276163	-1.85641	0.0992503	1	455.069	125.673
ENSG00000210140	J01415.11	chrM:5760-5826	Mt_tRNA	66	649.532	1010.68	288.387	0.28534	-1.80924	0.0993391	1	1010.68	288.387
ENSG00000211804	TRDV1	chr14:22564308-22564896	TR_V_gene	365	18.9927	34.0168	3.96863	0.116667	-3.09954	0.0994151	1	34.0168	3.96863
ENSG00000234473	RP11-101E13.1	chr1:192962578-192963807	pseudogene	1229	18.9927	34.0168	3.96863	0.116667	-3.09954	0.0994151	1	34.0168	3.96863
ENSG00000113319	RASGRF2	chr5:80256490-80525975	protein_coding	10702	193.707	305.395	82.0183	0.268564	-1.89666	0.0995376	1	305.395	82.0183
ENSG00000124466	LYPD3	chr19:43964945-43969831	protein_coding	1712	37.702	63.498	11.9059	0.1875	-2.41504	0.0995979	1	63.498	11.9059
ENSG00000119979	FAM45A	chr10:120863597-120897496	protein_coding	6199	765.851	342.436	1189.27	3.47296	1.79616	0.0999806	1	342.436	1189.27
ENSG00000198189	HSD17B11	chr4:88257761-88312538	protein_coding	2435	664.084	296.324	1031.84	3.48214	1.79998	0.100098	1	296.324	1031.84
ENSG00000207782	MIR150	chr19:50004041-50004125	miRNA	84	139.563	58.2065	220.92	3.79545	1.92427	0.100167	1	58.2065	220.92
ENSG00000127561	SYNGR3	chr16:2039945-2044276	protein_coding	2051	171.218	72.5692	269.867	3.71875	1.89482	0.100255	1	72.5692	269.867
ENSG00000151376	ME3	chr11:86152149-86383678	protein_coding	4489	64.4429	105.074	23.8118	0.226619	-2.14166	0.100379	1	105.074	23.8118
ENSG00000207468	SNORA19	chr10:120819522-120819650	snoRNA	128	79.0891	127.752	30.4261	0.238166	-2.06996	0.100755	1	127.752	30.4261
ENSG00000233155	HMGA1P8	chr2:74645248-74645569	pseudogene	321	31.4655	53.671	9.26013	0.172535	-2.53504	0.100823	1	53.671	9.26013
ENSG00000249226	RP11-42L13.1	chr5:29001866-29003464	pseudogene	1027	26.2685	7.55929	44.9778	5.95	2.57289	0.101112	1	7.55929	44.9778
ENSG00000211720	TRBV11-1	chr7:142223819-142224284	TR_V_gene	364	12.0004	22.6779	1.32288	0.0583333	-4.09954	0.101377	1	22.6779	1.32288
ENSG00000235550	ANKRD26P2	chr13:39496863-39510336	pseudogene	1710	12.0004	22.6779	1.32288	0.0583333	-4.09954	0.101377	1	22.6779	1.32288
ENSG00000238122	RP11-483I13.2	chr1:108803817-108816311	lincRNA	2481	12.0004	22.6779	1.32288	0.0583333	-4.09954	0.101377	1	22.6779	1.32288
ENSG00000156162	DPY19L4	chr8:95731930-95806064	protein_coding	7136	192.573	303.128	82.0183	0.270574	-1.88591	0.101504	1	303.128	82.0183
ENSG00000171840	NINJ2	chr12:673461-772945	protein_coding	2048	112.35	46.1117	178.588	3.87295	1.95343	0.101569	1	46.1117	178.588
ENSG00000211802	TRAV22	chr14:22538819-22539471	TR_V_gene	464	34.3948	58.2065	10.583	0.181818	-2.45943	0.101868	1	58.2065	10.583
ENSG00000179583	CIITA	chr16:10971038-11023624	protein_coding	10239	1739.3	789.19	2689.41	3.40781	1.76884	0.101985	1	789.19	2689.41
ENSG00000257576	RP11-153M3.1	chr12:56904785-56906487	pseudogene	1702	803.836	1246.53	361.145	0.289721	-1.78726	0.102021	1	1246.53	361.145
ENSG00000146281	PM20D2	chr6:89855768-89875284	protein_coding	4708	464.518	722.668	206.369	0.285565	-1.80811	0.102249	1	722.668	206.369
ENSG00000080561	MID2	chrX:107068984-107170423	protein_coding	3097	66.9942	108.854	25.1346	0.230903	-2.11464	0.102286	1	108.854	25.1346
ENSG00000179859	AC025335.1	chr17:7816657-7819589	lincRNA	2831	66.9942	108.854	25.1346	0.230903	-2.11464	0.102286	1	108.854	25.1346
ENSG00000235071	RP11-759L5.2	chrX:16492464-16493463	pseudogene	999	66.9942	108.854	25.1346	0.230903	-2.11464	0.102286	1	108.854	25.1346
ENSG00000112182	BACH2	chr6:90636247-91006627	protein_coding	9788	1228.01	1900.41	555.608	0.292363	-1.77417	0.102509	1	1900.41	555.608
ENSG00000233892	PAIP1P1	chr6:30154574-30156391	pseudogene	1203	97.0424	39.3083	154.776	3.9375	1.97728	0.102606	1	39.3083	154.776
ENSG00000206754	SNORD101	chr6:133136445-133136518	snoRNA	73	128.13	203.345	52.915	0.260223	-1.94218	0.102621	1	203.345	52.915
ENSG00000167984	NLRC3	chr16:3589037-3627401	protein_coding	6806	2764.53	1260.13	4268.92	3.38767	1.76029	0.102689	1	1260.13	4268.92
ENSG00000252660	Y_RNA	chr12:63329480-63329582	misc_RNA	102	31.3711	9.82708	52.915	5.38462	2.42884	0.102839	1	9.82708	52.915
ENSG00000111252	SH2B3	chr12:111843751-111889427	protein_coding	5696	1044.22	1616.18	472.267	0.292212	-1.77491	0.103021	1	1616.18	472.267
ENSG00000198610	AKR1C4	chr10:5237425-5260912	protein_coding	1922	33.0719	10.583	55.5608	5.25	2.39232	0.103142	1	10.583	55.5608
ENSG00000250371	RP11-22A3.2	chr4:12860724-12866585	lincRNA	2694	34.7727	11.3389	58.2065	5.13333	2.3599	0.103356	1	11.3389	58.2065
ENSG00000159403	C1R	chr12:7187512-7245203	protein_coding	4696	50.0803	18.1423	82.0183	4.52083	2.17659	0.103362	1	18.1423	82.0183
ENSG00000053918	KCNQ1	chr11:2465913-2870221	protein_coding	3853	136.54	216.196	56.8837	0.263112	-1.92625	0.103366	1	216.196	56.8837
ENSG00000175730	BAK1P1	chr20:31276722-31278816	pseudogene	2094	519.229	232.826	805.631	3.46023	1.79087	0.103433	1	232.826	805.631
ENSG00000180182	MED14	chrX:40507557-40595110	protein_coding	9656	962.203	1489.18	435.226	0.292259	-1.77468	0.103433	1	1489.18	435.226
ENSG00000171729	TMEM51	chr1:15479027-15546974	protein_coding	2239	46.6786	16.6304	76.7268	4.61364	2.2059	0.103522	1	16.6304	76.7268
ENSG00000143515	ATP8B2	chr1:154298028-154323783	protein_coding	7572	3231.88	1477.84	4985.92	3.37379	1.75437	0.103578	1	1477.84	4985.92
ENSG00000081041	CXCL2	chr4:74962792-74965010	protein_coding	1459	44.9778	15.8745	74.081	4.66667	2.22239	0.103582	1	15.8745	74.081
ENSG00000100852	ARHGAP5	chr14:32545319-32628934	protein_coding	10887	1028.06	1590.47	465.652	0.292776	-1.77213	0.103609	1	1590.47	465.652
ENSG00000103044	HAS3	chr16:69140159-69152622	protein_coding	4645	83.4357	33.2609	133.61	4.01705	2.00613	0.103735	1	33.2609	133.61
ENSG00000211663	IGLV3-19	chr22:23063107-23063630	IG_V_gene	377	7.93725	15.8745	0	0	#NAME?	0.103817	1	15.8745	0
ENSG00000230769	RP3-408N23.4	chr22:41184780-41185271	pseudogene	491	7.93725	15.8745	0	0	#NAME?	0.103817	1	15.8745	0
ENSG00000235235	AC127391.1	chr2:92005796-92006650	pseudogene	393	7.93725	15.8745	0	0	#NAME?	0.103817	1	15.8745	0
ENSG00000237934	RP11-467D18.2	chr1:29550444-29551328	processed_transcript	573	7.93725	15.8745	0	0	#NAME?	0.103817	1	15.8745	0
ENSG00000242134	RPL5P13	chr4:143208072-143208778	pseudogene	706	7.93725	15.8745	0	0	#NAME?	0.103817	1	15.8745	0
ENSG00000253214	RP11-1149M10.2	chr8:82066513-82076834	lincRNA	1136	7.93725	15.8745	0	0	#NAME?	0.103817	1	15.8745	0
ENSG00000103876	FAH	chr15:80445121-80479288	protein_coding	5147	675.611	1046.96	304.261	0.290614	-1.78283	0.103905	1	1046.96	304.261
ENSG00000139278	GLIPR1	chr12:75874459-75897633	protein_coding	6273	967.684	439.195	1496.17	3.40663	1.76834	0.103959	1	439.195	1496.17
ENSG00000158715	SLC45A3	chr1:205626978-205649587	protein_coding	3702	51.9701	85.42	18.5203	0.216814	-2.20547	0.104073	1	85.42	18.5203
ENSG00000149527	PLCH2	chr1:2398897-2436969	protein_coding	10747	147.784	62.7421	232.826	3.71084	1.89175	0.104224	1	62.7421	232.826
ENSG00000162398	C1orf177	chr1:55271735-55307925	protein_coding	1777	18.8037	4.53557	33.0719	7.29167	2.86625	0.104253	1	4.53557	33.0719
ENSG00000258525	RP11-829H16.3	chr14:31345384-31359014	processed_transcript	2302	18.8037	4.53557	33.0719	7.29167	2.86625	0.104253	1	4.53557	33.0719
ENSG00000120129	DUSP1	chr5:172195092-172198198	protein_coding	2019	437.21	195.786	678.635	3.46622	1.79336	0.10443	1	195.786	678.635
ENSG00000107957	SH3PXD2A	chr10:105348284-105615301	protein_coding	12403	832.561	377.964	1287.16	3.4055	1.76787	0.104737	1	377.964	1287.16
ENSG00000172183	ISG20	chr15:89181973-89199714	protein_coding	2138	571.388	257.772	885.004	3.43328	1.77959	0.104799	1	257.772	885.004
ENSG00000065526	SPEN	chr1:16174358-16266955	protein_coding	13294	981.479	1517.15	445.809	0.293847	-1.76687	0.104811	1	1517.15	445.809
ENSG00000109471	IL2	chr4:123372624-123377880	protein_coding	1119	18.6148	33.2609	3.96863	0.119318	-3.06711	0.104846	1	33.2609	3.96863
ENSG00000224237	AC093555.1	chr3:27256306-27256509	pseudogene	203	18.6148	33.2609	3.96863	0.119318	-3.06711	0.104846	1	33.2609	3.96863
ENSG00000258667	RP11-618G20.2	chr14:62182275-62217815	lincRNA	533	18.6148	33.2609	3.96863	0.119318	-3.06711	0.104846	1	33.2609	3.96863
ENSG00000248233	AL513122.1	chr9:124053714-124057566	lincRNA	2094	15.3076	27.9694	2.64575	0.0945946	-3.4021	0.105048	1	27.9694	2.64575
ENSG00000253372	RP11-44N11.1	chr8:123819984-123828756	processed_transcript	1018	15.3076	27.9694	2.64575	0.0945946	-3.4021	0.105048	1	27.9694	2.64575
ENSG00000136717	BIN1	chr2:127805602-127864931	protein_coding	6929	1603.23	734.007	2472.45	3.36843	1.75208	0.105316	1	734.007	2472.45
ENSG00000243329	AC114498.7	chr1:564878-564950	Mt_tRNA_pseudogene	72	2945	1353.87	4536.14	3.3505	1.74438	0.105589	1	1353.87	4536.14
ENSG00000214222	TUBBP2	chr13:41958908-41959319	pseudogene	411	319.474	497.401	141.548	0.284574	-1.81312	0.105642	1	497.401	141.548
ENSG00000179115	FARSA	chr19:13033283-13044558	protein_coding	1853	1217.05	1878.48	555.608	0.295775	-1.75743	0.105701	1	1878.48	555.608
ENSG00000106701	FSD1L	chr9:108210076-108314714	protein_coding	9877	429.084	192.762	665.406	3.45196	1.78742	0.105702	1	192.762	665.406
ENSG00000172061	LRRC15	chr3:194075975-194090472	protein_coding	5940	64.7264	24.9457	104.507	4.18939	2.06674	0.105705	1	24.9457	104.507
ENSG00000212939	RP1-29C18.10	chr22:49942328-49950121	processed_transcript	3894	24.8512	43.0879	6.61438	0.153509	-2.70361	0.105713	1	43.0879	6.61438
ENSG00000226777	AB019441.33	chr14:106383837-106391825	protein_coding	3208	24.8512	43.0879	6.61438	0.153509	-2.70361	0.105713	1	43.0879	6.61438
ENSG00000206995	Y_RNA	chr15:52454947-52455049	misc_RNA	102	502.315	226.779	777.851	3.43	1.77821	0.106036	1	226.779	777.851
ENSG00000245372	AC078799.1	chr3:176908452-176912093	lincRNA	2170	63.309	102.806	23.8118	0.231618	-2.11018	0.106102	1	102.806	23.8118
ENSG00000237240	U47924.25	chr12:6953962-6960433	protein_coding	2754	115.279	182.935	47.6235	0.260331	-1.94158	0.106218	1	182.935	47.6235
ENSG00000180884	ZNF792	chr19:35447257-35454953	protein_coding	3888	493.811	222.999	764.622	3.42881	1.77771	0.106269	1	222.999	764.622
ENSG00000126016	AMOT	chrX:112017730-112084043	protein_coding	8502	120.571	50.6472	190.494	3.76119	1.91119	0.106511	1	50.6472	190.494
ENSG00000185432	METTL7A	chr12:51317254-51326300	protein_coding	4083	189.36	82.3963	296.324	3.59633	1.84653	0.106567	1	82.3963	296.324
ENSG00000259078	CTD-2509G16.6	chr14:65745984-65747884	pseudogene	1596	309.553	481.527	137.579	0.285714	-1.80735	0.107153	1	481.527	137.579
ENSG00000176055	MBLAC2	chr5:89754019-89770585	protein_coding	5676	27.7804	47.6235	7.93725	0.166667	-2.58496	0.107198	1	47.6235	7.93725
ENSG00000131171	SH3BGRL	chrX:80457441-80554046	protein_coding	2304	1718.6	791.458	2645.75	3.34288	1.74109	0.107234	1	791.458	2645.75
ENSG00000188242	CTD-2228K2.5	chr5:466238-473213	protein_coding	2835	149.296	235.094	63.498	0.270096	-1.88845	0.10734	1	235.094	63.498
ENSG00000164647	STEAP1	chr7:89783688-89794143	protein_coding	1625	22.2054	6.04743	38.3634	6.34375	2.66534	0.107376	1	6.04743	38.3634
ENSG00000188199	FAM22B	chr10:81462982-81474437	protein_coding	5078	74.27	29.4812	119.059	4.03846	2.01381	0.107552	1	29.4812	119.059
ENSG00000227895	RP1-272J12.1	chr22:35318598-35468882	processed_transcript	2168	49.4189	18.1423	80.6954	4.44792	2.15313	0.107694	1	18.1423	80.6954
ENSG00000196141	SPATS2L	chr2:201170603-201343253	protein_coding	6704	1175.75	540.489	1811.02	3.3507	1.74446	0.107715	1	540.489	1811.02
ENSG00000151651	ADAM8	chr10:135075906-135090407	lincRNA	4625	1709.82	788.434	2631.2	3.33725	1.73866	0.107715	1	788.434	2631.2
ENSG00000163046	ANKRD30BL	chr2:132905163-133015542	protein_coding	4947	6555.51	10075	3036	0.301339	-1.73054	0.107797	1	10075	3036
ENSG00000169429	IL8	chr4:74606222-74609433	protein_coding	2274	188.699	82.3963	295.001	3.58028	1.84007	0.107804	1	82.3963	295.001
ENSG00000215270	LA16c-60H5.7	chr22:16122719-16123768	pseudogene	1049	88.9161	142.115	35.7176	0.25133	-1.99235	0.107857	1	142.115	35.7176
ENSG00000163412	EIF4E3	chr3:71728439-71803924	protein_coding	6906	2203.72	1018.24	3389.21	3.32851	1.73488	0.107892	1	1018.24	3389.21
ENSG00000222489	SNORA79	chr14:20791337-20791485	snoRNA	148	823.585	377.209	1269.96	3.36673	1.75135	0.107914	1	377.209	1269.96
ENSG00000175426	PCSK1	chr5:95726118-95769847	protein_coding	5307	46.0172	16.6304	75.4039	4.53409	2.18081	0.108155	1	16.6304	75.4039
ENSG00000230851	AP006294.2	chr11:3612506-3612845	pseudogene	339	23.9063	6.80336	41.0091	6.02778	2.59163	0.108248	1	6.80336	41.0091
ENSG00000070731	ST6GALNAC2	chr17:74561460-74582145	protein_coding	2105	44.3163	15.8745	72.7582	4.58333	2.1964	0.108381	1	15.8745	72.7582
ENSG00000137185	ZNF193	chr6:28192663-28201260	protein_coding	3705	150.902	65.0099	236.795	3.64244	1.86491	0.108426	1	65.0099	236.795
ENSG00000143355	LHX9	chr1:197881617-197904608	protein_coding	8507	65.7658	25.7016	105.83	4.11765	2.04182	0.108881	1	25.7016	105.83
ENSG00000005381	MPO	chr17:56347216-56358296	protein_coding	3311	39.2138	13.6067	64.8209	4.76389	2.25214	0.109005	1	13.6067	64.8209
ENSG00000204947	ZNF425	chr7:148799875-148823438	protein_coding	3687	39.2138	13.6067	64.8209	4.76389	2.25214	0.109005	1	13.6067	64.8209
ENSG00000246790	RP11-730K11.1	chr11:121318039-121323722	lincRNA	2908	42.4265	70.3014	14.5516	0.206989	-2.27237	0.109129	1	70.3014	14.5516
ENSG00000133026	MYH10	chr17:8377522-8534079	protein_coding	8972	1147.97	529.906	1766.04	3.33274	1.73671	0.1093	1	529.906	1766.04
ENSG00000157077	ZFYVE9	chr1:52608045-52812358	protein_coding	5529	88.5382	141.359	35.7176	0.252674	-1.98465	0.10933	1	141.359	35.7176
ENSG00000200127	Y_RNA	chr17:41149932-41150024	misc_RNA	92	11.6224	21.9219	1.32288	0.0603448	-4.05063	0.109401	1	21.9219	1.32288
ENSG00000227948	AC003989.4	chr7:111051374-111051939	pseudogene	565	11.6224	21.9219	1.32288	0.0603448	-4.05063	0.109401	1	21.9219	1.32288
ENSG00000119943	PYROXD2	chr10:100143321-100174941	protein_coding	3867	80.4119	32.5049	128.319	3.94767	1.981	0.109445	1	32.5049	128.319
ENSG00000201772	SNORA5C	chr7:45144504-45144641	snoRNA	137	256.449	399.13	113.767	0.285038	-1.81077	0.109473	1	399.13	113.767
ENSG00000145850	TIMD4	chr5:156346292-156390266	protein_coding	1555	30.7096	9.82708	51.5922	5.25	2.39232	0.109495	1	9.82708	51.5922
ENSG00000163590	PPM1L	chr3:160473389-160796695	protein_coding	12447	358.027	161.769	554.285	3.4264	1.77669	0.109594	1	161.769	554.285
ENSG00000100600	LGMN	chr14:93170151-93215047	protein_coding	3912	128.413	202.589	54.2379	0.267724	-1.90118	0.109615	1	202.589	54.2379
ENSG00000117595	IRF6	chr1:209959035-209979465	protein_coding	4792	95.0581	39.3083	150.808	3.83654	1.93981	0.109666	1	39.3083	150.808
ENSG00000132640	BTBD3	chr20:11871370-11907257	protein_coding	6228	114.145	180.667	47.6235	0.263598	-1.92359	0.109672	1	180.667	47.6235
ENSG00000167914	GSDMA	chr17:38119225-38134019	protein_coding	2164	24.4732	42.332	6.61438	0.15625	-2.67807	0.110273	1	42.332	6.61438
ENSG00000065534	MYLK	chr3:123328895-123603178	protein_coding	22401	328.073	148.162	507.984	3.42857	1.77761	0.110461	1	148.162	507.984
ENSG00000072110	ACTN1	chr14:69340859-69446157	protein_coding	10626	2011.24	3087.21	935.273	0.302951	-1.72285	0.110947	1	3087.21	935.273
ENSG00000120659	TNFSF11	chr13:43136871-43182149	protein_coding	2733	53.7654	87.6878	19.8431	0.226293	-2.14374	0.111013	1	87.6878	19.8431
ENSG00000252522	Y_RNA	chr14:90052005-90052105	misc_RNA	100	53.8599	20.4101	87.3098	4.27778	2.09686	0.111125	1	20.4101	87.3098
ENSG00000167207	NOD2	chr16:50727513-50766987	protein_coding	6020	110.838	175.376	46.3006	0.264009	-1.92134	0.111133	1	175.376	46.3006
ENSG00000229676	ZNF492	chr19:22817125-22850472	protein_coding	4245	110.838	175.376	46.3006	0.264009	-1.92134	0.111133	1	175.376	46.3006
ENSG00000101493	ZNF516	chr18:74069643-74207146	protein_coding	8719	144.855	227.535	62.1752	0.273256	-1.87168	0.111212	1	227.535	62.1752
ENSG00000235101	RP11-404F10.1	chr1:160639937-160640769	pseudogene	832	125.39	53.671	197.108	3.67254	1.87678	0.111403	1	53.671	197.108
ENSG00000167767	KRT80	chr12:52562779-52585784	protein_coding	4350	52.1591	19.6542	84.664	4.30769	2.10692	0.111486	1	19.6542	84.664
ENSG00000177706	FAM20C	chr7:192968-300711	protein_coding	4629	52.1591	19.6542	84.664	4.30769	2.10692	0.111486	1	19.6542	84.664
ENSG00000224893	RP1-200K18.1	chr6:153115630-153153048	lincRNA	563	5.95294	0	11.9059	Inf	Inf	0.111677	1	0	11.9059
ENSG00000231645	AC025627.9	chr17:20415872-20420792	pseudogene	1212	5.95294	0	11.9059	Inf	Inf	0.111677	1	0	11.9059
ENSG00000252892	U6	chr2:65221879-65221994	snRNA	115	5.95294	0	11.9059	Inf	Inf	0.111677	1	0	11.9059
ENSG00000168961	LGALS9	chr17:25956823-25976586	protein_coding	5084	1159.12	538.977	1779.27	3.30119	1.72299	0.111958	1	538.977	1779.27
ENSG00000237510	AC008268.2	chr2:96455401-96465916	processed_transcript	3404	30.3316	51.4032	9.26013	0.180147	-2.47275	0.111989	1	51.4032	9.26013
ENSG00000232526	AC025750.6	chr2:42690278-42691137	pseudogene	859	10.6775	1.51186	19.8431	13.125	3.71425	0.11214	1	1.51186	19.8431
ENSG00000248590	AC108215.1	chr4:57459169-57461847	pseudogene	2678	33.2609	55.9387	10.583	0.189189	-2.4021	0.112256	1	55.9387	10.583
ENSG00000121594	CD80	chr3:119243139-119278449	protein_coding	3201	426.249	195.03	657.469	3.37112	1.75323	0.112266	1	195.03	657.469
ENSG00000198868	CTB-36O1.4	chr5:134263719-134264016	pseudogene	297	209.203	325.805	92.6013	0.284223	-1.81491	0.112581	1	325.805	92.6013
ENSG00000198727	MT-CYB	chrM:14746-15887	protein_coding	1141	15712.1	24043.8	7380.32	0.306953	-1.70391	0.112703	1	24043.8	7380.32
ENSG00000141582	CBX4	chr17:77806954-77813228	protein_coding	2880	538.032	247.945	828.12	3.33994	1.73982	0.112853	1	247.945	828.12
ENSG00000149573	MPZL2	chr11:118124117-118135251	protein_coding	4753	115.941	182.935	48.9464	0.267562	-1.90205	0.112929	1	182.935	48.9464
ENSG00000239128	snoU13	chr3:47292012-47292116	snoRNA	104	356.42	162.525	550.316	3.38605	1.7596	0.112934	1	162.525	550.316
ENSG00000143512	HHIPL2	chr1:222695601-222721445	protein_coding	3287	16.4415	3.77964	29.1033	7.7	2.94486	0.112972	1	3.77964	29.1033
ENSG00000185736	ADARB2	chr10:1228072-1779670	protein_coding	5698	113.011	178.399	47.6235	0.266949	-1.90536	0.113261	1	178.399	47.6235
ENSG00000186591	UBE2H	chr7:129470571-129592789	protein_coding	6392	1339.51	625.909	2053.1	3.28019	1.71378	0.113296	1	625.909	2053.1
ENSG00000228956	AC144521.1	chr3:18486515-18568819	lincRNA	1658	101.672	161.013	42.332	0.262911	-1.92735	0.113389	1	161.013	42.332
ENSG00000181467	RAP2B	chr3:152880028-152886265	protein_coding	6237	1840.78	862.515	2819.05	3.2684	1.70859	0.113463	1	862.515	2819.05
ENSG00000147257	GPC3	chrX:132669772-133119922	protein_coding	2711	21.166	37.0405	5.2915	0.142857	-2.80735	0.113546	1	37.0405	5.2915
ENSG00000211727	TRBV7-6	chr7:142139277-142139815	TR_V_gene	392	21.166	37.0405	5.2915	0.142857	-2.80735	0.113546	1	37.0405	5.2915
ENSG00000175048	ZDHHC14	chr6:157802164-158099178	protein_coding	11121	288.292	130.776	445.809	3.40896	1.76933	0.113776	1	130.776	445.809
ENSG00000197971	MBP	chr18:74690782-74845639	protein_coding	13491	3415.19	1606.35	5224.04	3.25212	1.70138	0.113833	1	1606.35	5224.04
ENSG00000171951	SCG2	chr2:224461657-224467221	protein_coding	2719	41.9541	15.1186	68.7895	4.55	2.18587	0.113858	1	15.1186	68.7895
ENSG00000100336	APOL4	chr22:36585171-36600886	protein_coding	4375	97.1369	40.8202	153.454	3.75926	1.91045	0.114004	1	40.8202	153.454
ENSG00000234444	ZNF736	chr7:63767836-63810017	protein_coding	3825	180.289	281.206	79.3725	0.282258	-1.82491	0.114052	1	281.206	79.3725
ENSG00000102967	DHODH	chr16:72042642-72058954	protein_coding	2065	188.699	294.056	83.3412	0.283419	-1.81899	0.114092	1	294.056	83.3412
ENSG00000197043	ANXA6	chr5:150480272-150537443	protein_coding	5427	12128.3	5723.14	18533.5	3.23834	1.69526	0.114159	1	5723.14	18533.5
ENSG00000199266	SNORA60	chr20:37078012-37078146	snoRNA	134	272.796	422.564	123.027	0.291145	-1.78019	0.114281	1	422.564	123.027
ENSG00000135914	HTR2B	chr2:231972943-231989832	protein_coding	2246	106.68	45.3557	168.005	3.70417	1.88915	0.114421	1	45.3557	168.005
ENSG00000182472	CAPN12	chr19:39220831-39235114	protein_coding	3129	38.5524	13.6067	63.498	4.66667	2.22239	0.114701	1	13.6067	63.498
ENSG00000169499	PLEKHA2	chr8:38758752-38831428	protein_coding	6327	3375.22	1591.23	5159.22	3.24228	1.69701	0.114736	1	1591.23	5159.22
ENSG00000157368	IL34	chr16:70613797-70694585	protein_coding	1779	18.1423	4.53557	31.749	7	2.80735	0.114943	1	4.53557	31.749
ENSG00000226695	ANKRD20A10P	chr13:25324794-25326309	pseudogene	1515	18.1423	4.53557	31.749	7	2.80735	0.114943	1	4.53557	31.749
ENSG00000204789	ZNF204P	chr6:27325603-27339304	pseudogene	4007	41.6706	68.7895	14.5516	0.211538	-2.24101	0.115097	1	68.7895	14.5516
ENSG00000224992	RP11-295G24.5	chr9:135644839-135645599	processed_transcript	531	7.55929	15.1186	0	0	#NAME?	0.115115	1	15.1186	0
ENSG00000234181	RP11-182N22.8	chr9:35096374-35098138	processed_transcript	425	7.55929	15.1186	0	0	#NAME?	0.115115	1	15.1186	0
ENSG00000235843	RP13-16H11.5	chr10:27006563-27007707	processed_transcript	485	7.55929	15.1186	0	0	#NAME?	0.115115	1	15.1186	0
ENSG00000068024	HDAC4	chr2:239969863-240323348	protein_coding	13765	949.825	444.486	1455.16	3.27381	1.71097	0.115183	1	444.486	1455.16
ENSG00000185905	C16orf54	chr16:29753783-29757327	protein_coding	2585	852.026	398.375	1305.68	3.27751	1.7126	0.115373	1	398.375	1305.68
ENSG00000226917	RP11-328M4.3	chr6:41470181-41487590	lincRNA	999	35.1507	12.0949	58.2065	4.8125	2.26679	0.115537	1	12.0949	58.2065
ENSG00000072786	STK10	chr5:171469076-171615390	protein_coding	9083	3559.57	1683.45	5435.7	3.2289	1.69104	0.115891	1	1683.45	5435.7
ENSG00000144649	FAM198A	chr3:43020758-43101703	protein_coding	4411	33.4499	11.3389	55.5608	4.9	2.29278	0.115937	1	11.3389	55.5608
ENSG00000231341	VDAC1P6	chrY:5075255-5076110	pseudogene	855	254.843	394.595	115.09	0.291667	-1.77761	0.115957	1	394.595	115.09
ENSG00000176887	SOX11	chr2:5832798-5841516	protein_coding	8718	241.992	109.61	374.374	3.41552	1.7721	0.115959	1	109.61	374.374
ENSG00000063180	CA11	chr19:49141271-49149451	protein_coding	1653	32.8829	55.1828	10.583	0.191781	-2.38247	0.115989	1	55.1828	10.583
ENSG00000117533	VAMP4	chr1:171669299-171711387	protein_coding	5159	780.497	365.114	1195.88	3.27536	1.71165	0.116029	1	365.114	1195.88
ENSG00000089177	KIF16B	chr20:16252748-16554078	protein_coding	6278	142.965	223.755	62.1752	0.277872	-1.84751	0.116071	1	223.755	62.1752
ENSG00000172965	AC068491.1	chr2:111965352-112252677	processed_transcript	4281	710.29	331.853	1088.73	3.28075	1.71403	0.116093	1	331.853	1088.73
ENSG00000180539	C9orf139	chr9:139921915-139931234	protein_coding	3815	31.749	10.583	52.915	5	2.32193	0.116314	1	10.583	52.915
ENSG00000235641	C9orf73	chr9:93922050-93927858	lincRNA	2745	62.7421	24.9457	100.539	4.0303	2.01089	0.116517	1	24.9457	100.539
ENSG00000174231	PRPF8	chr17:1553922-1588154	protein_coding	7294	11123.1	16970.6	5275.63	0.310869	-1.68562	0.116612	1	16970.6	5275.63
ENSG00000183199	AC093768.1	chr4:88812994-88815167	pseudogene	2173	5397.24	8237.36	2557.12	0.310429	-1.68766	0.11665	1	8237.36	2557.12
ENSG00000002079	MYH16	chr7:98836416-98908753	processed_transcript	6387	73.9865	30.2372	117.736	3.89375	1.96116	0.116666	1	30.2372	117.736
ENSG00000034063	UHRF1	chr19:4909509-4962162	protein_coding	4404	1680.52	2568.65	792.403	0.30849	-1.6967	0.116751	1	2568.65	792.403
ENSG00000163563	MNDA	chr1:158801106-158819296	protein_coding	2059	17.8588	31.749	3.96863	0.125	-3	0.116762	1	31.749	3.96863
ENSG00000166770	AC004696.1	chr19:56989551-57006801	protein_coding	660	17.8588	31.749	3.96863	0.125	-3	0.116762	1	31.749	3.96863
ENSG00000171453	POLR1C	chr6:43477439-43497323	protein_coding	2867	477.086	733.251	220.92	0.301289	-1.73078	0.11689	1	733.251	220.92
ENSG00000229336	AP000568.2	chr21:21112022-21112464	pseudogene	442	28.3473	9.07115	47.6235	5.25	2.39232	0.116937	1	9.07115	47.6235
ENSG00000151715	TMEM45B	chr11:129685713-129729898	protein_coding	3027	47.1511	77.1048	17.1974	0.223039	-2.16463	0.117031	1	77.1048	17.1974
ENSG00000241388	HNF1A-AS1	chr12:121406415-121418768	processed_transcript	3644	83.5301	34.7727	132.288	3.80435	1.92765	0.117061	1	34.7727	132.288
ENSG00000155530	LRGUK	chr7:133812051-133949343	protein_coding	3249	23.2448	6.80336	39.6863	5.83333	2.54432	0.117142	1	6.80336	39.6863
ENSG00000207174	SNORD116-15	chr15:25326433-25326525	snoRNA	92	156.477	244.165	68.7895	0.281734	-1.8276	0.117232	1	244.165	68.7895
ENSG00000166532	RIMKLB	chr12:8834195-8935691	protein_coding	8551	125.768	197.297	54.2379	0.274904	-1.863	0.11726	1	197.297	54.2379
ENSG00000226942	IL9RP3	chr16:79335-88321	pseudogene	1674	132.949	58.2065	207.691	3.56818	1.83519	0.117354	1	58.2065	207.691
ENSG00000147443	DOK2	chr8:21766383-21771371	protein_coding	2261	1138.15	536.71	1739.58	3.2412	1.69653	0.117378	1	536.71	1739.58
ENSG00000164398	ACSL6	chr5:131142682-131347936	protein_coding	14273	423.698	196.542	650.855	3.31154	1.7275	0.117436	1	196.542	650.855
ENSG00000170873	MTSS1	chr8:125563030-125740730	protein_coding	7787	429.84	199.565	660.115	3.30777	1.72586	0.117625	1	199.565	660.115
ENSG00000227145	AC053545.3	chr4:123540137-123610311	processed_transcript	3748	55.5608	89.9555	21.166	0.235294	-2.08746	0.117755	1	89.9555	21.166
ENSG00000184792	OSBP2	chr22:31089768-31303811	protein_coding	6820	205.896	92.9793	318.813	3.42886	1.77773	0.117817	1	92.9793	318.813
ENSG00000198211	TUBB3	chr16:89987799-90005169	protein_coding	2442	8.31522	0.755929	15.8745	21	4.39232	0.117851	1	0.755929	15.8745
ENSG00000227069	CNN2P2	chr9:42491161-42492070	pseudogene	909	8.31522	0.755929	15.8745	21	4.39232	0.117851	1	0.755929	15.8745
ENSG00000227927	NCRNA00227	chr20:14535029-14609554	processed_transcript	665	8.31522	0.755929	15.8745	21	4.39232	0.117851	1	0.755929	15.8745
ENSG00000234425	RP11-528G1.2	chr1:160506862-160541248	processed_transcript	635	8.31522	0.755929	15.8745	21	4.39232	0.117851	1	0.755929	15.8745
ENSG00000258744	RP11-80A15.1	chr14:24970799-24977894	protein_coding	698	8.31522	0.755929	15.8745	21	4.39232	0.117851	1	0.755929	15.8745
ENSG00000135318	NT5E	chr6:86159301-86205500	protein_coding	4524	68.884	27.9694	109.799	3.92568	1.97294	0.11814	1	27.9694	109.799
ENSG00000254907	RP11-484D2.2	chr11:43350297-43380846	processed_transcript	787	11.2444	21.166	1.32288	0.0625	-4	0.11816	1	21.166	1.32288
ENSG00000127481	UBR4	chr1:19400999-19536770	protein_coding	24696	4102.99	6256.07	1949.92	0.311684	-1.68184	0.11816	1	6256.07	1949.92
ENSG00000161267	BDH1	chr3:197236653-197300194	protein_coding	9112	727.771	1114.24	341.302	0.306309	-1.70694	0.11837	1	1114.24	341.302
ENSG00000177606	JUN	chr1:59246464-59249785	protein_coding	3321	1095.62	517.811	1673.44	3.23175	1.69232	0.118398	1	517.811	1673.44
ENSG00000065328	MCM10	chr10:13203553-13253104	protein_coding	5455	1456.96	2224.7	689.218	0.309803	-1.69058	0.118476	1	2224.7	689.218
ENSG00000109062	SLC9A3R1	chr17:72744762-72765498	protein_coding	2023	3320.98	1580.65	5061.32	3.20206	1.679	0.118479	1	1580.65	5061.32
ENSG00000105246	EBI3	chr19:4229539-4237515	protein_coding	1128	651.8	306.151	997.448	3.25802	1.704	0.118691	1	306.151	997.448
ENSG00000205336	GPR56	chr16:57662418-57698944	protein_coding	4594	189.549	85.42	293.678	3.43805	1.78159	0.118764	1	85.42	293.678
ENSG00000102984	ZNF821	chr16:71893588-71918050	protein_coding	2187	143.532	63.498	223.566	3.52083	1.81592	0.11886	1	63.498	223.566
ENSG00000205089	CCNI2	chr5:132083136-132089856	protein_coding	2923	91.7509	145.138	38.3634	0.264323	-1.91963	0.119121	1	145.138	38.3634
ENSG00000159958	TNFRSF13C	chr22:42321044-42322822	protein_coding	926	14.5516	26.4575	2.64575	0.1	-3.32193	0.119138	1	26.4575	2.64575
ENSG00000247377	AC006213.1	chr19:44395956-44405957	lincRNA	2192	14.5516	26.4575	2.64575	0.1	-3.32193	0.119138	1	26.4575	2.64575
ENSG00000183250	C21orf67	chr21:46352728-46359828	protein_coding	2656	141.831	62.7421	220.92	3.52108	1.81602	0.119171	1	62.7421	220.92
ENSG00000074935	TUBE1	chr6:112391860-112408716	protein_coding	2521	288.765	445.242	132.288	0.297114	-1.75091	0.119177	1	445.242	132.288
ENSG00000173706	HEG1	chr3:124684553-124774802	protein_coding	9925	673.249	1030.33	316.167	0.30686	-1.70435	0.119445	1	1030.33	316.167
ENSG00000106484	MEST	chr7:130126045-130146133	protein_coding	4590	66.5217	106.586	26.4575	0.248227	-2.01027	0.119513	1	106.586	26.4575
ENSG00000116833	NR5A2	chr1:199996729-200146552	protein_coding	7795	84.5696	35.5287	133.61	3.76064	1.91098	0.119541	1	35.5287	133.61
ENSG00000216819	RP1-40E16.8	chr6:3177277-3179998	pseudogene	871	12.3783	2.26779	22.4889	9.91667	3.30986	0.119555	1	2.26779	22.4889
ENSG00000224080	AC126118.1	chr3:37185002-37185449	pseudogene	447	12.3783	2.26779	22.4889	9.91667	3.30986	0.119555	1	2.26779	22.4889
ENSG00000163162	RNF149	chr2:101887680-101925163	protein_coding	4836	2033.26	968.345	3098.17	3.19945	1.67783	0.119571	1	968.345	3098.17
ENSG00000105976	MET	chr7:116312247-116438440	protein_coding	7417	146.272	65.0099	227.535	3.5	1.80735	0.120001	1	65.0099	227.535
ENSG00000249193	HSPD1P5	chr4:145766776-145768496	pseudogene	1720	252.197	389.303	115.09	0.295631	-1.75813	0.120032	1	389.303	115.09
ENSG00000167716	WDR81	chr17:1619816-1641893	protein_coding	7913	1092.7	518.567	1666.82	3.21429	1.6845	0.120041	1	518.567	1666.82
ENSG00000112079	STK38	chr6:36461668-36515247	protein_coding	3576	2117.55	1009.92	3225.17	3.19349	1.67513	0.120052	1	1009.92	3225.17
ENSG00000187667	AC138649.1	chr15:23187730-23208417	lincRNA	4393	55.1828	89.1996	21.166	0.237288	-2.07529	0.120216	1	89.1996	21.166
ENSG00000224635	RP4-564F22.5	chr20:37034657-37045444	lincRNA	2004	29.5757	49.8913	9.26013	0.185606	-2.42968	0.12023	1	49.8913	9.26013
ENSG00000198900	TOP1	chr20:39657457-39753127	protein_coding	3738	1116.51	1703.86	529.15	0.310559	-1.68706	0.120237	1	1703.86	529.15
ENSG00000180385	AC034193.5	chr3:10028576-10048674	processed_transcript	3714	127.563	199.565	55.5608	0.278409	-1.84472	0.120241	1	199.565	55.5608
ENSG00000166105	GLB1L3	chr11:134144138-134189458	protein_coding	8945	297.647	137.579	457.715	3.32692	1.73419	0.120315	1	137.579	457.715
ENSG00000156463	SH3RF2	chr5:145316141-145461354	protein_coding	7232	100.255	43.0879	157.422	3.65351	1.86928	0.120354	1	43.0879	157.422
ENSG00000233478	RP1-187B23.1	chr1:25971034-25985602	processed_transcript	2224	26.6465	45.3557	7.93725	0.175	-2.51457	0.120364	1	45.3557	7.93725
ENSG00000103995	CEP152	chr15:49030135-49103270	protein_coding	5585	285.08	439.195	130.965	0.298193	-1.74568	0.120449	1	439.195	130.965
ENSG00000252577	SCARNA20	chr17:58308876-58309007	snoRNA	131	135.028	59.7184	210.337	3.52215	1.81646	0.120491	1	59.7184	210.337
ENSG00000221953	C1orf229	chr1:247273461-247275719	protein_coding	2258	119.153	186.714	51.5922	0.276316	-1.85561	0.12054	1	186.714	51.5922
ENSG00000011304	PTBP1	chr19:797391-812327	protein_coding	3281	5040.25	7668.9	2411.6	0.314465	-1.66903	0.120672	1	7668.9	2411.6
ENSG00000156076	WIF1	chr12:65444405-65515346	protein_coding	2422	37.8909	13.6067	62.1752	4.56944	2.19202	0.120746	1	13.6067	62.1752
ENSG00000213402	PTPRCAP	chr11:67202980-67205538	protein_coding	1292	4183.88	2004.72	6363.03	3.17402	1.66631	0.120882	1	2004.72	6363.03
ENSG00000256663	RP11-424C20.2	chr12:20704523-20705946	pseudogene	1423	381.177	585.089	177.265	0.302972	-1.72275	0.121032	1	585.089	177.265
ENSG00000122691	TWIST1	chr7:19060613-19157295	protein_coding	2033	60.3798	24.1897	96.5699	3.99219	1.99718	0.121036	1	24.1897	96.5699
ENSG00000207001	SNORD116-2	chr15:25299356-25299451	snoRNA	95	240.48	371.161	109.799	0.295825	-1.75718	0.121114	1	371.161	109.799
ENSG00000177374	HIC1	chr17:1958392-1962980	protein_coding	3193	540.867	827.742	253.992	0.306849	-1.7044	0.12118	1	827.742	253.992
ENSG00000238505	SNORD11B	chr2:203156057-203156141	snoRNA	84	303.694	467.164	140.225	0.300162	-1.73619	0.121397	1	467.164	140.225
ENSG00000101384	JAG1	chr20:10618331-10654608	protein_coding	6488	104.696	45.3557	164.037	3.61667	1.85466	0.121505	1	45.3557	164.037
ENSG00000074416	MGLL	chr3:127407908-127558019	protein_coding	10066	414.627	194.274	634.98	3.26848	1.70862	0.12153	1	194.274	634.98
ENSG00000169629	RGPD8	chr2:113127668-113192065	protein_coding	6886	892.752	1362.18	423.32	0.310766	-1.6861	0.121535	1	1362.18	423.32
ENSG00000213047	DENND1B	chr1:197473877-197744826	protein_coding	13220	1911.18	914.674	2907.68	3.17893	1.66854	0.121679	1	914.674	2907.68
ENSG00000164045	CDC25A	chr3:48198635-48229892	protein_coding	4117	723.518	1104.41	342.625	0.310233	-1.68858	0.122282	1	1104.41	342.625
ENSG00000140263	SORD	chr15:45315304-45367043	protein_coding	2566	920.343	438.439	1402.25	3.19828	1.67729	0.122321	1	438.439	1402.25
ENSG00000196917	HCAR1	chr12:123104823-123215390	protein_coding	4878	132.288	206.369	58.2065	0.282051	-1.82597	0.122654	1	206.369	58.2065
ENSG00000110841	PPFIBP1	chr12:27676363-27848497	protein_coding	10366	407.068	623.641	190.494	0.305455	-1.71097	0.122704	1	623.641	190.494
ENSG00000255121	RP11-110I1.12	chr11:118866904-118868714	protein_coding	1359	54.8048	88.4437	21.166	0.239316	-2.06301	0.122738	1	88.4437	21.166
ENSG00000257108	NHLRC4	chr16:616995-619495	protein_coding	2105	32.7884	11.3389	54.2379	4.78333	2.25802	0.122886	1	11.3389	54.2379
ENSG00000241175	AC009753.1	chr15:50536885-50537128	scRNA_pseudogene	243	361.145	169.328	552.962	3.26562	1.70736	0.123336	1	169.328	552.962
ENSG00000128311	TST	chr22:37406899-37415681	protein_coding	1915	192.006	87.6878	296.324	3.37931	1.75673	0.123461	1	87.6878	296.324
ENSG00000129282	MRM1	chr17:34958000-34965397	protein_coding	1847	195.124	301.616	88.6327	0.29386	-1.7668	0.123589	1	301.616	88.6327
ENSG00000198028	ZNF560	chr19:9577030-9609279	protein_coding	2802	31.0876	10.583	51.5922	4.875	2.2854	0.123622	1	10.583	51.5922
ENSG00000202382	Y_RNA	chr2:85594707-85594809	misc_RNA	102	31.0876	10.583	51.5922	4.875	2.2854	0.123622	1	10.583	51.5922
ENSG00000179428	AC073072.5	chr7:22765013-22767239	processed_transcript	1364	14.0792	3.02372	25.1346	8.3125	3.05528	0.123631	1	3.02372	25.1346
ENSG00000205181	RP5-1022P6.6	chr20:5480968-5485259	lincRNA	1985	14.0792	3.02372	25.1346	8.3125	3.05528	0.123631	1	3.02372	25.1346
ENSG00000211870	TRAJ19	chr14:22994232-22994292	TR_J_gene	60	14.0792	3.02372	25.1346	8.3125	3.05528	0.123631	1	3.02372	25.1346
ENSG00000183087	GAS6	chr13:114523523-114567046	protein_coding	4181	43.4659	71.0573	15.8745	0.223404	-2.16227	0.123757	1	71.0573	15.8745
ENSG00000161513	FDXR	chr17:72858619-72869156	protein_coding	2687	399.697	188.226	611.169	3.24699	1.6991	0.123915	1	188.226	611.169
ENSG00000116455	WDR77	chr1:111982511-111991998	protein_coding	2805	690.541	1053.01	328.073	0.311558	-1.68243	0.123924	1	1053.01	328.073
ENSG00000153064	BANK1	chr4:102332442-102995969	protein_coding	6144	71.2463	113.389	29.1033	0.256667	-1.96203	0.124107	1	113.389	29.1033
ENSG00000100242	SUN2	chr22:39130729-39190148	protein_coding	6490	5517.71	2666.92	8368.51	3.1379	1.6498	0.12418	1	2666.92	8368.51
ENSG00000185033	SEMA4B	chr15:90728151-90772892	protein_coding	3947	336.955	157.989	515.922	3.26555	1.70733	0.124201	1	157.989	515.922
ENSG00000150681	RGS18	chr1:192127586-192154945	protein_coding	2806	29.3867	9.82708	48.9464	4.98077	2.31637	0.124355	1	9.82708	48.9464
ENSG00000234415	RPL5P7	chr2:174736380-174737193	pseudogene	813	29.3867	9.82708	48.9464	4.98077	2.31637	0.124355	1	9.82708	48.9464
ENSG00000179409	GEMIN4	chr17:647660-655501	protein_coding	3741	1034.3	1573.84	494.755	0.314361	-1.6695	0.124364	1	1573.84	494.755
ENSG00000185261	KIAA0825	chr5:93488670-93954309	protein_coding	10819	171.218	77.8607	264.575	3.39806	1.76471	0.12445	1	77.8607	264.575
ENSG00000186187	ZNRF1	chr16:75033249-75144611	protein_coding	4170	406.879	192.006	621.752	3.23819	1.69519	0.124551	1	192.006	621.752
ENSG00000173157	ADAMTS20	chr12:43747668-43945724	protein_coding	7227	51.8756	20.4101	83.3412	4.08333	2.02975	0.124653	1	20.4101	83.3412
ENSG00000253291	TRBV7-7	chr7:142119819-142120321	TR_V_gene	347	20.4101	35.5287	5.2915	0.148936	-2.74723	0.124952	1	35.5287	5.2915
ENSG00000184886	PIGW	chr17:34890846-34895150	protein_coding	2290	301.049	461.873	140.225	0.303601	-1.71975	0.124965	1	461.873	140.225
ENSG00000148843	PDCD11	chr10:105156404-105206049	protein_coding	7385	1715.2	2604.93	825.474	0.316889	-1.65795	0.124993	1	2604.93	825.474
ENSG00000138764	CCNG2	chr4:78078303-78354542	protein_coding	7471	610.507	291.033	929.982	3.19545	1.67602	0.125039	1	291.033	929.982
ENSG00000219867	RP11-40G16.1	chr6:92525560-92526146	pseudogene	586	27.6859	9.07115	46.3006	5.10417	2.35168	0.125073	1	9.07115	46.3006
ENSG00000173546	CSPG4	chr15:75966662-76005189	protein_coding	8290	59.7184	24.1897	95.247	3.9375	1.97728	0.125205	1	24.1897	95.247
ENSG00000164136	IL15	chr4:142557751-142655140	protein_coding	7860	225.456	104.318	346.593	3.32246	1.73225	0.12526	1	104.318	346.593
ENSG00000135763	URB2	chr1:229761980-229795946	protein_coding	6001	1012.66	1539.83	485.495	0.315292	-1.66524	0.1254	1	1539.83	485.495
ENSG00000070669	ASNS	chr7:97481429-97501854	protein_coding	4455	417.934	638.76	197.108	0.30858	-1.69628	0.125525	1	638.76	197.108
ENSG00000135454	B4GALNT1	chr12:58017192-58027138	protein_coding	8003	98.9322	43.0879	154.776	3.59211	1.84483	0.125538	1	43.0879	154.776
ENSG00000116962	NID1	chr1:236139129-236228462	protein_coding	5864	83.2467	35.5287	130.965	3.68617	1.88212	0.125621	1	35.5287	130.965
ENSG00000251323	RP11-452H21.4	chr11:78135027-78140882	lincRNA	1642	83.2467	35.5287	130.965	3.68617	1.88212	0.125621	1	35.5287	130.965
ENSG00000108932	SLC16A6	chr17:66263166-66287405	protein_coding	3828	208.069	96.003	320.136	3.33465	1.73753	0.125726	1	96.003	320.136
ENSG00000130711	PRDM12	chr9:133539980-133558368	protein_coding	2476	25.9851	8.31522	43.6549	5.25	2.39232	0.125755	1	8.31522	43.6549
ENSG00000253250	RP11-122A3.2	chr8:91968166-91997485	processed_transcript	3592	25.9851	8.31522	43.6549	5.25	2.39232	0.125755	1	8.31522	43.6549
ENSG00000142227	EMP3	chr19:48828628-48833810	protein_coding	829	2108.66	1021.26	3196.07	3.12953	1.64595	0.126355	1	1021.26	3196.07
ENSG00000068366	ACSL4	chrX:108872578-108976632	protein_coding	6181	5108	2482.47	7733.53	3.11526	1.63935	0.126541	1	2482.47	7733.53
ENSG00000101557	USP14	chr18:158482-213739	protein_coding	4156	1009.64	1533.78	485.495	0.316535	-1.65956	0.126666	1	1533.78	485.495
ENSG00000215311	NPM1P12	chr7:149031114-149031948	pseudogene	834	169.139	261.551	76.7268	0.293353	-1.76929	0.126671	1	261.551	76.7268
ENSG00000223620	RP11-662G20.1	chr4:127484663-127485931	pseudogene	1102	17.4809	4.53557	30.4261	6.70833	2.74595	0.126892	1	4.53557	30.4261
ENSG00000238274	RP1-67M12.1	chr6:22056774-22111157	lincRNA	327	17.4809	4.53557	30.4261	6.70833	2.74595	0.126892	1	4.53557	30.4261
ENSG00000112053	SLC26A8	chr6:35911290-35992645	protein_coding	6036	64.1595	26.4575	101.861	3.85	1.94486	0.126992	1	26.4575	101.861
ENSG00000165568	AKR1E2	chr10:4828819-4890254	protein_coding	2418	84.3806	133.043	35.7176	0.268466	-1.89719	0.127221	1	133.043	35.7176
ENSG00000183474	GTF2H2C	chr5:68856034-68890550	protein_coding	6998	209.676	322.782	96.5699	0.29918	-1.74091	0.127306	1	322.782	96.5699
ENSG00000178035	IMPDH2	chr3:49061671-49066841	protein_coding	2804	4026.93	6097.32	1956.53	0.320884	-1.63988	0.127336	1	6097.32	1956.53
ENSG00000136286	MYO1G	chr7:45002260-45018697	protein_coding	8653	9496.92	4630.06	14363.8	3.10229	1.63333	0.127462	1	4630.06	14363.8
ENSG00000155130	MARCKS	chr6:114178540-114184648	protein_coding	4273	1037.04	501.181	1572.9	3.13839	1.65002	0.127683	1	501.181	1572.9
ENSG00000148411	NACC2	chr9:138898382-138987131	protein_coding	7212	513.748	245.677	781.82	3.18231	1.67007	0.127698	1	245.677	781.82
ENSG00000211644	IGLV1-51	chr22:22676827-22677336	IG_V_gene	400	10.8665	20.4101	1.32288	0.0648148	-3.94753	0.127728	1	20.4101	1.32288
ENSG00000023445	BIRC3	chr11:102188214-102210134	protein_coding	7484	15892.4	7757.34	24027.4	3.09737	1.63105	0.127777	1	7757.34	24027.4
ENSG00000112799	LY86	chr6:6588340-6655216	protein_coding	1228	7.18132	14.3626	0	0	#NAME?	0.127853	1	14.3626	0
ENSG00000163982	OTOP1	chr4:4190529-4228616	protein_coding	1864	7.18132	14.3626	0	0	#NAME?	0.127853	1	14.3626	0
ENSG00000219041	AC018696.2	chr2:91678895-91679734	pseudogene	401	7.18132	14.3626	0	0	#NAME?	0.127853	1	14.3626	0
ENSG00000229151	RP11-348F1.3	chrX:51099795-51139314	processed_transcript	451	7.18132	14.3626	0	0	#NAME?	0.127853	1	14.3626	0
ENSG00000229769	TRBV10-2	chr7:142206510-142207011	TR_V_gene	395	7.18132	14.3626	0	0	#NAME?	0.127853	1	14.3626	0
ENSG00000240571	RP11-775D22.3	chr7:129813557-129845201	processed_transcript	575	7.18132	14.3626	0	0	#NAME?	0.127853	1	14.3626	0
ENSG00000254856	RP11-715N9.2	chr11:68256076-68256308	pseudogene	232	7.18132	14.3626	0	0	#NAME?	0.127853	1	14.3626	0
ENSG00000151612	ZNF827	chr4:146678778-146859787	protein_coding	8473	271.756	416.517	126.996	0.3049	-1.71359	0.127976	1	416.517	126.996
ENSG00000102781	KATNAL1	chr13:30776766-30881621	protein_coding	8105	561.183	269.111	853.255	3.17065	1.66478	0.128121	1	269.111	853.255
ENSG00000146005	PSD2	chr5:139175405-139224051	protein_coding	4513	45.0723	17.3864	72.7582	4.18478	2.06515	0.128253	1	17.3864	72.7582
ENSG00000090097	PCBP4	chr3:51991469-52008032	protein_coding	3738	279.41	131.532	427.289	3.24856	1.6998	0.128444	1	131.532	427.289
ENSG00000160255	ITGB2	chr21:46305867-46351904	protein_coding	6797	5313.8	2595.1	8032.5	3.09525	1.63006	0.128576	1	2595.1	8032.5
ENSG00000196544	C17orf59	chr17:8091651-8093564	protein_coding	1913	271.567	127.752	415.383	3.25148	1.7011	0.128615	1	127.752	415.383
ENSG00000049759	NEDD4L	chr18:55711618-56068772	protein_coding	9628	251.441	117.925	384.957	3.26442	1.70683	0.128661	1	117.925	384.957
ENSG00000167930	ITFG3	chr16:284544-319942	protein_coding	5157	362.657	172.352	552.962	3.20833	1.68182	0.128733	1	172.352	552.962
ENSG00000242669	AC092470.1	chr12:14278813-14279026	scRNA_pseudogene	213	82.5852	35.5287	129.642	3.64894	1.86748	0.128798	1	35.5287	129.642
ENSG00000135678	CPM	chr12:69235976-69365350	protein_coding	7535	269.867	126.996	412.737	3.25	1.70044	0.128856	1	126.996	412.737
ENSG00000201784	SNORD14A	chr11:17096200-17096291	snoRNA	91	630.823	303.883	957.762	3.15174	1.65615	0.129135	1	303.883	957.762
ENSG00000206560	ANKRD28	chr3:15708742-15901278	protein_coding	11276	2167.44	1056.79	3278.09	3.10193	1.63317	0.129137	1	1056.79	3278.09
ENSG00000221930	FAM45B	chrX:129629132-129630206	pseudogene	1074	365.397	173.864	556.931	3.20326	1.67954	0.129138	1	173.864	556.931
ENSG00000240806	AC026191.1	chr3:9416006-9416135	scRNA_pseudogene	129	266.465	125.484	407.446	3.24699	1.6991	0.129349	1	125.484	407.446
ENSG00000110077	MS4A6A	chr11:59939080-59952139	protein_coding	6197	59.0569	24.1897	93.9242	3.88281	1.9571	0.129543	1	24.1897	93.9242
ENSG00000206897	SNORA9	chr12:124101254-124101387	snoRNA	133	51.2142	20.4101	82.0183	4.01852	2.00666	0.129583	1	20.4101	82.0183
ENSG00000106665	CLIP2	chr7:73703802-73820273	protein_coding	7359	206.085	96.003	316.167	3.29331	1.71954	0.129703	1	96.003	316.167
ENSG00000145014	TMEM44	chr3:194308401-194354418	protein_coding	4561	159.69	73.3251	246.055	3.35567	1.7466	0.129932	1	73.3251	246.055
ENSG00000240122	FABP5P11	chr22:17075978-17076375	pseudogene	397	81.0734	127.752	34.3948	0.269231	-1.89308	0.130016	1	127.752	34.3948
ENSG00000178750	STX19	chr3:93733212-93747454	protein_coding	1158	17.1029	30.2372	3.96863	0.13125	-2.92961	0.130253	1	30.2372	3.96863
ENSG00000112981	NME5	chr5:137450865-137475132	protein_coding	2387	248.701	380.988	116.413	0.305556	-1.71049	0.130267	1	380.988	116.413
ENSG00000037897	METTL1	chr12:58162253-58166576	protein_coding	2621	243.22	372.673	113.767	0.305274	-1.71182	0.130411	1	372.673	113.767
ENSG00000171860	C3AR1	chr12:8210897-8219067	protein_coding	2145	57.3561	23.4338	91.2784	3.89516	1.96168	0.130479	1	23.4338	91.2784
ENSG00000180999	C1orf105	chr1:172389827-172437971	protein_coding	1725	10.0161	1.51186	18.5203	12.25	3.61471	0.130763	1	1.51186	18.5203
ENSG00000226861	RP5-1119O21.2	chr10:8340859-8343630	lincRNA	901	10.0161	1.51186	18.5203	12.25	3.61471	0.130763	1	1.51186	18.5203
ENSG00000235968	AC079112.1	chr2:68250825-68251898	pseudogene	939	10.0161	1.51186	18.5203	12.25	3.61471	0.130763	1	1.51186	18.5203
ENSG00000205683	DPF3	chr14:73075741-73360809	protein_coding	10489	123.878	55.9387	191.817	3.42905	1.77781	0.130894	1	55.9387	191.817
ENSG00000196507	TCEAL3	chrX:102862378-102884618	protein_coding	2305	22.9613	39.3083	6.61438	0.168269	-2.57116	0.130927	1	39.3083	6.61438
ENSG00000135439	AGAP2	chr12:58118980-58135940	protein_coding	5291	1096.66	534.442	1658.89	3.10396	1.63411	0.130994	1	534.442	1658.89
ENSG00000232823	RP11-179H18.7	chr10:121442485-121443335	pseudogene	524	63.498	26.4575	100.539	3.8	1.926	0.131098	1	26.4575	100.539
ENSG00000141391	SLMO1	chr18:12407894-12432234	protein_coding	1718	20.0321	34.7727	5.2915	0.152174	-2.71621	0.131144	1	34.7727	5.2915
ENSG00000245685	AF146191.4	chr4:190701489-190861426	lincRNA	2304	20.0321	34.7727	5.2915	0.152174	-2.71621	0.131144	1	34.7727	5.2915
ENSG00000248473	CTC-338M12.2	chr5:180618045-180618852	lincRNA	411	20.0321	34.7727	5.2915	0.152174	-2.71621	0.131144	1	34.7727	5.2915
ENSG00000200291	Y_RNA	chrX:117048206-117048308	misc_RNA	102	334.404	159.501	509.307	3.19313	1.67497	0.131259	1	159.501	509.307
ENSG00000110492	MDK	chr11:46402305-46405375	protein_coding	2170	47.8125	18.8982	76.7268	4.06	2.02148	0.131675	1	18.8982	76.7268
ENSG00000005379	BZRAP1	chr17:56378597-56406152	protein_coding	7688	300.293	142.871	457.715	3.2037	1.67974	0.13171	1	142.871	457.715
ENSG00000103426	CORO7	chr16:4404542-4466639	protein_coding	3752	2011.24	986.487	3036	3.07759	1.6218	0.131872	1	986.487	3036
ENSG00000253051	SNORA31	chr13:45910448-45910582	snoRNA	134	1705.85	836.057	2575.64	3.0807	1.62326	0.131953	1	836.057	2575.64
ENSG00000108219	TSPAN14	chr10:82213921-82282387	protein_coding	7391	2766.42	1359.16	4173.67	3.07077	1.6186	0.131972	1	1359.16	4173.67
ENSG00000243156	MICAL3	chr22:18317093-18507325	protein_coding	11213	56.2222	89.9555	22.4889	0.25	-2	0.132	1	89.9555	22.4889
ENSG00000205873	AC130352.1	chr8:12294625-12424423	protein_coding	2501	50.7417	81.6403	19.8431	0.243056	-2.04064	0.132106	1	81.6403	19.8431
ENSG00000212769	HMGN2P8	chr10:85841184-85842572	pseudogene	1089	50.7417	81.6403	19.8431	0.243056	-2.04064	0.132106	1	81.6403	19.8431
ENSG00000099995	SF3A1	chr22:30727978-30752936	protein_coding	6327	1034.39	1564.77	504.016	0.322101	-1.63441	0.132213	1	1564.77	504.016
ENSG00000225138	CTD-2228K2.7	chr5:478237-480999	processed_transcript	2762	88.7272	139.091	38.3634	0.275815	-1.85823	0.132331	1	139.091	38.3634
ENSG00000189350	FAM179A	chr2:29179476-29275096	protein_coding	10673	192.478	89.9555	295.001	3.27941	1.71344	0.132475	1	89.9555	295.001
ENSG00000202137	Y_RNA	chr2:202673403-202673505	misc_RNA	102	28.7253	9.82708	47.6235	4.84615	2.27684	0.132646	1	9.82708	47.6235
ENSG00000256061	DYX1C1	chr15:55647437-55800432	protein_coding	9583	650.099	315.978	984.219	3.11483	1.63915	0.132721	1	315.978	984.219
ENSG00000168488	ATXN2L	chr16:28834319-28848558	protein_coding	4461	1059.53	1601.81	517.244	0.322912	-1.63079	0.132929	1	1601.81	517.244
ENSG00000110090	CPT1A	chr11:68522087-68609399	protein_coding	6075	1388.26	681.092	2095.44	3.07658	1.62133	0.133014	1	681.092	2095.44
ENSG00000099810	MTAP	chr9:21802634-22032985	protein_coding	6918	796.655	1205.71	387.603	0.321473	-1.63723	0.133027	1	1205.71	387.603
ENSG00000167992	VWCE	chr11:61025761-61062896	protein_coding	4869	135.5	61.9862	209.014	3.37195	1.75358	0.133106	1	61.9862	209.014
ENSG00000102595	UGGT2	chr13:96453833-96705736	protein_coding	8443	110.933	49.8913	171.974	3.44697	1.78533	0.133153	1	49.8913	171.974
ENSG00000167083	GNGT2	chr17:47280152-47287936	protein_coding	1689	120.854	187.47	54.2379	0.289315	-1.78929	0.13321	1	187.47	54.2379
ENSG00000110723	EXPH5	chr11:108376157-108464465	protein_coding	10843	158.462	244.165	72.7582	0.297988	-1.74668	0.133239	1	244.165	72.7582
ENSG00000188215	DCUN1D3	chr16:20869395-20911706	protein_coding	3013	375.413	180.667	570.159	3.15586	1.65803	0.133564	1	180.667	570.159
ENSG00000123191	ATP7B	chr13:52506808-52585630	protein_coding	6833	139.941	64.254	215.629	3.35588	1.74669	0.133591	1	64.254	215.629
ENSG00000204930	C9orf128	chr9:35816387-35828744	protein_coding	3941	78.5221	34.0168	123.027	3.61667	1.85466	0.1337	1	34.0168	123.027
ENSG00000185187	SIGIRR	chr11:405715-417455	protein_coding	3496	444.014	214.684	673.344	3.13644	1.64913	0.133711	1	214.684	673.344
ENSG00000188211	RP1-239B22.1	chr11:17373272-17398888	protein_coding	6438	80.3175	126.24	34.3948	0.272455	-1.87591	0.133841	1	126.24	34.3948
ENSG00000213959	RP5-1100H13.3	chr20:37243555-37244119	pseudogene	564	28.4418	47.6235	9.26013	0.194444	-2.36257	0.133942	1	47.6235	9.26013
ENSG00000200314	Y_RNA	chr6:106902702-106902804	misc_RNA	102	144.382	66.5217	222.243	3.34091	1.74024	0.134047	1	66.5217	222.243
ENSG00000113532	ST8SIA4	chr5:100145356-100238970	protein_coding	5076	2167.53	1068.88	3266.18	3.05569	1.6115	0.13407	1	1068.88	3266.18
ENSG00000184220	C3orf26	chr3:99536677-99897447	protein_coding	4081	428.234	650.099	206.369	0.317442	-1.65544	0.13428	1	650.099	206.369
ENSG00000188921	PTPLAD2	chr9:20995305-21031635	protein_coding	5662	885.665	433.903	1337.43	3.08232	1.62402	0.134291	1	433.903	1337.43
ENSG00000166405	RIC3	chr11:8127596-8190602	protein_coding	7700	120.476	186.714	54.2379	0.290486	-1.78346	0.134541	1	186.714	54.2379
ENSG00000078295	ADCY2	chr5:7396320-7830194	protein_coding	17844	240.291	114.145	366.437	3.21026	1.68269	0.134714	1	114.145	366.437
ENSG00000118263	KLF7	chr2:207938860-208031991	protein_coding	9262	1312.67	646.319	1979.02	3.06199	1.61447	0.134786	1	646.319	1979.02
ENSG00000204475	NCR3	chr6:31556671-31560762	protein_coding	1212	203.345	311.443	95.247	0.305825	-1.70922	0.134815	1	311.443	95.247
ENSG00000186792	HYAL3	chr3:50330261-50336899	protein_coding	2030	205.14	96.7589	313.522	3.24023	1.6961	0.134867	1	96.7589	313.522
ENSG00000090971	NAT14	chr19:55996593-55998935	protein_coding	1313	111.972	50.6472	173.297	3.42164	1.77469	0.135029	1	50.6472	173.297
ENSG00000016490	CLCA1	chr1:86934050-86965972	protein_coding	3340	25.3236	8.31522	42.332	5.09091	2.34792	0.135102	1	8.31522	42.332
ENSG00000242560	AL499626.1	chr6:96730446-96730739	scRNA_pseudogene	293	25.3236	8.31522	42.332	5.09091	2.34792	0.135102	1	8.31522	42.332
ENSG00000059378	PARP12	chr7:139723543-139763521	protein_coding	6285	1592.93	786.166	2399.7	3.0524	1.60995	0.135208	1	786.166	2399.7
ENSG00000010310	GIPR	chr19:46171501-46185704	protein_coding	2011	42.71	16.6304	68.7895	4.13636	2.04836	0.135282	1	16.6304	68.7895
ENSG00000166828	SCNN1G	chr16:23194035-23228204	protein_coding	3507	62.8366	26.4575	99.2157	3.75	1.90689	0.13536	1	26.4575	99.2157
ENSG00000184986	TMEM121	chr14:105992939-105996539	protein_coding	1904	39.4028	64.254	14.5516	0.226471	-2.1426	0.135419	1	64.254	14.5516
ENSG00000206013	IFITM5	chr11:298199-299526	protein_coding	736	13.7957	24.9457	2.64575	0.106061	-3.23704	0.135426	1	24.9457	2.64575
ENSG00000229801	RP11-353N4.1	chr1:149590751-149591762	lincRNA	398	13.7957	24.9457	2.64575	0.106061	-3.23704	0.135426	1	24.9457	2.64575
ENSG00000167978	SRRM2	chr16:2802329-2821411	protein_coding	10082	4468.3	6724.74	2211.85	0.328912	-1.60423	0.135431	1	6724.74	2211.85
ENSG00000149591	TAGLN	chr11:117070036-117075503	protein_coding	3922	75.1204	32.5049	117.736	3.62209	1.85682	0.135469	1	32.5049	117.736
ENSG00000177721	C5orf39	chr5:43039334-43043272	protein_coding	2234	274.78	131.532	418.029	3.17816	1.66819	0.13564	1	131.532	418.029
ENSG00000199313	U4	chr9:127649688-127649828	snRNA	140	486.062	236.606	735.519	3.10863	1.63628	0.135745	1	236.606	735.519
ENSG00000095383	TBC1D2	chr9:100961310-101017915	protein_coding	3565	204.479	96.7589	312.199	3.22656	1.69	0.136281	1	96.7589	312.199
ENSG00000213816	CNN2P4	chr9:43997826-43998726	pseudogene	900	23.6228	7.55929	39.6863	5.25	2.39232	0.136343	1	7.55929	39.6863
ENSG00000154096	THY1	chr11:119288089-119295695	protein_coding	5076	148.162	68.7895	227.535	3.30769	1.72583	0.136403	1	68.7895	227.535
ENSG00000164761	TNFRSF11B	chr8:119935795-119964439	protein_coding	2827	41.0091	15.8745	66.1438	4.16667	2.05889	0.136632	1	15.8745	66.1438
ENSG00000126602	TRAP1	chr16:3708037-3767565	protein_coding	2263	1662.19	2502.88	821.506	0.328224	-1.60725	0.136674	1	2502.88	821.506
ENSG00000237356	AL163953.3	chr14:53635771-54153976	processed_transcript	1717	11.7169	2.26779	21.166	9.33333	3.22239	0.136777	1	2.26779	21.166
ENSG00000253210	RP11-809O17.1	chr8:142136142-142140060	processed_transcript	807	47.1511	18.8982	75.4039	3.99	1.99639	0.137251	1	18.8982	75.4039
ENSG00000004478	FKBP4	chr12:2904118-2914576	protein_coding	3958	1726.35	2598.13	854.578	0.328921	-1.60419	0.137284	1	2598.13	854.578
ENSG00000201458	RNU4-4P	chr3:172514218-172514348	snRNA	130	100.728	45.3557	156.099	3.44167	1.78311	0.137297	1	45.3557	156.099
ENSG00000096384	HSP90AB1	chr6:44214823-44221620	protein_coding	2796	25331.2	38042.1	12620.2	0.331744	-1.59186	0.137415	1	38042.1	12620.2
ENSG00000147650	LRP12	chr8:105501458-105601417	protein_coding	9778	313.049	151.186	474.912	3.14125	1.65134	0.137459	1	151.186	474.912
ENSG00000070159	PTPN3	chr9:112137973-112260593	protein_coding	9931	144.76	67.2777	222.243	3.30337	1.72394	0.137482	1	67.2777	222.243
ENSG00000124207	CSE1L	chr20:47662837-47713489	protein_coding	4619	2417.56	3635.26	1199.85	0.330058	-1.59921	0.137611	1	3635.26	1199.85
ENSG00000223697	AF230666.2	chr8:133850374-133856543	processed_transcript	773	16.7249	29.4812	3.96863	0.134615	-2.89308	0.137661	1	29.4812	3.96863
ENSG00000224025	RP11-274B18.3	chr9:71224040-71226893	pseudogene	2853	16.7249	29.4812	3.96863	0.134615	-2.89308	0.137661	1	29.4812	3.96863
ENSG00000225756	NCRNA00118	chr9:136519707-136522435	processed_transcript	2139	16.7249	29.4812	3.96863	0.134615	-2.89308	0.137661	1	29.4812	3.96863
ENSG00000240531	RP11-68I3.1	chr17:28043296-28043703	pseudogene	407	16.7249	29.4812	3.96863	0.134615	-2.89308	0.137661	1	29.4812	3.96863
ENSG00000136048	DRAM1	chr12:102271128-102405908	protein_coding	4061	374.846	182.179	567.514	3.11515	1.6393	0.137833	1	182.179	567.514
ENSG00000178921	PFAS	chr17:8152603-8173809	protein_coding	5511	1509.12	2270.81	747.425	0.329144	-1.60321	0.13795	1	2270.81	747.425
ENSG00000107186	MPDZ	chr9:13105702-13279589	protein_coding	11273	82.3018	36.2846	128.319	3.53646	1.82231	0.137977	1	36.2846	128.319
ENSG00000133106	EPSTI1	chr13:43460523-43566407	protein_coding	4924	1195.88	592.648	1799.11	3.03571	1.60204	0.138036	1	592.648	1799.11
ENSG00000163467	C1orf182	chr1:156307104-156316786	protein_coding	1111	10.4885	19.6542	1.32288	0.0673077	-3.89308	0.138188	1	19.6542	1.32288
ENSG00000253966	CTC-455F18.3	chr5:170323932-170331465	pseudogene	1337	10.4885	19.6542	1.32288	0.0673077	-3.89308	0.138188	1	19.6542	1.32288
ENSG00000178445	GLDC	chr9:6532463-6645650	protein_coding	4656	135.406	208.636	62.1752	0.298007	-1.74658	0.138222	1	208.636	62.1752
ENSG00000181019	NQO1	chr16:69743303-69760707	protein_coding	2765	761.315	375.697	1146.93	3.05282	1.61014	0.138366	1	375.697	1146.93
ENSG00000087299	L2HGDH	chr14:50704280-50779266	protein_coding	3911	246.716	375.697	117.736	0.31338	-1.67401	0.13852	1	375.697	117.736
ENSG00000183688	FAM101B	chr17:289768-295730	protein_coding	3621	535.387	808.844	261.929	0.323832	-1.62668	0.138579	1	808.844	261.929
ENSG00000235013	AC092534.1	chr2:231822307-231822665	pseudogene	358	45.4502	18.1423	72.7582	4.01042	2.00375	0.138619	1	18.1423	72.7582
ENSG00000259102	CTD-2552B11.2	chr14:21630670-21631901	pseudogene	1231	45.4502	18.1423	72.7582	4.01042	2.00375	0.138619	1	18.1423	72.7582
ENSG00000248304	AC103702.1	chr17:46694459-46699890	lincRNA	2191	20.2211	6.04743	34.3948	5.6875	2.50779	0.138674	1	6.04743	34.3948
ENSG00000249249	AC010226.4	chr5:114937753-114956356	processed_transcript	1218	20.2211	6.04743	34.3948	5.6875	2.50779	0.138674	1	6.04743	34.3948
ENSG00000003989	SLC7A2	chr8:17354596-17428082	protein_coding	7905	268.355	129.264	407.446	3.15205	1.65629	0.138718	1	129.264	407.446
ENSG00000234568	RP11-429B11.1	chr4:83196223-83197753	pseudogene	1530	241.047	115.657	366.437	3.1683	1.66371	0.138913	1	115.657	366.437
ENSG00000197355	UAP1L1	chr9:139971952-139978991	protein_coding	5283	366.342	178.399	554.285	3.10699	1.63552	0.138986	1	178.399	554.285
ENSG00000167460	TPM4	chr19:16178316-16213813	protein_coding	3003	11503.5	5759.42	17247.7	2.99468	1.5824	0.139144	1	5759.42	17247.7
ENSG00000138642	HERC6	chr4:89299890-89364263	protein_coding	5875	504.961	247.945	761.976	3.07317	1.61973	0.139218	1	247.945	761.976
ENSG00000100055	CYTH4	chr22:37678067-37711389	protein_coding	6164	1264.95	628.933	1900.97	3.02254	1.59576	0.139305	1	628.933	1900.97
ENSG00000232794	RP11-33N11.1	chrX:63264184-63264938	pseudogene	754	68.6006	108.098	29.1033	0.269231	-1.89308	0.139343	1	108.098	29.1033
ENSG00000141028	AC005304.2	chr17:13927801-13928991	lincRNA	779	13.4177	3.02372	23.8118	7.875	2.97728	0.139446	1	3.02372	23.8118
ENSG00000177994	C2orf73	chr2:54557170-54610879	protein_coding	2716	13.4177	3.02372	23.8118	7.875	2.97728	0.139446	1	3.02372	23.8118
ENSG00000235192	AC009495.2	chr2:166651360-166666520	lincRNA	779	13.4177	3.02372	23.8118	7.875	2.97728	0.139446	1	3.02372	23.8118
ENSG00000255790	RP11-711K1.7	chr12:11552314-11639612	processed_transcript	1224	13.4177	3.02372	23.8118	7.875	2.97728	0.139446	1	3.02372	23.8118
ENSG00000256590	TRDV3	chr14:22938032-22938690	TR_V_gene	425	13.4177	3.02372	23.8118	7.875	2.97728	0.139446	1	3.02372	23.8118
ENSG00000164442	CITED2	chr6:139693392-139695757	protein_coding	2086	765.473	378.72	1152.22	3.04242	1.60522	0.139491	1	378.72	1152.22
ENSG00000121101	TEX14	chr17:56634041-56769416	protein_coding	4942	37.6075	14.3626	60.8523	4.23684	2.08299	0.139592	1	14.3626	60.8523
ENSG00000230490	RP11-141M1.3	chr13:33929342-34250905	lincRNA	1487	18.5203	5.2915	31.749	6	2.58496	0.139626	1	5.2915	31.749
ENSG00000173762	CD7	chr17:80272745-80275480	protein_coding	1283	898.422	1352.36	444.486	0.328675	-1.60527	0.139791	1	1352.36	444.486
ENSG00000242509	AL079335.1	chr20:35498501-35498763	scRNA_pseudogene	262	29.7647	10.583	48.9464	4.625	2.20945	0.13988	1	10.583	48.9464
ENSG00000251359	C4orf38	chr4:184018187-184020352	protein_coding	2165	29.7647	10.583	48.9464	4.625	2.20945	0.13988	1	10.583	48.9464
ENSG00000151702	FLI1	chr11:128555045-128683161	protein_coding	7995	2984.12	1492.96	4475.29	2.99759	1.58381	0.139994	1	1492.96	4475.29
ENSG00000254859	RP11-661A12.5	chr8:144624142-144631899	processed_transcript	498	16.8194	4.53557	29.1033	6.41667	2.68182	0.140264	1	4.53557	29.1033
ENSG00000100739	BDKRB1	chr14:96722160-96735304	protein_coding	2755	15.1186	3.77964	26.4575	7	2.80735	0.140345	1	3.77964	26.4575
ENSG00000206780	SNORA75	chr4:17322368-17322505	snoRNA	137	15.1186	3.77964	26.4575	7	2.80735	0.140345	1	3.77964	26.4575
ENSG00000236215	RP11-262H14.10	chr9:66454940-66456495	pseudogene	515	15.1186	3.77964	26.4575	7	2.80735	0.140345	1	3.77964	26.4575
ENSG00000245848	CEBPA	chr19:33790839-33793470	protein_coding	2631	15.1186	3.77964	26.4575	7	2.80735	0.140345	1	3.77964	26.4575
ENSG00000109265	KIAA1211	chr4:57036360-57194791	protein_coding	6075	125.673	58.2065	193.14	3.31818	1.73039	0.140492	1	58.2065	193.14
ENSG00000163577	EIF5A2	chr3:170606203-170626482	protein_coding	5593	471.889	232.07	711.707	3.06678	1.61672	0.140564	1	232.07	711.707
ENSG00000210135	J01415.10	chrM:5656-5729	Mt_tRNA	73	6743.64	3385.81	10101.5	2.98348	1.577	0.140738	1	3385.81	10101.5
ENSG00000187840	EIF4EBP1	chr8:37887858-37917883	protein_coding	1073	379.854	574.506	185.203	0.322368	-1.63322	0.140913	1	574.506	185.203
ENSG00000251815	SNORD116-26	chr15:25344645-25344741	snoRNA	96	25.1346	42.332	7.93725	0.1875	-2.41504	0.140924	1	42.332	7.93725
ENSG00000227658	AC005160.3	chr7:40815156-40824816	processed_transcript	381	54.3324	22.6779	85.9869	3.79167	1.92283	0.141341	1	22.6779	85.9869
ENSG00000227295	ELL2P1	chr1:158145639-158147545	pseudogene	1906	397.146	195.03	599.263	3.07267	1.61949	0.141755	1	195.03	599.263
ENSG00000167261	DPEP2	chr16:68021296-68034489	protein_coding	2518	162.903	77.1048	248.701	3.22549	1.68952	0.141813	1	77.1048	248.701
ENSG00000215043	GLULP6	chr2:194994077-194994990	pseudogene	913	7.65378	0.755929	14.5516	19.25	4.26679	0.141858	1	0.755929	14.5516
ENSG00000235119	RP11-9M16.2	chr9:117159003-117160783	lincRNA	173	7.65378	0.755929	14.5516	19.25	4.26679	0.141858	1	0.755929	14.5516
ENSG00000238047	MTND1P30	chrX:55206809-55207710	pseudogene	901	7.65378	0.755929	14.5516	19.25	4.26679	0.141858	1	0.755929	14.5516
ENSG00000250417	CTD-2194D22.2	chr5:1856083-1856682	lincRNA	493	7.65378	0.755929	14.5516	19.25	4.26679	0.141858	1	0.755929	14.5516
ENSG00000239504	AL445438.1	chr1:88943510-88943801	scRNA_pseudogene	291	86.0814	38.5524	133.61	3.46569	1.79314	0.141951	1	38.5524	133.61
ENSG00000165271	NOL6	chr9:33461438-33473941	protein_coding	5932	1687.8	2531.61	843.995	0.333383	-1.58475	0.14204	1	2531.61	843.995
ENSG00000188157	AGRN	chr1:955502-991496	protein_coding	10756	315.884	154.21	477.558	3.09681	1.63078	0.142076	1	154.21	477.558
ENSG00000135960	EDAR	chr2:109510926-109605828	protein_coding	4426	44.1274	71.0573	17.1974	0.242021	-2.04679	0.142166	1	71.0573	17.1974
ENSG00000183308	AC005037.3	chr2:201827985-201873825	processed_transcript	973	6.80336	13.6067	0	0	#NAME?	0.142242	1	13.6067	0
ENSG00000238125	SLC9A3P2	chr22:21007016-21009037	pseudogene	2021	6.80336	13.6067	0	0	#NAME?	0.142242	1	13.6067	0
ENSG00000243038	RP11-58E21.1	chr14:50519574-50520287	pseudogene	713	6.80336	13.6067	0	0	#NAME?	0.142242	1	13.6067	0
ENSG00000243238	IGKV2-30	chr2:89544263-89545079	IG_V_gene	390	6.80336	13.6067	0	0	#NAME?	0.142242	1	13.6067	0
ENSG00000251950	RNase_MRP	chr10:52345309-52345463	misc_RNA	154	6.80336	13.6067	0	0	#NAME?	0.142242	1	13.6067	0
ENSG00000253140	RP11-567J20.3	chr8:49428411-49429649	lincRNA	537	6.80336	13.6067	0	0	#NAME?	0.142242	1	13.6067	0
ENSG00000217718	AC064847.4	chr2:26109832-26110075	pseudogene	243	5.2915	0	10.583	Inf	Inf	0.142373	1	0	10.583
ENSG00000217746	RP1-303A1.1	chr6:7938662-7939555	pseudogene	893	5.2915	0	10.583	Inf	Inf	0.142373	1	0	10.583
ENSG00000225393	RP11-218L14.4	chrX:154697946-154716707	processed_transcript	553	5.2915	0	10.583	Inf	Inf	0.142373	1	0	10.583
ENSG00000226079	RP3-399L15.2	chr6:114844614-114857039	lincRNA	402	5.2915	0	10.583	Inf	Inf	0.142373	1	0	10.583
ENSG00000227502	RP1-249H1.4	chr6:114191161-114191899	lincRNA	413	5.2915	0	10.583	Inf	Inf	0.142373	1	0	10.583
ENSG00000253116	RP11-648L3.2	chr8:59004000-59018853	lincRNA	625	5.2915	0	10.583	Inf	Inf	0.142373	1	0	10.583
ENSG00000253237	RP11-775E10.1	chr8:81263366-81263646	pseudogene	280	5.2915	0	10.583	Inf	Inf	0.142373	1	0	10.583
ENSG00000257551	HLA-AS1	chr1:221006104-221053482	processed_transcript	563	5.2915	0	10.583	Inf	Inf	0.142373	1	0	10.583
ENSG00000133226	SRRM1	chr1:24958206-24999758	protein_coding	7481	1510.44	2265.52	755.362	0.333417	-1.5846	0.142441	1	2265.52	755.362
ENSG00000164050	PLXNB1	chr3:48445260-48471594	protein_coding	9796	165.643	78.6166	252.669	3.21394	1.68434	0.142541	1	78.6166	252.669
ENSG00000255220	DDX18P5	chr11:130165535-130166841	pseudogene	1306	94.4911	146.65	42.332	0.28866	-1.79256	0.142824	1	146.65	42.332
ENSG00000145428	RNF175	chr4:154631276-154681387	protein_coding	4390	109.988	50.6472	169.328	3.34328	1.74127	0.142847	1	50.6472	169.328
ENSG00000166501	PRKCB	chr16:23847321-24231932	protein_coding	10037	2164.89	3243.69	1086.08	0.334829	-1.5785	0.142883	1	3243.69	1086.08
ENSG00000176842	IRX5	chr16:54964698-54968397	protein_coding	2632	46.4896	18.8982	74.081	3.92	1.97085	0.143104	1	18.8982	74.081
ENSG00000227195	RP3-410C9.1	chr20:26167654-26189869	lincRNA	1240	1444.67	2165.74	723.613	0.334119	-1.58157	0.143344	1	2165.74	723.613
ENSG00000210154	J01415.14	chrM:7517-7585	Mt_tRNA	68	46.6786	74.837	18.5203	0.247475	-2.01465	0.143356	1	74.837	18.5203
ENSG00000207142	Y_RNA	chr12:42848521-42848623	misc_RNA	102	3666.82	1849	5484.64	2.96627	1.56865	0.143365	1	1849	5484.64
ENSG00000233670	PIRT	chr17:10725791-10741418	protein_coding	3466	26.363	9.07115	43.6549	4.8125	2.26679	0.143368	1	9.07115	43.6549
ENSG00000164048	ZNF589	chr3:48282589-48340743	protein_coding	5521	246.622	374.185	119.059	0.318182	-1.65208	0.143593	1	374.185	119.059
ENSG00000141524	TMC6	chr17:76108998-76128488	protein_coding	3008	1704.53	857.223	2551.83	2.97685	1.57379	0.143622	1	857.223	2551.83
ENSG00000188732	C7orf46	chr7:23719748-23742868	protein_coding	7458	138.996	213.172	64.8209	0.304078	-1.71749	0.143747	1	213.172	64.8209
ENSG00000157601	MX1	chr21:42792230-42831141	protein_coding	8611	1511.95	760.465	2263.44	2.97639	1.57356	0.144036	1	760.465	2263.44
ENSG00000008517	IL32	chr16:3115297-3131908	protein_coding	2924	13139.7	6649.15	19630.2	2.95228	1.56183	0.144088	1	6649.15	19630.2
ENSG00000121964	GTDC1	chr2:144703320-145090135	protein_coding	6476	475.763	235.85	715.676	3.03446	1.60144	0.144115	1	235.85	715.676
ENSG00000234289	H2BFS	chr21:44985119-44985500	pseudogene	381	2038.83	3052.44	1025.23	0.335872	-1.57402	0.144141	1	3052.44	1025.23
ENSG00000171862	PTEN	chr10:89622869-89731687	protein_coding	10048	2735.71	1381.08	4090.33	2.96169	1.56642	0.144361	1	1381.08	4090.33
ENSG00000086758	HUWE1	chrX:53559056-53713673	protein_coding	17379	12882.7	19254.3	6511.19	0.338169	-1.56418	0.14439	1	19254.3	6511.19
ENSG00000253729	PRKDC	chr8:48685668-48872743	protein_coding	15416	16503.5	24663.7	8343.38	0.338286	-1.56369	0.144423	1	24663.7	8343.38
ENSG00000166352	C11orf74	chr11:36616050-36694823	protein_coding	1758	13.4177	24.1897	2.64575	0.109375	-3.19265	0.144511	1	24.1897	2.64575
ENSG00000236453	AC003092.1	chr7:93652144-93695973	lincRNA	1064	13.4177	24.1897	2.64575	0.109375	-3.19265	0.144511	1	24.1897	2.64575
ENSG00000204179	PTPN20A	chr10:46549954-46641045	protein_coding	4506	19.2762	33.2609	5.2915	0.159091	-2.65208	0.144611	1	33.2609	5.2915
ENSG00000148773	MKI67	chr10:129894922-129924649	protein_coding	12807	8030.23	12001.9	4058.58	0.338162	-1.56421	0.144633	1	12001.9	4058.58
ENSG00000143153	ATP1B1	chr1:169074934-169101960	protein_coding	3071	254.465	123.972	384.957	3.10518	1.63468	0.144641	1	123.972	384.957
ENSG00000183495	EP400	chr12:132434504-132565005	protein_coding	13555	565.057	849.664	280.45	0.330071	-1.59915	0.144666	1	849.664	280.45
ENSG00000110446	SLC15A3	chr11:60704555-60720002	protein_coding	6118	70.3959	110.366	30.4261	0.275685	-1.85891	0.144669	1	110.366	30.4261
ENSG00000237522	NONOP2	chr2:61163953-61165184	pseudogene	1231	76.5378	34.0168	119.059	3.5	1.80735	0.14468	1	34.0168	119.059
ENSG00000125388	GRK4	chr4:2965334-3042474	protein_coding	4647	130.492	61.2302	199.754	3.26235	1.70591	0.144681	1	61.2302	199.754
ENSG00000199773	U1	chr5:7980258-7980417	snRNA	159	32.5049	12.0949	52.915	4.375	2.12928	0.144809	1	12.0949	52.915
ENSG00000249017	RP11-58B2.1	chr5:101836244-101841374	processed_transcript	593	32.5049	12.0949	52.915	4.375	2.12928	0.144809	1	12.0949	52.915
ENSG00000232686	ARID4B-IT1	chr1:235333434-235334206	processed_transcript	463	38.6469	15.1186	62.1752	4.1125	2.04002	0.145019	1	15.1186	62.1752
ENSG00000185386	MAPK11	chr22:50702141-50709196	protein_coding	3321	434.47	215.44	653.501	3.03333	1.6009	0.145178	1	215.44	653.501
ENSG00000141696	LEPREL4	chr17:39958198-39968855	protein_coding	3641	51.7811	82.3963	21.166	0.256881	-1.96083	0.145307	1	82.3963	21.166
ENSG00000130826	DKC1	chrX:153991030-154005964	protein_coding	4189	1767.65	2645	890.295	0.336596	-1.57091	0.145312	1	2645	890.295
ENSG00000235137	HSP90AB6P	chr13:97536095-97542067	pseudogene	2116	62.3641	98.2708	26.4575	0.269231	-1.89308	0.145384	1	98.2708	26.4575
ENSG00000132382	MYBBP1A	chr17:4442191-4458681	protein_coding	4585	1260.61	1887.55	633.657	0.335703	-1.57474	0.145564	1	1887.55	633.657
ENSG00000241847	RP1-20N2.4	chr6:143811629-143812504	pseudogene	875	43.7494	70.3014	17.1974	0.244624	-2.03136	0.145731	1	70.3014	17.1974
ENSG00000130956	HABP4	chr9:99212482-99253618	protein_coding	4056	365.492	180.667	550.316	3.04603	1.60693	0.145755	1	180.667	550.316
ENSG00000123700	KCNJ2	chr17:68164813-68176160	protein_coding	5548	59.8129	25.7016	93.9242	3.65441	1.86964	0.145761	1	25.7016	93.9242
ENSG00000172543	CTSW	chr11:65647279-65651212	protein_coding	1719	363.791	179.911	547.671	3.04412	1.60602	0.146032	1	179.911	547.671
ENSG00000184441	AP001062.7	chr21:45751116-45755734	processed_transcript	4354	122.649	57.4506	187.848	3.26974	1.70917	0.146033	1	57.4506	187.848
ENSG00000231741	RP11-213G2.5	chr9:88549475-88551591	pseudogene	1572	54.3324	86.1759	22.4889	0.260965	-1.93807	0.146114	1	86.1759	22.4889
ENSG00000257151	RP11-701H24.2	chr15:25277019-25281637	lincRNA	4618	54.3324	86.1759	22.4889	0.260965	-1.93807	0.146114	1	86.1759	22.4889
ENSG00000087884	C11orf67	chr11:77532154-77629478	protein_coding	1943	43.0879	17.3864	68.7895	3.95652	1.98423	0.146452	1	17.3864	68.7895
ENSG00000179750	APOBEC3B	chr22:39378351-39388809	protein_coding	1896	278.749	136.823	420.674	3.07459	1.62039	0.146463	1	136.823	420.674
ENSG00000156172	C8orf37	chr8:96257146-96281429	protein_coding	3334	80.6009	125.484	35.7176	0.284639	-1.8128	0.146556	1	125.484	35.7176
ENSG00000135446	CDK4	chr12:58142033-58149796	protein_coding	2644	1361.9	2037.23	686.572	0.337013	-1.56912	0.146652	1	2037.23	686.572
ENSG00000244773	AC132872.2	chr17:80247921-80250690	lincRNA	1810	24.7567	41.5761	7.93725	0.190909	-2.38904	0.146678	1	41.5761	7.93725
ENSG00000242159	RP11-356O23.1	chr3:88366305-88368172	pseudogene	1867	111.972	172.352	51.5922	0.299342	-1.74013	0.146767	1	172.352	51.5922
ENSG00000231682	AC097713.4	chr2:235353233-235363239	lincRNA	538	30.8041	11.3389	50.2693	4.43333	2.14839	0.146794	1	11.3389	50.2693
ENSG00000217482	HMGB1P17	chr6:135957349-135957851	pseudogene	502	36.946	14.3626	59.5294	4.14474	2.05128	0.146899	1	14.3626	59.5294
ENSG00000244731	C4A	chr6:31949800-31970458	protein_coding	7199	125.39	58.9625	191.817	3.25321	1.70186	0.146928	1	58.9625	191.817
ENSG00000242539	AC007620.3	chr3:179115404-179116506	processed_transcript	568	73.1361	32.5049	113.767	3.5	1.80735	0.147067	1	32.5049	113.767
ENSG00000198934	MAGEE1	chrX:75648045-75651744	protein_coding	3699	38.2689	61.9862	14.5516	0.234756	-2.09077	0.147129	1	61.9862	14.5516
ENSG00000162062	C16orf59	chr16:2510086-2514964	protein_coding	1768	150.997	230.558	71.4353	0.309836	-1.69042	0.147189	1	230.558	71.4353
ENSG00000033867	SLC4A7	chr3:27414213-27525911	protein_coding	9564	2970.23	1508.83	4431.63	2.93712	1.5544	0.147197	1	1508.83	4431.63
ENSG00000183929	DUSP5P	chr1:228744884-228788150	pseudogene	2463	22.9613	7.55929	38.3634	5.075	2.34341	0.147219	1	7.55929	38.3634
ENSG00000196368	NUDT11	chrX:51232862-51239448	protein_coding	2385	77.5772	34.7727	120.382	3.46196	1.79159	0.14735	1	34.7727	120.382
ENSG00000252286	AP002982.1	chr8:98577744-98577841	miRNA	97	59.4349	93.7352	25.1346	0.268145	-1.89891	0.147472	1	93.7352	25.1346
ENSG00000017483	SLC38A5	chrX:48316919-48328644	protein_coding	4016	1146.27	1714.45	578.097	0.337191	-1.56836	0.147577	1	1714.45	578.097
ENSG00000128408	RIBC2	chr22:45809571-45828376	protein_coding	1815	48.8519	77.8607	19.8431	0.254854	-1.97226	0.147672	1	77.8607	19.8431
ENSG00000203819	HIST2H2BD	chr1:149821965-149822340	pseudogene	375	106.491	164.037	48.9464	0.298387	-1.74474	0.147853	1	164.037	48.9464
ENSG00000143368	SF3B4	chr1:149895208-149900236	protein_coding	2245	763.677	1143.72	383.634	0.335426	-1.57593	0.147992	1	1143.72	383.634
ENSG00000247092	SNHG10	chr14:95998633-96001209	lincRNA	1945	127.28	195.03	59.5294	0.305233	-1.71202	0.148098	1	195.03	59.5294
ENSG00000189319	FAM53B	chr10:126307860-126432838	protein_coding	6424	693.848	349.239	1038.46	2.97348	1.57215	0.148123	1	349.239	1038.46
ENSG00000241708	AC025518.1	chr17:8450232-8450526	scRNA_pseudogene	294	363.507	180.667	546.348	3.02406	1.59649	0.148351	1	180.667	546.348
ENSG00000158813	EDA	chrX:68835910-69259319	protein_coding	6401	51.4032	81.6403	21.166	0.259259	-1.94753	0.148456	1	81.6403	21.166
ENSG00000215863	RP11-495P10.2	chr1:147835126-147931933	lincRNA	2265	64.5374	101.294	27.7804	0.274254	-1.86642	0.148565	1	101.294	27.7804
ENSG00000196123	KIAA0895L	chr16:67209508-67217883	protein_coding	3396	255.221	125.484	384.957	3.06777	1.61719	0.148749	1	125.484	384.957
ENSG00000133121	STARD13	chr13:33677306-33859892	protein_coding	7155	56.4112	24.1897	88.6327	3.66406	1.87344	0.148752	1	24.1897	88.6327
ENSG00000068654	POLR1A	chr2:86253450-86333278	protein_coding	7407	1002.83	1499.01	506.661	0.337998	-1.56491	0.149107	1	1499.01	506.661
ENSG00000185088	RPS27L	chr15:63445538-63450220	protein_coding	3888	1729.09	879.901	2578.28	2.9302	1.551	0.14923	1	879.901	2578.28
ENSG00000254231	CTD-2284J15.1	chr8:87345502-87355543	lincRNA	1673	21.2605	6.80336	35.7176	5.25	2.39232	0.149252	1	6.80336	35.7176
ENSG00000163751	CPA3	chr3:148583042-148614983	protein_coding	1848	21.8274	37.0405	6.61438	0.178571	-2.48543	0.149354	1	37.0405	6.61438
ENSG00000156564	LRFN2	chr6:40359324-40555204	protein_coding	3270	27.3079	45.3557	9.26013	0.204167	-2.29218	0.149488	1	45.3557	9.26013
ENSG00000136875	PRPF4	chr9:116037622-116055466	protein_coding	3894	774.166	1158.08	390.248	0.336978	-1.56927	0.149569	1	1158.08	390.248
ENSG00000122042	UBL3	chr13:30338507-30424821	protein_coding	4384	1519.7	773.315	2266.09	2.93035	1.55107	0.149599	1	773.315	2266.09
ENSG00000224650	IGHV3-74	chr14:107218675-107219365	IG_V_gene	587	10.1105	18.8982	1.32288	0.07	-3.8365	0.149634	1	18.8982	1.32288
ENSG00000240797	RP11-480I12.6	chr1:202822118-202828227	pseudogene	1262	10.1105	18.8982	1.32288	0.07	-3.8365	0.149634	1	18.8982	1.32288
ENSG00000250835	RP11-538D9.2	chr4:143238390-143238699	pseudogene	309	10.1105	18.8982	1.32288	0.07	-3.8365	0.149634	1	18.8982	1.32288
[truncated: 49,798 more rows]
